# Supplementary material for: Reduced Proteasome Degradation of HSF‐1 Shifts Protein Stress Management With Age in Caenorhabditis elegans
Source: Aging Cell. 2026 Jan 29;25(2):e70399. doi: 10.1111/acel.70399 (PMC12856053; doi:10.1111/acel.70399)
Supplement: Supplementary file 7 — Table S1: HSF‐1::GFP interactors at Day 0 and 8 of adulthood by mass spectrometry. [file ACEL-25-e70399-s003.xlsx]

## Sheet: Intro
Table S1. HSF-1::GFP interactors at day 0 and 8 of adulthood by mass spectrometry.
Abbreviations in the table
Abbrevations	Meaning	Other Notes
OS	Organism Species
OX	Organism Taxonomy ID	NCBI species classification number
GN	Gene Name
PE	Protein Existence	By UniProt, there are five PE levels: 1. Protein-level evidence, 2. Transcript-level evidence, 3. Predicted homologous protein, 4. Predicted, 5. Uncertain.
SV	Sequence Version
PSM	Peptide Spectrum Match	The total number of identified peptide sequences (PSMs) for the protein. High PSM indicates high abundance of the corresponding protein.
Sum PEP Score	Sum Posterior Error Probability Score	A value calculated at the protein level to give an overall confidence score for a protein identification. Higher score = higher confidence.
Three biological replicates were examined.

## Sheet: HSF-1 interactors
Accession	Description	Gene Name	Day 0 - Mean # PSM	Day 0 - Mean # Unique Peptides	D0 - Mean Sum PEP Score	Day 8 - Mean # PSM	Day 8 - Mean # Unique Peptides	D8 - Mean Sum PEP Score
A0A023T4K3	Mago nashi protein OS=Caenorhabditis elegans OX=6239 PE=2 SV=1	mag-1	na	na	na	7	6	20.525
A0A061ACL3	Cysteinyl Amino-acyl tRNA Synthetase OS=Caenorhabditis elegans OX=6239 GN=cars-1 PE=1 SV=1	cars-1	na	na	na	29	21	99.145
A0A061ACP8	EPS (Human endocytosis) related OS=Caenorhabditis elegans OX=6239 GN=eps-8 PE=1 SV=1	eps-8	1	1	2.868	2	2	8.135
A0A061ACU2	Piezo-type mechanosensitive ion channel component OS=Caenorhabditis elegans OX=6239 GN=pezo-1 PE=1 SV=1	pezo-1	na	na	na	5	3	13.787
A0A061AD47	Uncharacterized protein OS=Caenorhabditis elegans OX=6239 GN=tag-273 PE=1 SV=1	tag-273	na	na	na	1	1	6.58
A0A061AIV4	Fibulin-1 OS=Caenorhabditis elegans OX=6239 GN=fbl-1 PE=1 SV=1	fbl-1	1	1	2.077	na	na	na
A0A061AJI9	Laminin-like protein epi-1 OS=Caenorhabditis elegans OX=6239 GN=epi-1 PE=1 SV=1	epi-1	6	4.66667	13.283	8.66667	7.33333	30.2253
A0A078BQH5	Uncharacterized protein OS=Caenorhabditis elegans OX=6239 GN=CELE_M199.136 PE=4 SV=1	M199.136	na	na	na	1	1	2.501
A0A078BQJ2	Uncharacterized protein OS=Caenorhabditis elegans OX=6239 GN=C11H1.7 PE=4 SV=1	C11H1.7	1	1	1.773	na	na	na
A0A0K3AQM0	LIM domain family OS=Caenorhabditis elegans OX=6239 GN=lim-9 PE=1 SV=1	lim-9	1	1	3.166	na	na	na
A0A0K3AQN0	Uncharacterized protein OS=Caenorhabditis elegans OX=6239 GN=CELE_Y105E8A.25 PE=1 SV=1	Y105E8A.25	na	na	na	3	3	11.661
A0A0K3AQT4	Uncharacterized protein OS=Caenorhabditis elegans OX=6239 GN=lev-11 PE=1 SV=1	lev-11	na	na	na	4	3	15.508
A0A0K3AQV8	Non-specific serine/threonine protein kinase OS=Caenorhabditis elegans OX=6239 GN=max-2 PE=1 SV=1	max-2	na	na	na	3	2	8.233
A0A0K3ARB5	Uncharacterized protein OS=Caenorhabditis elegans OX=6239 GN=lev-11 PE=1 SV=1	lev-11	6	1.33333	13.2693	na	na	na
A0A0K3AS36	ITSN (Intersectin) family OS=Caenorhabditis elegans OX=6239 GN=itsn-1 PE=1 SV=1	itsn-1	na	na	na	3	3	13.912
A0A0K3ASI0	Uncharacterized protein OS=Caenorhabditis elegans OX=6239 GN=CELE_Y50D4B.4 PE=1 SV=1	Y50D4B.4	na	na	na	1	1	5.086
A0A0K3AUJ9	PeRoxireDoXin OS=Caenorhabditis elegans OX=6239 GN=prdx-2 PE=1 SV=1	prdx-2	13.6667	7.66667	36.9427	11.6667	7.66667	37.1513
A0A0K3AUP0	ELAV-Type RNA binding-protein family OS=Caenorhabditis elegans OX=6239 GN=etr-1 PE=1 SV=1	etr-1	na	na	na	1	1	2.799
A0A0K3AWB8	BET (Two bromodomains) family protein OS=Caenorhabditis elegans OX=6239 GN=bet-2 PE=1 SV=1	bet-2	na	na	na	9	9	37.797
A0A0K3AWP0	Uncharacterized protein OS=Caenorhabditis elegans OX=6239 GN=lev-11 PE=1 SV=1	lev-11	na	na	na	32	16	62.218
A0A0S4XR36	UBR E3 ubiquitin ligase homolog OS=Caenorhabditis elegans OX=6239 GN=ubr-4 PE=1 SV=1	ubr-4	na	na	na	3	3	8.072
A0A0S4XR43	CCAR1 homolog OS=Caenorhabditis elegans OX=6239 GN=ccar-1 PE=1 SV=1	ccar-1	na	na	na	4.5	4.5	13.7655
A0A0T7CIX3	Piwi-like protein OS=Caenorhabditis elegans OX=6239 GN=sago-1 PE=1 SV=1	sago-1	1	1	2.946	3	3	19.241
A0A131MBD0	COHesin family OS=Caenorhabditis elegans OX=6239 GN=coh-1 PE=1 SV=1	coh-1	na	na	na	2	2	9.024
A0A131MBF9	IMportin Beta family OS=Caenorhabditis elegans OX=6239 GN=imb-2 PE=1 SV=1	imb-2	na	na	na	3	3	16.892
A0A131MBU3	Protein irg-7 OS=Caenorhabditis elegans OX=6239 GN=irg-7 PE=2 SV=1	irg-7	37	24	107.497	na	na	na
A0A131MCT5	BRF (Transcription factor) homolog OS=Caenorhabditis elegans OX=6239 GN=brf-1 PE=1 SV=1	brf-1	na	na	na	1	1	6.385
A0A164D380	TBC (Tre-2/Bub2/Cdc16) domain family OS=Caenorhabditis elegans OX=6239 GN=tbc-14 PE=1 SV=1	tbc-14	na	na	na	3.33333	3.33333	9.292
A0A1B4Z3W4	Chromodomain protein OS=Caenorhabditis elegans OX=6239 GN=cec-4 PE=2 SV=1	cec-4	na	na	na	3	3	18.798
A0A1C3NSL5	Uncharacterized protein OS=Caenorhabditis elegans OX=6239 GN=CELE_ZC412.3 PE=1 SV=1	ZC412.3	8.33333	6	18.6153	3	2.5	9.747
A0A1D3PCL0	FAR (Factor ARrest) Like OS=Caenorhabditis elegans OX=6239 GN=farl-11 PE=1 SV=1	farl-11	na	na	na	1	1	2.783
A0A1I6CM66	Heterodimeric GTPase Activating Protein subunit OS=Caenorhabditis elegans OX=6239 GN=hgap-2 PE=1 SV=1	hgap-2	na	na	na	1	1	5.965
A0A1N7SYP6	Eukaryotic translation initiation factor 3 subunit L OS=Caenorhabditis elegans OX=6239 GN=eif-3.l PE=1 SV=1	eif-3.l	4.66667	4.33333	12.418	13	9.5	31.7975
A0A1X7RC97	Uncharacterized protein OS=Caenorhabditis elegans OX=6239 GN=CELE_T21F4.1 PE=1 SV=1	T21F4.1	1	1	3.448	1	1	2.201
A0A1X7RCT5	One cut domain family member OS=Caenorhabditis elegans OX=6239 GN=ceh-38 PE=1 SV=1	ceh-38	na	na	na	2	1	3.787
A0A2C9C320	L-lactate dehydrogenase OS=Caenorhabditis elegans OX=6239 GN=ldh-1 PE=1 SV=1	ldh-1	1	1	2.707	na	na	na
A0A2C9C377	AMP deaminase OS=Caenorhabditis elegans OX=6239 GN=ampd-1 PE=1 SV=1	ampd-1	7.33333	6.33333	16.785	1	1	1.8335
A0A2C9C380	Tyrosine-protein phosphatase vhp-1 OS=Caenorhabditis elegans OX=6239 GN=vhp-1 PE=1 SV=1	vhp-1	na	na	na	2	2	6.17
A0A2C9C3E9	GYF domain-containing protein C18H9.3 OS=Caenorhabditis elegans OX=6239 GN=C18H9.3 PE=1 SV=1	C18H9.3	1	1	2.275	14	11	36.157
A0A2C9C3L5	Cytochrome b-c1 complex subunit 1, mitochondrial OS=Caenorhabditis elegans OX=6239 GN=ucr-1 PE=1 SV=1	ucr-1	22.5	15	54.559	18	13	59.4685
A0A2K5ATL7	Abhydrolase domain-containing protein lid-1 OS=Caenorhabditis elegans OX=6239 GN=lid-1 PE=1 SV=1	lid-1	na	na	na	1	1	4.499
A0A2K5ATU0	NEDD8-activating enzyme E1 regulatory subunit OS=Caenorhabditis elegans OX=6239 GN=ula-1 PE=1 SV=1	ula-1	1	1	3.166	5	5	17.971
A0A2K5ATU7	Aspartyl aminopeptidase OS=Caenorhabditis elegans OX=6239 GN=dnpp-1 PE=1 SV=1	dnpp-1	3	1	2.025	na	na	na
A0A2K5ATW5	Proteasomal ubiquitin receptor ADRM1 homolog OS=Caenorhabditis elegans OX=6239 GN=rpn-13 PE=1 SV=1	rpn-13	1.66667	1.33333	3.705	na	na	na
A0A2R8F5A8	Uncharacterized protein OS=Caenorhabditis elegans OX=6239 GN=CELE_F53G2.12 PE=3 SV=1	F53G2.12	na	na	na	1.5	1	1.769
A0PD34	Uncharacterized protein OS=Caenorhabditis elegans OX=6239 GN=CELE_VM106R.1 PE=1 SV=1	VM106R.1	1	1	1.825	na	na	na
A1X3T7	Vacuolar protein sorting-associated protein 35 OS=Caenorhabditis elegans OX=6239 GN=F59G1.3 PE=2 SV=1	F59G1.3	na	na	na	6	6	30.489
A2V8C3	TransThyretin-Related family domain OS=Caenorhabditis elegans OX=6239 GN=ttr-42 PE=1 SV=1	ttr-42	na	na	na	1	1	2.257
A3QM98	COLlagen OS=Caenorhabditis elegans OX=6239 GN=col-138 PE=1 SV=1	col-138	4	2	8.755	na	na	na
A3QMC5	Ribosomal Protein, Large subunit OS=Caenorhabditis elegans OX=6239 GN=rpl-34 PE=1 SV=1	rpl-34	4.33333	4	7.56033	3.5	3	6.2885
A3QMC6	ERLin (ER lipid raft associated protein) homolog OS=Caenorhabditis elegans OX=6239 GN=erl-1 PE=1 SV=1	erl-1	na	na	na	1	1	6.257
A3QMC8	Mannose-1-phosphate guanyltransferase beta OS=Caenorhabditis elegans OX=6239 GN=tag-335 PE=3 SV=1	tag-335	2	2	4.342	na	na	na
A5HWA4	Uncharacterized protein OS=Caenorhabditis elegans OX=6239 GN=CELE_Y53C10A.6 PE=1 SV=1	Y53C10A.6	na	na	na	1	1	4.857
A5JYS0	PhytoChelatin Synthase OS=Caenorhabditis elegans OX=6239 GN=pcs-1 PE=1 SV=1	pcs-1	1.5	1	2.6575	na	na	na
A5JYT9	Relative of Woc homolog OS=Caenorhabditis elegans OX=6239 GN=row-1 PE=1 SV=1	row-1	na	na	na	1	1	5.61
A5JYU5	DNA repair protein rad-50 OS=Caenorhabditis elegans OX=6239 GN=rad-50 PE=1 SV=1	rad-50	na	na	na	4	4	14.556
A5JYW9	Paired amphipathic helix protein sin-3 OS=Caenorhabditis elegans OX=6239 GN=sin-3 PE=2 SV=1	sin-3	na	na	na	4	4	9.06
A5JYX3	Alpha-catenin-like protein hmp-1 OS=Caenorhabditis elegans OX=6239 GN=hmp-1 PE=1 SV=1	hmp-1	na	na	na	11	10	30.614
A5JYX5	Protein dhs-3 OS=Caenorhabditis elegans OX=6239 GN=dhs-3 PE=1 SV=1	dhs-3	na	na	na	1	1	3.588
A5JYX5-2	Isoform a of Protein dhs-3 OS=Caenorhabditis elegans OX=6239 GN=dhs-3	dhs-3	1.5	1.5	6.966	5	5	12.521
A5JYX8	Nicalin OS=Caenorhabditis elegans OX=6239 GN=nra-2 PE=1 SV=1	nra-2	4	4	9.535	2	1	3.351
A5JYX9	Enhanced Olfactory Learning OS=Caenorhabditis elegans OX=6239 GN=eol-1 PE=1 SV=3	eol-1	na	na	na	6	6	19.549
A5Z2W3	Uncharacterized protein OS=Caenorhabditis elegans OX=6239 GN=CELE_R13H4.2 PE=1 SV=1	R13H4.2	na	na	na	6	6	17.907
A6ZJ46	Uncharacterized protein OS=Caenorhabditis elegans OX=6239 GN=CELE_F49E2.2 PE=1 SV=1	F49E2.2	1	1	3.629	1	1	3.952
A7DT40	Uncharacterized protein OS=Caenorhabditis elegans OX=6239 GN=CELE_F49D11.10 PE=1 SV=2	F49D11.10	1.5	1	4.4	1	1	7.1
A7DT41	Uncharacterized protein OS=Caenorhabditis elegans OX=6239 GN=tag-296 PE=1 SV=1	tag-296	na	na	na	1	1	3.018
A7DTF0	MRG (Mortality factor-Related Gene) related OS=Caenorhabditis elegans OX=6239 GN=mrg-1 PE=1 SV=1	mrg-1	na	na	na	14	12	44.898
A8WFJ8	Uncharacterized protein OS=Caenorhabditis elegans OX=6239 GN=C28G1.5 PE=1 SV=1	C28G1.5	1	1	3.4605	na	na	na
A8WHP8	Perilipin-1 homolog OS=Caenorhabditis elegans OX=6239 GN=plin-1 PE=1 SV=1	plin-1	1	1	3.558	10.5	8.5	40.6705
A8WI97	Uncharacterized protein OS=Caenorhabditis elegans OX=6239 GN=CELE_Y69H2.3 PE=1 SV=1	Y69H2.3	na	na	na	1	1	5.965
A8XQE0	Uncharacterized protein OS=Caenorhabditis elegans OX=6239 GN=ekl-4 PE=1 SV=1	ekl-4	na	na	na	1	1	3.348
A9D0C3	Uncharacterized protein OS=Caenorhabditis elegans OX=6239 GN=CELE_T02H6.1 PE=1 SV=1	T02H6.1	1	1	3.537	na	na	na
A9D0C6	Uncharacterized protein OS=Caenorhabditis elegans OX=6239 GN=CELE_T02H6.1 PE=1 SV=1	T02H6.1	na	na	na	2	2	13.532
A9D4S6	Uncharacterized protein OS=Caenorhabditis elegans OX=6239 GN=CELE_M03F8.3 PE=1 SV=1	M03F8.3	na	na	na	2	2	6.673
A9UJN4	Serine/threonine protein phosphatase 2A regulatory subunit OS=Caenorhabditis elegans OX=6239 GN=pptr-2 PE=1 SV=1	pptr-2	na	na	na	3	2.5	8.4225
A9UJN7	Microtubule-Associated Protein Homolog OS=Caenorhabditis elegans OX=6239 GN=maph-1.2 PE=1 SV=1	maph-1.2	na	na	na	7.5	4	28.1
A9Z1L6	Activating signal cointegrator 1 complex subunit 1 homolog OS=Caenorhabditis elegans OX=6239 GN=ascc-1 PE=1 SV=1	ascc-1	na	na	na	1	1	2.904
B0M0L8	Heat Shock Protein OS=Caenorhabditis elegans OX=6239 GN=hsp-43 PE=1 SV=2	hsp-43	na	na	na	3	3	3.252
B1Q254	Uncharacterized protein OS=Caenorhabditis elegans OX=6239 GN=C14H10.3 PE=1 SV=1	C14H10.3	na	na	na	4	4	10.181
B1V8A0	Endophilin-A homolog OS=Caenorhabditis elegans OX=6239 GN=unc-57 PE=1 SV=1	unc-57	na	na	na	3.5	3	11.7615
B2D6K9	SAPS (Phosphatase associated) domain protein OS=Caenorhabditis elegans OX=6239 GN=saps-1 PE=1 SV=1	saps-1	na	na	na	3	3	7.652
B2D6M2	Protein lin-61 OS=Caenorhabditis elegans OX=6239 GN=lin-61 PE=1 SV=1	lin-61	na	na	na	4	3	11.309
B2FDA8	Structural maintenance of chromosomes protein 3 OS=Caenorhabditis elegans OX=6239 GN=smc-3 PE=1 SV=1	smc-3	1	1	3.144	14.6667	11.3333	37.2757
B3CJ34	GCN (Yeast General Control Nondrepressible) homolog OS=Caenorhabditis elegans OX=6239 GN=gcn-1 PE=1 SV=2	gcn-1	21	16.6667	47.2723	21.6667	18.3333	63.7353
B3GWA1	NONO (Conserved nuclear protein, aka PSF) homolog OS=Caenorhabditis elegans OX=6239 GN=nono-1 PE=1 SV=1	nono-1	na	na	na	10	7	23.098
B3WFW5	Transmembrane 9 superfamily member OS=Caenorhabditis elegans OX=6239 GN=CELE_ZK858.6 PE=1 SV=1	ZK858.6	2	1.5	3.3685	1	1	3.275
B6EU49	Alkali myosin light chain long isoform OS=Caenorhabditis elegans OX=6239 GN=mlc-3 PE=4 SV=1	mlc-3	17.6667	11.6667	42.1253	11.3333	7.66667	25.257
B6VQ59	Uncharacterized protein OS=Caenorhabditis elegans OX=6239 GN=CELE_F11C1.5 PE=1 SV=1	F11C1.5	na	na	na	14	14	50.112
B6VQ74	Uncharacterized protein OS=Caenorhabditis elegans OX=6239 GN=CELE_F08B12.4 PE=1 SV=1	F08B12.4	2	1.33333	3.56533	5	3	16.67
B7FAR9	Uncharacterized protein OS=Caenorhabditis elegans OX=6239 GN=CELE_Y43F8B.1 PE=1 SV=1	Y43F8B.1	na	na	na	5	5	12.696
B7FAS0	Modifier of cell death OS=Caenorhabditis elegans OX=6239 GN=mcd-1 PE=1 SV=1	mcd-1	na	na	na	1	1	6.758
B7WNA0	Pyruvate kinase OS=Caenorhabditis elegans OX=6239 GN=pyk-1 PE=1 SV=1	pyk-1	4.33333	3	8.695	8.33333	7	27.109
C0Z1Y9	Uncharacterized protein OS=Caenorhabditis elegans OX=6239 GN=CELE_F40G9.17 PE=1 SV=1	F40G9.17	na	na	na	2	2	5.485
C1P627	DNaJ domain (Prokaryotic heat shock protein) OS=Caenorhabditis elegans OX=6239 GN=dnj-16 PE=1 SV=1	dnj-16	na	na	na	5	4	22.185
C1P629	Cleavage Factor IM (CFIm) homolog OS=Caenorhabditis elegans OX=6239 GN=cfim-2 PE=1 SV=1	cfim-2	na	na	na	5	5	15.238
C2BR94	THO Complex (Transcription factor/nuclear export) subunit OS=Caenorhabditis elegans OX=6239 GN=thoc-5 PE=1 SV=1	thoc-5	na	na	na	3	3	11.71
C5VUK2	COP9 signalosome complex subunit 6 OS=Caenorhabditis elegans OX=6239 GN=csn-6 PE=1 SV=1	csn-6	na	na	na	10	8	24.671
C6KRN1	Suppressor of aph-1 OS=Caenorhabditis elegans OX=6239 GN=sao-1 PE=1 SV=1	sao-1	1	1	2.256	na	na	na
C7GIK1	Uncharacterized protein OS=Caenorhabditis elegans OX=6239 GN=CELE_H06I04.6 PE=1 SV=1	H06I04.6	na	na	na	1	1	1.812
C7IVS4	DNA polymerase OS=Caenorhabditis elegans OX=6239 GN=pola-1 PE=1 SV=1	pola-1	na	na	na	7	7	29.275
C9IY21	Uncharacterized protein OS=Caenorhabditis elegans OX=6239 GN=CELE_ZK1058.9 PE=1 SV=1	ZK1058.9	na	na	na	3.5	3	9.384
D0PV95	ATP-dependent RNA helicase laf-1 OS=Caenorhabditis elegans OX=6239 GN=laf-1 PE=1 SV=1	laf-1	2	1.5	4.9355	10.5	7	37.99
D0VWM8	Tar DNA-binding protein homolog 1 OS=Caenorhabditis elegans OX=6239 GN=tdp-1 PE=1 SV=1	tdp-1	na	na	na	2	2	5.584
D0Z5P0	Suppressor of gpa-3QL dye-filling defect OS=Caenorhabditis elegans OX=6239 GN=sql-1 PE=1 SV=1	sql-1	1	1	2.031	1	1	4.092
D1MN80	Enoyl-CoA Hydratase OS=Caenorhabditis elegans OX=6239 GN=ech-2 PE=1 SV=1	ech-2	na	na	na	2	2	5.319
D1MN85	Eukaryotic translation initiation factor 4E-1 OS=Caenorhabditis elegans OX=6239 GN=ife-1 PE=1 SV=1	ife-1	4.5	2	7.0665	2.66667	2	6.109
D4PH96	Ataxin-2 homolog OS=Caenorhabditis elegans OX=6239 GN=atx-2 PE=1 SV=1	atx-2	1	1	2.699	7	6	35.877
D5MCN2	La-related protein 1 OS=Caenorhabditis elegans OX=6239 GN=larp-1 PE=4 SV=2	larp-1	4	2.33333	8.40867	7	6	26.707
D5MCR3	SUPpressor OS=Caenorhabditis elegans OX=6239 GN=sup-26 PE=1 SV=1	sup-26	na	na	na	4	3	16.309
D6RYD3	Uncharacterized protein OS=Caenorhabditis elegans OX=6239 GN=CELE_Y58A7A.1 PE=1 SV=1	Y58A7A.1	1	1	2.297	na	na	na
D7SFI3	Uncharacterized protein OS=Caenorhabditis elegans OX=6239 GN=C02D5.4 PE=1 SV=1	C02D5.4	na	na	na	1	1	2.805
D9PTN5	Myelin regulatory factor homolog 2 OS=Caenorhabditis elegans OX=6239 GN=myrf-2 PE=1 SV=1	myrf-2	na	na	na	4	3	10.727
D9PTP5	Sorting NeXin OS=Caenorhabditis elegans OX=6239 GN=snx-6 PE=1 SV=1	snx-6	na	na	na	12	10	58.011
E0AHA7	Spectrin beta chain OS=Caenorhabditis elegans OX=6239 GN=unc-70 PE=1 SV=1	unc-70	8.66667	7.33333	22.6887	16.3333	13.3333	52.962
E1B6Q7	Uncharacterized protein OS=Caenorhabditis elegans OX=6239 GN=CELE_F45F2.9 PE=1 SV=1	F45F2.9	1	1	3.367	na	na	na
E2JKZ0	DyNactin Complex component OS=Caenorhabditis elegans OX=6239 GN=dnc-1 PE=1 SV=1	dnc-1	2	1.5	2.817	22	16	70.903
E2JL03	Uncharacterized protein OS=Caenorhabditis elegans OX=6239 GN=C25A1.20 PE=1 SV=1	C25A1.20	1	1	3.113	na	na	na
F5GU86	OTUBain deubiquitylating protease homolog OS=Caenorhabditis elegans OX=6239 GN=otub-3 PE=1 SV=1	otub-3	na	na	na	4	4	15.182
F5GUA3	Coatomer subunit gamma OS=Caenorhabditis elegans OX=6239 GN=CELE_T14G10.5 PE=1 SV=1	T14G10.5	1	1	6.095	13	13	47.869
G2HK03	Prion-like-(Q/N-rich)-domain-bearing protein OS=Caenorhabditis elegans OX=6239 GN=pqn-87 PE=1 SV=1	pqn-87	2.66667	2.33333	8.21967	na	na	na
G3MU11	Uncharacterized protein OS=Caenorhabditis elegans OX=6239 GN=CELE_F55A11.6 PE=1 SV=1	F55A11.6	na	na	na	1	1	6.033
G4S034	SPeCtrin OS=Caenorhabditis elegans OX=6239 GN=spc-1 PE=1 SV=2	spc-1	na	na	na	11	11	23.454
G4SF79	Uncharacterized protein OS=Caenorhabditis elegans OX=6239 GN=CELE_F25E2.2 PE=1 SV=2	F25E2.2	na	na	na	2	2	7.929
G4SL51	Prion-like-(Q/N-rich)-domain-bearing protein OS=Caenorhabditis elegans OX=6239 GN=pqn-52 PE=1 SV=1	pqn-52	na	na	na	1	1	1.869
G4SLH0	Titin homolog OS=Caenorhabditis elegans OX=6239 GN=ttn-1 PE=1 SV=2	ttn-1	9.33333	7	23.626	11	9	43.149
G4SPY0	Heterogeneous nuclear RibonucleoProtein U OS=Caenorhabditis elegans OX=6239 GN=hrpu-2 PE=1 SV=2	hrpu-2	3.33333	2	7.10167	8	6	27.237
G5EBF3	Protein Up-regulated in Daf-2(Gf) OS=Caenorhabditis elegans OX=6239 GN=pud-2.1 PE=1 SV=1	pud-2.1	9.66667	6.33333	24.975	3	1	8.055
G5EBF4	Uncharacterized protein OS=Caenorhabditis elegans OX=6239 GN=CELE_T28H10.3 PE=1 SV=1	T28H10.3	na	na	na	9	4	30.236
G5EBF5	RNA interference promoting factor OS=Caenorhabditis elegans OX=6239 GN=rde-4 PE=1 SV=1	rde-4	na	na	na	4	4	16.767
G5EBH1	Phospholipid-transporting ATPase OS=Caenorhabditis elegans OX=6239 GN=tat-5 PE=1 SV=1	tat-5	1	1	2.805	na	na	na
G5EBH7	CALUmenin (Calcium-binding protein) homolog OS=Caenorhabditis elegans OX=6239 GN=calu-1 PE=1 SV=1	calu-1	2	2	7.533	na	na	na
G5EBI0	4D656 OS=Caenorhabditis elegans OX=6239 GN=4D656 PE=1 SV=1	4D656	2	2	6.138	2	2	7.652
G5EBN9	Sodium- and chloride-dependent betaine transporter OS=Caenorhabditis elegans OX=6239 GN=snf-3 PE=1 SV=1	snf-3	na	na	na	1	1	2.538
G5EBP5	Uncharacterized protein OS=Caenorhabditis elegans OX=6239 GN=CELE_ZC247.1 PE=1 SV=1	ZC247.1	7	4.5	27.217	12	8	51.5015
G5EBQ3	Enhancer of Glp-One (Glp-1) OS=Caenorhabditis elegans OX=6239 GN=ego-1 PE=1 SV=1	ego-1	na	na	na	1	1	3.942
G5EBV6	Guanyl-specific ribonuclease pgl-3 OS=Caenorhabditis elegans OX=6239 GN=pgl-3 PE=1 SV=1	pgl-3	1	1	2.654	5.5	3.5	22.8055
G5EBW5	FErroChelatase-Like OS=Caenorhabditis elegans OX=6239 GN=fecl-1 PE=1 SV=1	fecl-1	1	1	2.35	na	na	na
G5EBX0	Kinesin-like protein OS=Caenorhabditis elegans OX=6239 GN=klp-18 PE=1 SV=1	klp-18	na	na	na	2	1	6.649
G5EBX3	cyclin L OS=Caenorhabditis elegans OX=6239 GN=cyl-1 PE=1 SV=1	cyl-1	na	na	na	1	1	2.539
G5EBX6	Cell death-related nuclease 3 OS=Caenorhabditis elegans OX=6239 GN=crn-3 PE=1 SV=1	crn-3	na	na	na	4	3	14.638
G5EBY0	RNA polymerase-associated protein RTF1 homolog OS=Caenorhabditis elegans OX=6239 GN=rtfo-1 PE=2 SV=1	rtfo-1	na	na	na	2	2	5.075
G5EBY3	Non-muscle MYosin OS=Caenorhabditis elegans OX=6239 GN=nmy-2 PE=1 SV=1	nmy-2	na	na	na	16	15	47.7805
G5EBY6	PHF-5 OS=Caenorhabditis elegans OX=6239 GN=phf-5 PE=1 SV=1	phf-5	1	1	5.283	1	1	6.439
G5EBZ4	Protein let-418 OS=Caenorhabditis elegans OX=6239 GN=let-418 PE=1 SV=1	let-418	2	1.5	4.187	17.3333	12	61.5177
G5EC05	Uncharacterized protein OS=Caenorhabditis elegans OX=6239 GN=evl-14 PE=1 SV=1	evl-14	na	na	na	9	8	37.331
G5EC10	Galectin OS=Caenorhabditis elegans OX=6239 GN=lec-9 PE=1 SV=1	lec-9	na	na	na	1	1	3.219
G5EC16	SMN (Human Survival Motor Neuron gene) homolog OS=Caenorhabditis elegans OX=6239 GN=smn-1 PE=1 SV=1	smn-1	na	na	na	2	2	10.993
G5EC23	HCF1 related OS=Caenorhabditis elegans OX=6239 GN=hcf-1 PE=1 SV=1	hcf-1	na	na	na	32	26	99.972
G5EC24	Tyrosine-protein phosphatase non-receptor type ptp-2 OS=Caenorhabditis elegans OX=6239 GN=ptp-2 PE=1 SV=1	ptp-2	na	na	na	4	4	16.308
G5EC25	Choline/EthanolaminePhosphoTransferase OS=Caenorhabditis elegans OX=6239 GN=cept-2 PE=1 SV=1	cept-2	na	na	na	1	1	4.702
G5EC31	ALdehyde deHydrogenase OS=Caenorhabditis elegans OX=6239 GN=alh-6 PE=1 SV=1	alh-6	1	1	1.95	na	na	na
G5EC64	NHERF (Mammalian Na/H Exchange Regulatory Factor) Like OS=Caenorhabditis elegans OX=6239 GN=nrfl-1 PE=1 SV=1	nrfl-1	1	1	4.424	na	na	na
G5EC77	Zinc finger putative Transcription Factor family OS=Caenorhabditis elegans OX=6239 GN=ztf-6 PE=1 SV=1	ztf-6	na	na	na	4	3	11.33
G5EC80	Guanine nucleotide-binding protein alpha-13 subunit OS=Caenorhabditis elegans OX=6239 GN=gpa-13 PE=4 SV=1	gpa-13	na	na	na	1	1	1.521
G5EC87	Uncharacterized protein OS=Caenorhabditis elegans OX=6239 GN=CELE_ZK1307.8 PE=1 SV=1	ZK1307.8	na	na	na	1	1	3.083
G5EC91	DumPY: shorter than wild-type OS=Caenorhabditis elegans OX=6239 GN=dpy-11 PE=1 SV=1	dpy-11	1	1	1.907	3	2	13.3
G5EC98	CTP synthase OS=Caenorhabditis elegans OX=6239 GN=ctps-1 PE=1 SV=1	ctps-1	2	2	6.551	na	na	na
G5ECA2	Uncharacterized protein OS=Caenorhabditis elegans OX=6239 GN=CELE_F29C6.1 PE=1 SV=1	F29C6.1	na	na	na	1	1	5.77
G5ECB4	Serine Rich Adhesion Protein-like OS=Caenorhabditis elegans OX=6239 GN=srap-1 PE=1 SV=1	srap-1	4	3	6.835	na	na	na
G5ECC1	Uncharacterized protein OS=Caenorhabditis elegans OX=6239 GN=CELE_F13G3.10 PE=1 SV=1	F13G3.10	1	1	2.417	na	na	na
G5ECC7	Ubiquitin carboxyl-terminal hydrolase OS=Caenorhabditis elegans OX=6239 GN=usp-48 PE=1 SV=1	usp-48	na	na	na	13	9	28.423
G5ECC9	Mitochondrial Ribosomal Protein, Small OS=Caenorhabditis elegans OX=6239 GN=mrps-27 PE=1 SV=1	mrps-27	3	2	7.4485	na	na	na
G5ECD7	Uncharacterized protein OS=Caenorhabditis elegans OX=6239 GN=mel-11 PE=1 SV=1	mel-11	na	na	na	2	1	2.697
G5ECF4	Kinesin-like protein OS=Caenorhabditis elegans OX=6239 GN=bmk-1 PE=1 SV=1	bmk-1	na	na	na	12	9	37.995
G5ECG0	Transforming acid coiled-coil-containing protein 1 OS=Caenorhabditis elegans OX=6239 GN=tac-1 PE=1 SV=1	tac-1	na	na	na	4	4	10.189
G5ECG7	Defecation Suppressor of Clk-1 OS=Caenorhabditis elegans OX=6239 GN=dsc-4 PE=1 SV=1	dsc-4	1	1	2.831	2	2	5.269
G5ECH0	Histone deacetylase OS=Caenorhabditis elegans OX=6239 GN=hda-3 PE=1 SV=1	hda-3	na	na	na	2	2	10.096
G5ECL1	Uncharacterized protein OS=Caenorhabditis elegans OX=6239 GN=CELE_M05D6.2 PE=1 SV=1	M05D6.2	na	na	na	6	4	19.288
G5ECL3	Pre-RNA processing 21 OS=Caenorhabditis elegans OX=6239 GN=prp-21 PE=1 SV=1	prp-21	na	na	na	11	9	37.353
G5ECM6	Elongation factor Tu homologue OS=Caenorhabditis elegans OX=6239 GN=tufm-1 PE=1 SV=1	tufm-1	6.33333	5	13.7103	10	9	38.458
G5ECM9	Cystatin OS=Caenorhabditis elegans OX=6239 GN=cpi-2 PE=1 SV=1	cpi-2	1	1	3.106	4	4	20.275
G5ECR0	Uncharacterized protein OS=Caenorhabditis elegans OX=6239 GN=CELE_T25C12.3 PE=1 SV=1	T25C12.3	18.6667	11.6667	51.5623	3	3	20.933
G5ECR1	Methyl-CpG BinDing protein OS=Caenorhabditis elegans OX=6239 GN=mbd-2 PE=1 SV=1	mbd-2	na	na	na	2	2	11.03
G5ECR5	Superoxide dismutase [Cu-Zn] OS=Caenorhabditis elegans OX=6239 GN=sod-4 PE=1 SV=1	sod-4	na	na	na	1	1	3.352
G5ECR7	ELongin B OS=Caenorhabditis elegans OX=6239 GN=elb-1 PE=1 SV=1	elb-1	2.5	2	7.0135	2.33333	1.66667	8.868
G5ECS9	Carnitine Palmitoyl Transferase OS=Caenorhabditis elegans OX=6239 GN=cpt-2 PE=1 SV=2	cpt-2	na	na	na	1.5	1.5	3.3745
G5ECT6	G Protein, Gamma subunit OS=Caenorhabditis elegans OX=6239 GN=gpc-2 PE=1 SV=1	gpc-2	na	na	na	3	3	4.931
G5ECU1	Skp1-related protein OS=Caenorhabditis elegans OX=6239 GN=skr-1 PE=1 SV=1	skr-1	2.66667	2.33333	7.60167	3.5	3	10.864
G5ECU3	Phosphate carrier protein, mitochondrial OS=Caenorhabditis elegans OX=6239 GN=CELE_F01G4.6 PE=1 SV=1	F01G4.6	16.6667	12.6667	49.1017	11	8.33333	33.941
G5ECU5	Uncharacterized protein OS=Caenorhabditis elegans OX=6239 GN=CELE_F44E5.4 PE=1 SV=1	F44E5.4	na	na	na	9	2	32.701
G5ECX8	Increased Sodium Tolerance Related OS=Caenorhabditis elegans OX=6239 GN=istr-1 PE=1 SV=1	istr-1	na	na	na	9	6	20.411
G5ECY0	Disks large homolog 1 OS=Caenorhabditis elegans OX=6239 GN=dlg-1 PE=1 SV=1	dlg-1	na	na	na	12.5	10.5	42.252
G5ECZ0	Heavy chain, Unconventional Myosin OS=Caenorhabditis elegans OX=6239 GN=hum-5 PE=1 SV=1	hum-5	2	2	3.5705	1.33333	1.33333	5.053
G5ECZ1	AO66 ankyrin OS=Caenorhabditis elegans OX=6239 GN=unc-44 PE=1 SV=1	unc-44	na	na	na	32	26	117.158
G5ED07	Protein disulfide-isomerase OS=Caenorhabditis elegans OX=6239 GN=pdi-3 PE=1 SV=1	pdi-3	3	3	5.934	3	3	13.015
G5ED17	Uncharacterized protein OS=Caenorhabditis elegans OX=6239 GN=hpo-11 PE=1 SV=1	hpo-11	na	na	na	6	5	19.807
G5ED21	DNA-directed RNA polymerase subunit OS=Caenorhabditis elegans OX=6239 GN=rpoa-1 PE=1 SV=1	rpoa-1	1	1	2.06	na	na	na
G5ED34	Dynein Light Intermediate chain OS=Caenorhabditis elegans OX=6239 GN=dli-1 PE=1 SV=1	dli-1	na	na	na	7	5.5	31.489
G5ED36	Endocytosis protein RME-8 OS=Caenorhabditis elegans OX=6239 GN=rme-8 PE=1 SV=1	rme-8	1	1	3.463	5	5	18.459
G5ED41	Cullin-associated NEDD8-dissociated protein 1 OS=Caenorhabditis elegans OX=6239 GN=cand-1 PE=1 SV=1	cand-1	3.33333	3.33333	11.7613	17	12.5	54.6255
G5ED58	SPD-1 OS=Caenorhabditis elegans OX=6239 GN=spd-1 PE=1 SV=1	spd-1	na	na	na	1	1	6.245
G5ED80	EEA1 OS=Caenorhabditis elegans OX=6239 GN=eea-1 PE=1 SV=1	eea-1	na	na	na	6	6	19.573
G5ED89	Deacetylase Complex Protein OS=Caenorhabditis elegans OX=6239 GN=dcp-66 PE=1 SV=2	dcp-66	na	na	na	9	7	48.666
G5ED95	Tyrosine--tRNA ligase OS=Caenorhabditis elegans OX=6239 GN=yars-1 PE=1 SV=1	yars-1	na	na	na	11	9	30.64
G5ED98	PIP Kinase OS=Caenorhabditis elegans OX=6239 GN=ppk-3 PE=1 SV=1	ppk-3	na	na	na	2	2	4.606
G5EDA7	Uncharacterized protein OS=Caenorhabditis elegans OX=6239 GN=C06H5.6 PE=1 SV=1	C06H5.6	1	1	2.558	na	na	na
G5EDD1	Ubiquinol-Cytochrome c oxidoReductase complex OS=Caenorhabditis elegans OX=6239 GN=ucr-2.1 PE=1 SV=1	ucr-2.1	3.5	2.5	8.632	3	3	10.0713
G5EDD4	Tubulin alpha chain OS=Caenorhabditis elegans OX=6239 GN=tba-4 PE=1 SV=1	tba-4	24	2	57.6645	na	na	na
G5EDD8	SKR-2 OS=Caenorhabditis elegans OX=6239 GN=skr-2 PE=1 SV=1	skr-2	4	3	12.795	na	na	na
G5EDE8	ERGIC-53-like protein OS=Caenorhabditis elegans OX=6239 GN=ile-1 PE=1 SV=1	ile-1	1	1	2.189	3	3	12.161
G5EDG2	SWI/SNF-related matrix-associated actin-dependent regulator of chromatin subfamily A containing DEAD/H box 1 homolog OS=Caenorhabditis elegans OX=6239 GN=M03C11.8 PE=3 SV=1	M03C11.8	na	na	na	15	10	49.131
G5EDG4	High Incidence of Males (Increased X chromosome loss) OS=Caenorhabditis elegans OX=6239 GN=him-4 PE=1 SV=1	him-4	na	na	na	4	4	14.54
G5EDI1	Uncharacterized protein OS=Caenorhabditis elegans OX=6239 GN=C14H10.2 PE=1 SV=1	C14H10.2	na	na	na	1	1	3.284
G5EDI2	Reticulon-like protein OS=Caenorhabditis elegans OX=6239 GN=ret-1 PE=1 SV=1	ret-1	2	1.5	5.756	5.33333	4.33333	24.5567
G5EDI8	Dicer-related helicase OS=Caenorhabditis elegans OX=6239 GN=drh-1 PE=1 SV=1	drh-1	na	na	na	1	1	3.279
G5EDJ3	Equilibrative Nucleoside Transporter OS=Caenorhabditis elegans OX=6239 GN=ent-1 PE=1 SV=1	ent-1	na	na	na	3	1	3.711
G5EDK1	ASC-1 OS=Caenorhabditis elegans OX=6239 GN=trip-4 PE=1 SV=1	trip-4	na	na	na	1	1	4.298
G5EDL3	Aurora/Ipl1 Related kinase OS=Caenorhabditis elegans OX=6239 GN=air-1 PE=1 SV=1	air-1	na	na	na	3	3	7.915
G5EDL9	Uncharacterized protein OS=Caenorhabditis elegans OX=6239 GN=CELE_ZK1321.4 PE=1 SV=1	ZK1321.4	2.5	2	5.1365	3	3	4.606
G5EDN3	Protein timeless homolog OS=Caenorhabditis elegans OX=6239 GN=tim-1 PE=1 SV=1	tim-1	na	na	na	1	1	4.253
G5EDP2	Non-specific lipid-transfer protein-like 2 OS=Caenorhabditis elegans OX=6239 GN=daf-22 PE=1 SV=1	daf-22	6	4.5	13.5255	1.66667	1.66667	6.57433
G5EDP6	Dimethylaniline monooxygenase [N-oxide-forming] OS=Caenorhabditis elegans OX=6239 GN=fmo-1 PE=1 SV=1	fmo-1	1	1	3.365	na	na	na
G5EDR3	Serine/threonine-protein phosphatase 2A regulatory subunit sur-6 OS=Caenorhabditis elegans OX=6239 GN=sur-6 PE=1 SV=1	sur-6	1	1	3.328	na	na	na
G5EDS8	EXOSome (Multiexonuclease complex) component OS=Caenorhabditis elegans OX=6239 GN=exos-7 PE=1 SV=1	exos-7	na	na	na	1	1	2.44
G5EDT1	Retinoblastoma-like protein homolog lin-35 OS=Caenorhabditis elegans OX=6239 GN=lin-35 PE=1 SV=1	lin-35	na	na	na	2	2	6.46
G5EDT4	Uncharacterized protein OS=Caenorhabditis elegans OX=6239 GN=CELE_T01D3.6 PE=1 SV=1	T01D3.6	5.33333	3.66667	10.693	na	na	na
G5EDT9	UBR E3 ubiquitin ligase homolog OS=Caenorhabditis elegans OX=6239 GN=ubr-5 PE=1 SV=1	ubr-5	na	na	na	4	4	13.774
G5EDV0	Uncharacterized protein OS=Caenorhabditis elegans OX=6239 GN=CELE_E01G4.6 PE=1 SV=1	E01G4.6	2.66667	2.66667	7.29567	na	na	na
G5EDV3	C. Elegans Y-box OS=Caenorhabditis elegans OX=6239 GN=cey-4 PE=1 SV=1	cey-4	5.66667	4.66667	13.669	11.6667	8.66667	41.1313
G5EDW8	Uncharacterized protein OS=Caenorhabditis elegans OX=6239 GN=CELE_VF13D12L.3 PE=1 SV=1	VF13D12L.3	na	na	na	6	5	24.895
G5EDY2	Tryptophanyl(W) Amino-acyl tRNA Synthetase OS=Caenorhabditis elegans OX=6239 GN=wars-1 PE=1 SV=1	wars-1	1.5	1.5	3.48	na	na	na
G5EDZ2	Uridine 5'-monophosphate synthase OS=Caenorhabditis elegans OX=6239 GN=umps-1 PE=1 SV=1	umps-1	1	1	2.281	na	na	na
G5EDZ9	Cystatin OS=Caenorhabditis elegans OX=6239 GN=cpi-1 PE=1 SV=1	cpi-1	na	na	na	2	1	6.353
G5EE01	Phosphatidylinositol 3,4,5-trisphosphate 3-phosphatase and dual-specificity protein phosphatase daf-18 OS=Caenorhabditis elegans OX=6239 GN=daf-18 PE=1 SV=1	daf-18	na	na	na	5	4	11.274
G5EE04	Hsp-70 Interacting Protein homolog OS=Caenorhabditis elegans OX=6239 GN=hip-1 PE=1 SV=1	hip-1	na	na	na	3	2	7.83
G5EE12	CKA And Striatin Homolog OS=Caenorhabditis elegans OX=6239 GN=cash-1 PE=1 SV=1	cash-1	na	na	na	10	9	47.377
G5EE14	CU (Copper) ATPase OS=Caenorhabditis elegans OX=6239 GN=cua-1 PE=1 SV=1	cua-1	1	1	3.807	na	na	na
G5EE32	Uncharacterized protein OS=Caenorhabditis elegans OX=6239 GN=CELE_T04F3.1 PE=1 SV=1	T04F3.1	1	1	2.058	na	na	na
G5EE37	InCenP homolog OS=Caenorhabditis elegans OX=6239 GN=icp-1 PE=1 SV=1	icp-1	na	na	na	1	1	2.89
G5EE41	CU (Copper) Chaperonin OS=Caenorhabditis elegans OX=6239 GN=cuc-1 PE=1 SV=1	cuc-1	4	2.5	5.942	na	na	na
G5EE42	Uncharacterized protein OS=Caenorhabditis elegans OX=6239 GN=CELE_ZK1098.11 PE=1 SV=1	ZK1098.11	2	1	3.8485	2	1.5	5.301
G5EE48	TransThyretin-Related family domain OS=Caenorhabditis elegans OX=6239 GN=ttr-50 PE=1 SV=1	ttr-50	na	na	na	3	2	17.844
G5EE62	Uncharacterized protein OS=Caenorhabditis elegans OX=6239 GN=CELE_F12F6.1 PE=1 SV=1	F12F6.1	na	na	na	5	4	24.381
G5EE66	COGC-1 OS=Caenorhabditis elegans OX=6239 GN=cogc-1 PE=1 SV=1	cogc-1	na	na	na	2	2	6.554
G5EE67	SKR-3 OS=Caenorhabditis elegans OX=6239 GN=skr-3 PE=1 SV=1	skr-3	na	na	na	1.5	1	3.6225
G5EE74	Aspergillus NUclear Division related OS=Caenorhabditis elegans OX=6239 GN=nud-1 PE=1 SV=1	nud-1	na	na	na	1	1	2.922
G5EE96	Oxoglutarate/malate carrier protein OS=Caenorhabditis elegans OX=6239 GN=slc-25a10 PE=1 SV=1	slc-25a10	2	2	2.597	2.33333	1.66667	3.158
G5EEA8	Annexin OS=Caenorhabditis elegans OX=6239 GN=nex-1 PE=1 SV=1	nex-1	2	2	7.781	10.5	7	35.6425
G5EEB6	COLlagen structural OS=Caenorhabditis elegans OX=6239 GN=dpy-14 PE=1 SV=1	dpy-14	na	na	na	2	1	7.555
G5EEC4	VAB-10A protein OS=Caenorhabditis elegans OX=6239 GN=vab-10 PE=1 SV=1	vab-10	11.5	9.5	29.657	10	10	21.467
G5EED5	Secretory carrier-associated membrane protein OS=Caenorhabditis elegans OX=6239 GN=scm-1 PE=1 SV=1	scm-1	na	na	na	3	1	13.368
G5EEE5	Elongation of very long chain fatty acids protein OS=Caenorhabditis elegans OX=6239 GN=elo-1 PE=1 SV=1	elo-1	1.66667	1.33333	3.78633	na	na	na
G5EEF8	Probable spastin homolog spas-1 OS=Caenorhabditis elegans OX=6239 GN=spas-1 PE=1 SV=1	spas-1	na	na	na	3	3	5.14
G5EEG7	Smu-1 suppressor of mec-8 and unc-52 protein OS=Caenorhabditis elegans OX=6239 GN=smu-1 PE=1 SV=1	smu-1	na	na	na	1	1	3.835
G5EEG8	FERM domain (Protein4.1-ezrin-radixin-moesin) family OS=Caenorhabditis elegans OX=6239 GN=frm-1 PE=1 SV=1	frm-1	4	4	10.017	9.5	8.5	36.015
G5EEH6	Isovaleryl-CoA dehydrogenase OS=Caenorhabditis elegans OX=6239 GN=ivd-1 PE=1 SV=1	ivd-1	5.33333	4.33333	13.3863	5	5	20.355
G5EEH9	Nuclear pore complex protein Nup98-Nup96 OS=Caenorhabditis elegans OX=6239 GN=npp-10 PE=1 SV=1	npp-10	na	na	na	3	2	11.875
G5EEI1	LGL-1 OS=Caenorhabditis elegans OX=6239 GN=lgl-1 PE=1 SV=1	lgl-1	na	na	na	1	1	4.577
G5EEI4	ASpartyl Protease OS=Caenorhabditis elegans OX=6239 GN=asp-1 PE=1 SV=1	asp-1	4	3.33333	12.6113	na	na	na
G5EEI8	CHORD Protein OS=Caenorhabditis elegans OX=6239 GN=chp-1 PE=1 SV=1	chp-1	1	1	1.754	4	3	16.414
G5EEK8	Calcium-transporting ATPase OS=Caenorhabditis elegans OX=6239 GN=sca-1 PE=1 SV=1	sca-1	29.3333	19.3333	68.3347	11.6667	9.33333	33.353
G5EEK9	V-type proton ATPase subunit a OS=Caenorhabditis elegans OX=6239 GN=vha-5 PE=1 SV=1	vha-5	2.5	1	3.5225	na	na	na
G5EEL9	HMG OS=Caenorhabditis elegans OX=6239 GN=hmg-11 PE=1 SV=1	hmg-11	1	1	3.043	1.5	1	3.82
G5EEM5	Zygote defective protein 9 OS=Caenorhabditis elegans OX=6239 GN=zyg-9 PE=1 SV=1	zyg-9	1.5	1.5	5.844	14	11	41.318
G5EEN7	Uncharacterized protein OS=Caenorhabditis elegans OX=6239 GN=CELE_Y39A1A.3 PE=1 SV=1	Y39A1A.3	1	1	2.931	na	na	na
G5EEQ8	Splicing Factor ThreeB (3b) Subunit homolog OS=Caenorhabditis elegans OX=6239 GN=sftb-1 PE=1 SV=1	sftb-1	1	1	2.121	11	7	30.014
G5EER4	GDP-L-fucose synthase OS=Caenorhabditis elegans OX=6239 GN=ger-1 PE=1 SV=1	ger-1	na	na	na	1	1	4.772
G5EES3	Protein argonaute OS=Caenorhabditis elegans OX=6239 GN=alg-1 PE=1 SV=1	alg-1	1.5	1	3.3435	5	1	20.191
G5EES6	Ubiquitin fusion degradation protein 3 homolog OS=Caenorhabditis elegans OX=6239 GN=ufd-3 PE=1 SV=1	ufd-3	na	na	na	3.5	3	12.8785
G5EES9	ThioredoXin-Like OS=Caenorhabditis elegans OX=6239 GN=txl-1 PE=1 SV=1	txl-1	na	na	na	1	1	6.453
G5EET2	DeoxyUTPase OS=Caenorhabditis elegans OX=6239 GN=dut-1 PE=1 SV=1	dut-1	na	na	na	9	6	46.47
G5EET8	Protein Up-regulated in Daf-2(Gf) OS=Caenorhabditis elegans OX=6239 GN=pud-1.2 PE=1 SV=1	pud-1.2	4	3.33333	8.59533	1	1	2.141
G5EEV2	Transcription-associated protein 1 OS=Caenorhabditis elegans OX=6239 GN=trr-1 PE=2 SV=1	trr-1	na	na	na	3	2	6.827
G5EEV5	5C820 OS=Caenorhabditis elegans OX=6239 GN=pud-3 PE=1 SV=1	pud-3	6	4	11.76	1	1	1.688
G5EEY5	PolyBRoMo domain containing OS=Caenorhabditis elegans OX=6239 GN=pbrm-1 PE=1 SV=1	pbrm-1	na	na	na	30	26	83.861
G5EF32	Nematode Polyprotein Allergen related OS=Caenorhabditis elegans OX=6239 GN=npa-1 PE=1 SV=1	npa-1	5	3.5	8.6445	2	1	2.677
G5EF37	Paralysed Arrest at Two-fold OS=Caenorhabditis elegans OX=6239 GN=pat-10 PE=1 SV=1	pat-10	1	1	2.258	2	2	3.687
G5EF48	Uncharacterized protein OS=Caenorhabditis elegans OX=6239 GN=CELE_Y63D3A.8 PE=1 SV=1	Y63D3A.8	na	na	na	2	2	5.925
G5EF53	SWI/SNF nucleosome remodeling complex component OS=Caenorhabditis elegans OX=6239 GN=swsn-4 PE=1 SV=1	swsn-4	na	na	na	44	28	122.935
G5EF60	Stromal interaction molecule 1 OS=Caenorhabditis elegans OX=6239 GN=stim-1 PE=1 SV=1	stim-1	na	na	na	3	3	14.885
G5EF61	Transmembrane protein NDG-4 OS=Caenorhabditis elegans OX=6239 GN=ndg-4 PE=1 SV=1	ndg-4	na	na	na	1	1	3.007
G5EF77	Seryl Amino-acyl tRNA Synthetase OS=Caenorhabditis elegans OX=6239 GN=sars-2 PE=1 SV=1	sars-2	na	na	na	1	1	2.421
G5EFB5	CPN-1 OS=Caenorhabditis elegans OX=6239 GN=cpn-1 PE=1 SV=1	cpn-1	1.5	1	1.8695	6	5	18.762
G5EFC1	RAB family OS=Caenorhabditis elegans OX=6239 GN=rab-8 PE=1 SV=1	rab-8	na	na	na	1	1	4.176
G5EFC4	Cell Division Cycle related OS=Caenorhabditis elegans OX=6239 GN=cdc-5l PE=1 SV=1	cdc-5l	1	1	4.859	9	8	37.277
G5EFE3	Uncharacterized protein OS=Caenorhabditis elegans OX=6239 GN=CELE_H03A11.2 PE=1 SV=2	H03A11.2	4	2	9.25733	3	2	9.9765
G5EFF9	Eukaryotic Initiation Factor OS=Caenorhabditis elegans OX=6239 GN=eif-2bdelta PE=1 SV=1	eif-2bdelta	na	na	na	3	2	8.245
G5EFG0	SEL-1 OS=Caenorhabditis elegans OX=6239 GN=sel-1 PE=1 SV=1	sel-1	2	1	2.487	3	3	11.506
G5EFG4	ABC transporter, class F OS=Caenorhabditis elegans OX=6239 GN=abcf-2 PE=1 SV=1	abcf-2	9.33333	8	20.6817	13.5	10	33.2755
G5EFI4	Galectin OS=Caenorhabditis elegans OX=6239 GN=lec-5 PE=1 SV=1	lec-5	na	na	na	6	5	16.587
G5EFJ3	Uncharacterized protein OS=Caenorhabditis elegans OX=6239 GN=C08E8.4 PE=1 SV=1	C08E8.4	na	na	na	2	2	7.043
G5EFJ4	Condensin complex subunit capg-1 OS=Caenorhabditis elegans OX=6239 GN=capg-1 PE=1 SV=1	capg-1	na	na	na	3	2	6.647
G5EFK4	ADP-Ribosylation Factor related OS=Caenorhabditis elegans OX=6239 GN=arf-3 PE=1 SV=1	arf-3	1	1	2.13	na	na	na
G5EFL5	ALP/Enigma encoding OS=Caenorhabditis elegans OX=6239 GN=alp-1 PE=1 SV=1	alp-1	2.5	1.5	4.44	6	5	25.2805
G5EFM0	MAD (Yeast Mitosis arrest DeFicient) related OS=Caenorhabditis elegans OX=6239 GN=mdf-1 PE=1 SV=1	mdf-1	na	na	na	1	1	6.423
G5EFP4	SYM-1 protein OS=Caenorhabditis elegans OX=6239 GN=sym-1 PE=1 SV=1	sym-1	na	na	na	2	2	4.652
G5EFQ9	MEC-5 OS=Caenorhabditis elegans OX=6239 GN=mec-5 PE=1 SV=1	mec-5	na	na	na	1	1	5.821
G5EFR0	Uncharacterized protein OS=Caenorhabditis elegans OX=6239 GN=tag-297 PE=1 SV=1	tag-297	1	1	2.438	na	na	na
G5EFS2	MuSashI (Fly neural) family OS=Caenorhabditis elegans OX=6239 GN=msi-1 PE=1 SV=1	msi-1	1	1	2.855	1	1	7.751
G5EFT5	Heat Shock Factor OS=Caenorhabditis elegans OX=6239 GN=hsf-1 PE=1 SV=1	hsf-1	111.667	35.3333	245.423	149	35	335.215
G5EFV3	Regulator of spindle assembly protein 2 OS=Caenorhabditis elegans OX=6239 GN=rsa-2 PE=1 SV=1	rsa-2	na	na	na	6	3	15.053
G5EFV4	HMG OS=Caenorhabditis elegans OX=6239 GN=hmg-1.1 PE=1 SV=1	hmg-1.1	1.5	1.5	3.538	5.5	3.5	14.734
G5EFW3	SMAll OS=Caenorhabditis elegans OX=6239 GN=sma-1 PE=1 SV=1	sma-1	na	na	na	29.5	26.5	107.538
G5EFX8	NOT-Like (Yeast CCR4/NOT complex component) OS=Caenorhabditis elegans OX=6239 GN=ntl-3 PE=1 SV=1	ntl-3	na	na	na	4	4	10.892
G5EFY6	Yeast SEC homolog OS=Caenorhabditis elegans OX=6239 GN=sec-31 PE=1 SV=1	sec-31	na	na	na	4.5	4.5	20.2695
G5EFZ1	2,3-bisphosphoglycerate-independent phosphoglycerate mutase OS=Caenorhabditis elegans OX=6239 GN=ipgm-1 PE=1 SV=1	ipgm-1	2	2	7.64	5	4	21.363
G5EG13	DeHydrogenases, Short chain OS=Caenorhabditis elegans OX=6239 GN=dhs-12 PE=1 SV=1	dhs-12	na	na	na	14	11	50.156
G5EG17	Structural maintenance of chromosomes protein 6 homolog smc-6 OS=Caenorhabditis elegans OX=6239 GN=smc-6 PE=1 SV=1	smc-6	na	na	na	2	2	11.889
G5EG18	Cell death-related nuclease 2 OS=Caenorhabditis elegans OX=6239 GN=crn-2 PE=1 SV=1	crn-2	na	na	na	4	4	17.811
G5EG62	UNC-45 OS=Caenorhabditis elegans OX=6239 GN=unc-45 PE=1 SV=1	unc-45	2	2	3.979	6	6	24.506
G5EGA5	Delta(12) fatty acid desaturase fat-2 OS=Caenorhabditis elegans OX=6239 GN=fat-2 PE=2 SV=1	fat-2	12	6.33333	24.6233	na	na	na
G5EGD6	Intracelllar PhosphoLipase A family OS=Caenorhabditis elegans OX=6239 GN=ipla-3 PE=1 SV=1	ipla-3	na	na	na	2	2	11.076
G5EGE3	Protein Kinase N (PKN) homolog OS=Caenorhabditis elegans OX=6239 GN=pkn-1 PE=1 SV=1	pkn-1	na	na	na	1	1	3.491
G5EGE9	Condensin complex subunit dpy-26 OS=Caenorhabditis elegans OX=6239 GN=dpy-26 PE=1 SV=1	dpy-26	na	na	na	2	2	11.806
G5EGG0	USO1 (Yeast transport protein) homolog OS=Caenorhabditis elegans OX=6239 GN=uso-1 PE=1 SV=1	uso-1	2	2	4.621	1	1	3.374
G5EGH2	MOlybdenum Cofactor biosynthesis OS=Caenorhabditis elegans OX=6239 GN=moc-1 PE=1 SV=1	moc-1	na	na	na	3	2	7.472
G5EGI1	Histone-lysine N-methyltransferase OS=Caenorhabditis elegans OX=6239 GN=set-16 PE=1 SV=1	set-16	na	na	na	2	2	10.939
G5EGK1	Talin OS=Caenorhabditis elegans OX=6239 GN=tln-1 PE=1 SV=1	tln-1	3.5	3	11.7175	15	13	58.534
G5EGK8	Serine/threonine-protein phosphatase 2A catalytic subunit OS=Caenorhabditis elegans OX=6239 GN=let-92 PE=1 SV=1	let-92	8.33333	5.33333	26.607	10	8	37.156
G5EGL2	Uncharacterized protein OS=Caenorhabditis elegans OX=6239 GN=CELE_T28D6.6 PE=1 SV=1	T28D6.6	1.33333	1.33333	3.323	3.5	2.5	9.287
G5EGN2	Delta(9)-fatty-acid desaturase fat-6 OS=Caenorhabditis elegans OX=6239 GN=fat-6 PE=2 SV=1	fat-6	1	1	2.434	na	na	na
G5EGP4	V-type proton ATPase subunit a OS=Caenorhabditis elegans OX=6239 GN=vha-6 PE=1 SV=1	vha-6	1	1	4.028	na	na	na
G5EGP8	CathePsin Z OS=Caenorhabditis elegans OX=6239 GN=cpz-1 PE=1 SV=1	cpz-1	2.66667	1	3.98533	5	3.5	20.8605
G5EGS5	Uncharacterized protein OS=Caenorhabditis elegans OX=6239 GN=gbf-1 PE=1 SV=1	gbf-1	na	na	na	4	3	9.107
G5EGS8	Synaptonemal complex protein SYP-1 OS=Caenorhabditis elegans OX=6239 GN=syp-1 PE=1 SV=1	syp-1	na	na	na	1	1	4.254
G5EGT7	Eukaryotic translation initiation factor eIF5B OS=Caenorhabditis elegans OX=6239 GN=iffb-1 PE=1 SV=1	iffb-1	2	1.66667	4.11	17	12	56.47
G5EGU1	EGL-30 OS=Caenorhabditis elegans OX=6239 GN=egl-30 PE=1 SV=1	egl-30	na	na	na	2	1	3.658
G5EGU8	ERM-1Asv OS=Caenorhabditis elegans OX=6239 GN=erm-1 PE=2 SV=1	erm-1	2	1.5	4.915	1	1	4.322
G8JY94	Intermediate filament protein ifc-2 OS=Caenorhabditis elegans OX=6239 GN=ifc-2 PE=1 SV=1	ifc-2	3	2	4.014	na	na	na
G8XYY6	tRNA (guanine-N(7)-)-methyltransferase non-catalytic subunit OS=Caenorhabditis elegans OX=6239 GN=wdr-4 PE=1 SV=1	wdr-4	na	na	na	5	4	19.651
H2FLG9	Glycine Rich Secreted Protein OS=Caenorhabditis elegans OX=6239 GN=grsp-2 PE=1 SV=1	grsp-2	1	1	3.3205	na	na	na
H2FLJ1	STomatin-Like OS=Caenorhabditis elegans OX=6239 GN=stl-1 PE=1 SV=1	stl-1	1	1	2.79	na	na	na
H2FLL1	Plant Late Embryo Abundant (LEA) related OS=Caenorhabditis elegans OX=6239 GN=lea-1 PE=1 SV=1	lea-1	8	6.66667	17.3383	na	na	na
H2KMK6	Uncharacterized protein OS=Caenorhabditis elegans OX=6239 GN=CELE_Y38E10A.22 PE=1 SV=2	Y38E10A.22	1	1	3.2435	10	9	36.219
H2KML7	Uncharacterized protein OS=Caenorhabditis elegans OX=6239 GN=CELE_Y48G10A.4 PE=1 SV=1	Y48G10A.4	na	na	na	1	1	1.903
H2KY58	ALG-1 INteracting protein OS=Caenorhabditis elegans OX=6239 GN=ain-2 PE=1 SV=1	ain-2	3.5	1.5	5.0655	7	4	17.766
H2KYB8	Glutamate Receptor Level Decreased OS=Caenorhabditis elegans OX=6239 GN=grld-1 PE=1 SV=1	grld-1	na	na	na	1	1	2.899
H2KYC9	Uncharacterized protein OS=Caenorhabditis elegans OX=6239 GN=C01B10.6 PE=1 SV=1	C01B10.6	na	na	na	1	1	6.472
H2KYE0	Nicotinic Receptor Associated OS=Caenorhabditis elegans OX=6239 GN=nra-4 PE=1 SV=1	nra-4	10.6667	8.66667	24.976	11.6667	9.33333	33.3403
H2KYE1	Uncharacterized protein OS=Caenorhabditis elegans OX=6239 GN=CELE_R11G1.6 PE=1 SV=1	R11G1.6	1	1	1.862	na	na	na
H2KYI5	Uncharacterized protein OS=Caenorhabditis elegans OX=6239 GN=C06G3.5 PE=1 SV=1	C06G3.5	1	1	2.457	na	na	na
H2KYJ5	MiTochondrial Carrier Homolog OS=Caenorhabditis elegans OX=6239 GN=mtch-1 PE=1 SV=1	mtch-1	1	1	2.637	2	2	6.5505
H2KYL8	TropoNin T OS=Caenorhabditis elegans OX=6239 GN=tnt-3 PE=1 SV=1	tnt-3	1	1	2.079	na	na	na
H2KYM0	Uncharacterized protein OS=Caenorhabditis elegans OX=6239 GN=C39D10.8 PE=1 SV=1	C39D10.8	9	7	23.12	na	na	na
H2KYN3	Acyl CoA DeHydrogenase OS=Caenorhabditis elegans OX=6239 GN=acdh-13 PE=1 SV=1	acdh-13	4	1	4.87	na	na	na
H2KYN6	SMEK (Dictyostelium Suppressor of MEK null) homolog OS=Caenorhabditis elegans OX=6239 GN=smk-1 PE=1 SV=1	smk-1	na	na	na	9	7	17.945
H2KYQ0	UDP-glucuronosyltransferase OS=Caenorhabditis elegans OX=6239 GN=ugt-26 PE=1 SV=1	ugt-26	1	1	1.911	15	12	37.835
H2KYQ5	Glycogenin-1 OS=Caenorhabditis elegans OX=6239 GN=gyg-1 PE=1 SV=1	gyg-1	4	4	11.091	na	na	na
H2KYR1	VIG (Drosophila Vasa Intronic Gene) ortholog OS=Caenorhabditis elegans OX=6239 GN=vig-1 PE=1 SV=1	vig-1	17.3333	10	42.0527	4.33333	4	15.6263
H2KYR4	Serpentine Receptor, class R OS=Caenorhabditis elegans OX=6239 GN=srr-4 PE=1 SV=1	srr-4	na	na	na	1	1	6.08
H2KYS1	Heat Shock Protein OS=Caenorhabditis elegans OX=6239 GN=hsp-43 PE=1 SV=1	hsp-43	na	na	na	8.5	7.5	26.275
H2KYV3	Uncharacterized protein OS=Caenorhabditis elegans OX=6239 GN=C18B2.5 PE=1 SV=1	C18B2.5	2.66667	2	4.958	7.5	5.5	25.1615
H2KYX9	Uncharacterized protein OS=Caenorhabditis elegans OX=6239 GN=C23H5.8 PE=1 SV=1	C23H5.8	na	na	na	1	1	3.333
H2KZ07	C-type LECtin OS=Caenorhabditis elegans OX=6239 GN=clec-266 PE=1 SV=1	clec-266	na	na	na	8.5	5.5	31.55
H2KZ37	Phospholipid-transporting ATPase OS=Caenorhabditis elegans OX=6239 GN=tat-4 PE=1 SV=1	tat-4	na	na	na	1.33333	1.33333	5.54533
H2KZ95	Tyrosine-protein phosphatase OS=Caenorhabditis elegans OX=6239 GN=CELE_Y48G9A.9 PE=1 SV=1	Y48G9A.9	na	na	na	5	5	19.867
H2KZA2	Uncharacterized protein OS=Caenorhabditis elegans OX=6239 GN=CELE_F38A5.2 PE=1 SV=1	F38A5.2	na	na	na	5.5	4	15.1255
H2KZA3	Prion-like-(Q/N-rich)-domain-bearing protein OS=Caenorhabditis elegans OX=6239 GN=pqn-22 PE=1 SV=2	pqn-22	na	na	na	13	12	35.265
H2KZB2	Ankyrin repeat and LEM domain-containing protein 2 homolog OS=Caenorhabditis elegans OX=6239 GN=lem-4 PE=1 SV=1	lem-4	na	na	na	1	1	3.802
H2KZD5	Chromosome-Segregation and RNAi deficient OS=Caenorhabditis elegans OX=6239 GN=csr-1 PE=1 SV=1	csr-1	2.5	2.5	6.009	1.33333	1	6.19167
H2KZF5	Phosphoethanolamine MethylTransferase OS=Caenorhabditis elegans OX=6239 GN=pmt-1 PE=1 SV=1	pmt-1	6	4	14.7595	na	na	na
H2KZF8	Vertebrate proteoglycan TESTican homolog OS=Caenorhabditis elegans OX=6239 GN=test-1 PE=1 SV=1	test-1	1.5	1	2.6875	na	na	na
H2KZG6	Acyl CoA DeHydrogenase OS=Caenorhabditis elegans OX=6239 GN=acdh-1 PE=1 SV=1	acdh-1	18.6667	13	47.8673	2	1	11.803
H2KZJ5	GLutaRedoXin OS=Caenorhabditis elegans OX=6239 GN=glrx-3 PE=1 SV=1	glrx-3	1	1	2.435	7	5	19.767
H2KZJ7	PRA1 family protein OS=Caenorhabditis elegans OX=6239 GN=praf-3 PE=1 SV=1	praf-3	na	na	na	1	1	3.155
H2KZM0	Uncharacterized protein OS=Caenorhabditis elegans OX=6239 GN=CELE_ZK1055.6 PE=1 SV=1	ZK1055.6	na	na	na	3	3	6.886
H2KZS2	Uncharacterized protein OS=Caenorhabditis elegans OX=6239 GN=CELE_T23E7.2 PE=1 SV=2	T23E7.2	2	1.5	5.125	14	6.66667	42.3587
H2KZV8	MLP/CRP family (Muscle LIM Protein/Cysteine-rich Protein) OS=Caenorhabditis elegans OX=6239 GN=mlp-1 PE=1 SV=1	mlp-1	2.5	1.5	5.299	na	na	na
H2L056	UBX domain-containing protein 3 OS=Caenorhabditis elegans OX=6239 GN=ubxn-3 PE=1 SV=1	ubxn-3	na	na	na	4	4	10.035
H2L064	Uncharacterized protein OS=Caenorhabditis elegans OX=6239 GN=CELE_Y14H12B.1 PE=1 SV=1	Y14H12B.1	na	na	na	4	4	11.385
H2L080	Uncharacterized protein OS=Caenorhabditis elegans OX=6239 GN=CELE_F55C12.5 PE=1 SV=1	F55C12.5	na	na	na	1	1	2.459
H2L099-2	Isoform b of Germinal center kinase 1 OS=Caenorhabditis elegans OX=6239 GN=gck-1	gck-1	na	na	na	4	4	16.797
H2L0A6	Uncharacterized protein OS=Caenorhabditis elegans OX=6239 GN=CELE_H14E04.2 PE=1 SV=1	H14E04.2	na	na	na	4	4	15.072
H2L0A8	Uncharacterized protein OS=Caenorhabditis elegans OX=6239 GN=CELE_H05C05.1 PE=1 SV=1	H05C05.1	na	na	na	2	2	7.857
H2L0C9	UDP-GlucuronosylTransferase OS=Caenorhabditis elegans OX=6239 GN=ugt-29 PE=1 SV=1	ugt-29	na	na	na	7	5	25.986
H2L0D7	Uncharacterized protein OS=Caenorhabditis elegans OX=6239 GN=CELE_Y47G6A.19 PE=1 SV=2	Y47G6A.19	2	1.5	3.732	na	na	na
H2L0E6	MonoCarboxylate Transporter family OS=Caenorhabditis elegans OX=6239 GN=mct-4 PE=1 SV=1	mct-4	2	1.5	5.7655	na	na	na
H2L0F6	GEX Interacting protein OS=Caenorhabditis elegans OX=6239 GN=gei-4 PE=1 SV=1	gei-4	na	na	na	1	1	9.462
H2L0G7	Uncharacterized protein OS=Caenorhabditis elegans OX=6239 GN=CELE_Y82E9BR.14 PE=1 SV=1	Y82E9BR.14	na	na	na	2	2	10.121
H2L0H5	Wings apart-like protein homolog 1 OS=Caenorhabditis elegans OX=6239 GN=wapl-1 PE=3 SV=1	wapl-1	na	na	na	4	4	16.019
H2L0I2	Lin-5 (Five) Interacting protein OS=Caenorhabditis elegans OX=6239 GN=lfi-1 PE=1 SV=1	lfi-1	4	3.66667	8.15767	23	21.5	46.7085
H2L0M0	Uncharacterized protein OS=Caenorhabditis elegans OX=6239 GN=pod-2 PE=1 SV=1	pod-2	10	8	25.6743	10	8	33.49
H2L0N9	Uncharacterized protein OS=Caenorhabditis elegans OX=6239 GN=CELE_Y37E3.17 PE=1 SV=1	Y37E3.17	na	na	na	21	13	75.987
H2L0P9	Uncharacterized protein OS=Caenorhabditis elegans OX=6239 GN=CELE_Y39A3CL.4 PE=1 SV=1	Y39A3CL.4	na	na	na	6	3	19.151
H2L0Q5	Glutathione S-Transferase OS=Caenorhabditis elegans OX=6239 GN=gst-21 PE=1 SV=1	gst-21	na	na	na	1	1	1.127
H2L0Q6	RAL (Ras-related GTPase) homolog OS=Caenorhabditis elegans OX=6239 GN=ral-1 PE=1 SV=1	ral-1	2	2	6.682	na	na	na
H2L2E8	Tubulin alpha chain OS=Caenorhabditis elegans OX=6239 GN=tba-1 PE=1 SV=1	tba-1	21	1.66667	52.3673	15	2	61.892
H2L2I2	Beta-catenin-like protein hmp-2 OS=Caenorhabditis elegans OX=6239 GN=hmp-2 PE=1 SV=1	hmp-2	na	na	na	3	2	6.668
H8ESF3	SWI/SNF nucleosome remodeling complex component OS=Caenorhabditis elegans OX=6239 GN=swsn-1 PE=1 SV=1	swsn-1	2	1.5	5.7865	16.5	13.5	62.974
H8ESG1	Enhancer of Glp-One (Glp-1) OS=Caenorhabditis elegans OX=6239 GN=ego-2 PE=1 SV=1	ego-2	na	na	na	2	2	7.653
H8W3Y1	NOmpA Homolog (Drosophila nompA: no mechanoreceptor potential A) OS=Caenorhabditis elegans OX=6239 GN=noah-1 PE=1 SV=1	noah-1	na	na	na	2	2	5.09
H9G2S9	Probable insulin-like peptide beta-type 4 OS=Caenorhabditis elegans OX=6239 GN=ins-7 PE=1 SV=1	ins-7	na	na	na	2	1	5.46
H9G2T4	Isocitrate dehydrogenase [NADP] OS=Caenorhabditis elegans OX=6239 GN=idh-1 PE=1 SV=1	idh-1	4	2.66667	8.53267	2	1	3.202
H9G2U2	Dauer Up-Regulated OS=Caenorhabditis elegans OX=6239 GN=dur-1 PE=1 SV=1	dur-1	1	1	4.0835	na	na	na
I2HA91	Uncharacterized protein OS=Caenorhabditis elegans OX=6239 GN=CELE_F28C6.8 PE=1 SV=1	F28C6.8	2	2	7.781	2	2	2.626
I2HAG1	Galectin OS=Caenorhabditis elegans OX=6239 GN=lec-3 PE=1 SV=1	lec-3	na	na	na	2	1	5.007
J3K004	Uncharacterized protein OS=Caenorhabditis elegans OX=6239 GN=CELE_F54D11.4 PE=1 SV=1	F54D11.4	na	na	na	1	1	5.535
J7SA49	Uncharacterized protein OS=Caenorhabditis elegans OX=6239 GN=let-526 PE=1 SV=1	let-526	na	na	na	3	3	12.21
J7SA65	Histone H2A OS=Caenorhabditis elegans OX=6239 GN=his-57 PE=3 SV=1	his-57	3.66667	2.33333	8.45933	2.66667	1.66667	6.43233
J7SF87	Uncharacterized protein OS=Caenorhabditis elegans OX=6239 GN=CELE_Y9C9A.16 PE=1 SV=1	Y9C9A.16	na	na	na	1	1	2.625
K7ZUH9	Histone H3 OS=Caenorhabditis elegans OX=6239 GN=his-40 PE=1 SV=1	his-40	1.5	1.5	2.724	2	1.5	4.5665
K8ERU3	Uncharacterized protein OS=Caenorhabditis elegans OX=6239 GN=hpo-27 PE=1 SV=1	hpo-27	na	na	na	7	5	19.057
K8ES47	Uncharacterized protein OS=Caenorhabditis elegans OX=6239 GN=CELE_Y105E8A.1 PE=1 SV=1	Y105E8A.1	1	1	2.71	na	na	na
K8ESK4	Protein CLASP-2 OS=Caenorhabditis elegans OX=6239 GN=cls-2 PE=1 SV=1	cls-2	na	na	na	14	12	64.273
K8ESK9	Uncharacterized protein OS=Caenorhabditis elegans OX=6239 GN=pod-1 PE=1 SV=1	pod-1	4	3	8.382	5	5	10.293
K8ESL3	Prion-like-(Q/N-rich)-domain-bearing protein OS=Caenorhabditis elegans OX=6239 GN=pqn-87 PE=1 SV=1	pqn-87	na	na	na	25	20	104.438
K8F7V7	Uncharacterized protein OS=Caenorhabditis elegans OX=6239 GN=CELE_W07E11.1 PE=1 SV=1	W07E11.1	na	na	na	2.5	2.5	4.715
K8F7X5	General transcription factor IIH subunit 4 OS=Caenorhabditis elegans OX=6239 GN=CELE_Y73F8A.24 PE=1 SV=1	Y73F8A.24	na	na	na	3	2	3.668
K8F7X9	Uncharacterized protein OS=Caenorhabditis elegans OX=6239 GN=CELE_Y69H2.7 PE=1 SV=1	Y69H2.7	na	na	na	1	1	2.587
K8F7Z0	Uncharacterized protein OS=Caenorhabditis elegans OX=6239 GN=pod-1 PE=1 SV=1	pod-1	na	na	na	34	24	127.703
K8FDY0	Uncharacterized protein OS=Caenorhabditis elegans OX=6239 GN=hpo-34 PE=1 SV=1	hpo-34	5	1	10.922	1	1	1.936
K8FE02	IMP Homolog OS=Caenorhabditis elegans OX=6239 GN=imph-1 PE=1 SV=1	imph-1	2.5	1.5	3.239	11	8	37.344
L8E6W9	Uncharacterized protein OS=Caenorhabditis elegans OX=6239 GN=CELE_F55F10.1 PE=1 SV=1	F55F10.1	na	na	na	1	1	5.439
L8E6Y3	Uncharacterized protein OS=Caenorhabditis elegans OX=6239 GN=C34D10.2 PE=1 SV=1	C34D10.2	na	na	na	1	1	2.169
L8E917	Vacuolar protein sorting-associated protein 26 OS=Caenorhabditis elegans OX=6239 GN=vps-26 PE=1 SV=1	vps-26	na	na	na	1	1	6.586
M1Z854	Intermediate filament protein ifb-2 OS=Caenorhabditis elegans OX=6239 GN=ifb-2 PE=1 SV=1	ifb-2	8	6	18.534	3	2	5.011
N1NTD8	Ubiquitin carboxyl-terminal hydrolase OS=Caenorhabditis elegans OX=6239 GN=math-33 PE=1 SV=1	math-33	2.5	2	7.7215	14.3333	11.6667	47.9513
N1NVB7	Receptor-type guanylate cyclase gcy-6 OS=Caenorhabditis elegans OX=6239 GN=gcy-6 PE=2 SV=1	gcy-6	na	na	na	1	1	1.832
O01159	Probable splicing factor, arginine/serine-rich 7 OS=Caenorhabditis elegans OX=6239 GN=rsp-7 PE=3 SV=3	rsp-7	na	na	na	3	3	7.922
O01254	Uncharacterized protein OS=Caenorhabditis elegans OX=6239 GN=CELE_T20D3.2 PE=1 SV=1	T20D3.2	1	1	2.446	na	na	na
O01422	COP9 signalosome complex subunit 2 OS=Caenorhabditis elegans OX=6239 GN=csn-2 PE=1 SV=2	csn-2	na	na	na	6	4.5	19.7925
O01427	Aurora/IPL1-related protein kinase 2 OS=Caenorhabditis elegans OX=6239 GN=air-2 PE=1 SV=2	air-2	na	na	na	1	1	7.547
O01483	INtegrator complex SubuniT 1 homolog OS=Caenorhabditis elegans OX=6239 GN=inst-1 PE=1 SV=2	inst-1	na	na	na	2	2	10.821
O01485	Sorting Of Apical Proteins OS=Caenorhabditis elegans OX=6239 GN=soap-1 PE=1 SV=1	soap-1	na	na	na	1	1	2.763
O01497	TYRosinase OS=Caenorhabditis elegans OX=6239 GN=tyr-4 PE=1 SV=1	tyr-4	1	1	2.306	5	4	16.536
O01498	Signal transducing adapter molecule 1 OS=Caenorhabditis elegans OX=6239 GN=stam-1 PE=1 SV=2	stam-1	3.5	2	8.7265	3	3	20.689
O01504	60S acidic ribosomal protein P2 OS=Caenorhabditis elegans OX=6239 GN=C37A2.7 PE=3 SV=2	C37A2.7	8	4	27.5127	3	2	13.562
O01530	Aspartic protease 6 OS=Caenorhabditis elegans OX=6239 GN=asp-6 PE=3 SV=1	asp-6	4	2.66667	8.06867	na	na	na
O01532	ASpartyl Protease OS=Caenorhabditis elegans OX=6239 GN=asp-5 PE=1 SV=1	asp-5	1	1	1.631	na	na	na
O01541	Alanine--tRNA ligase, cytoplasmic OS=Caenorhabditis elegans OX=6239 GN=aars-2 PE=2 SV=1	aars-2	2.5	2	5.9025	43	34	164.888
O01542	CalPoNin OS=Caenorhabditis elegans OX=6239 GN=cpn-3 PE=1 SV=1	cpn-3	3.33333	3	8.669	7.5	5.5	35.877
O01572	Uncharacterized protein OS=Caenorhabditis elegans OX=6239 GN=CELE_F48C1.6 PE=1 SV=1	F48C1.6	na	na	na	1	1	4.888
O01576	Nuclear Pore complex Protein OS=Caenorhabditis elegans OX=6239 GN=npp-11 PE=1 SV=1	npp-11	na	na	na	7	6	13.725
O01578	Probable mitochondrial pyruvate carrier 2 OS=Caenorhabditis elegans OX=6239 GN=mpc-2 PE=3 SV=2	mpc-2	2.5	2	3.7195	1	1	2.973
O01583	Serine/threonine-protein kinase mrck-1 OS=Caenorhabditis elegans OX=6239 GN=mrck-1 PE=2 SV=3	mrck-1	na	na	na	1	1	3.321
O01593	Uncharacterized protein OS=Caenorhabditis elegans OX=6239 GN=CELE_R08E5.3 PE=1 SV=1	R08E5.3	17	8.33333	40.3127	1	1	4.755
O01615	Acidic leucine-rich nuclear phosphoprotein 32-related protein 2 OS=Caenorhabditis elegans OX=6239 GN=T19H12.2 PE=3 SV=1	T19H12.2	2	2	2.676	13	9	38.156
O01683	FACT complex subunit ssrp1-B OS=Caenorhabditis elegans OX=6239 GN=hmg-3 PE=3 SV=1	hmg-3	na	na	na	10	2	14.424
O01685	Uncharacterized protein OS=Caenorhabditis elegans OX=6239 GN=C32F10.8 PE=1 SV=2	C32F10.8	2	1	4.716	na	na	na
O01686	Oxysterol-binding protein OS=Caenorhabditis elegans OX=6239 GN=obr-4 PE=1 SV=2	obr-4	na	na	na	5	2	11.277
O01692	40S ribosomal protein S17 OS=Caenorhabditis elegans OX=6239 GN=rps-17 PE=3 SV=2	rps-17	9	5.66667	21.8057	4.33333	3.33333	16.6343
O01756	Uncharacterized protein OS=Caenorhabditis elegans OX=6239 GN=CELE_F55A12.5 PE=1 SV=2	F55A12.5	na	na	na	2	2	13.022
O01759	PIP Kinase OS=Caenorhabditis elegans OX=6239 GN=ppk-1 PE=1 SV=2	ppk-1	na	na	na	5	4	26.199
O01761	Muscle M-line assembly protein unc-89 OS=Caenorhabditis elegans OX=6239 GN=unc-89 PE=1 SV=3	unc-89	na	na	na	3	3	4.924
O01763	Nuclear cap-binding protein subunit 1 OS=Caenorhabditis elegans OX=6239 GN=ncbp-1 PE=3 SV=3	ncbp-1	na	na	na	9	8	36.13
O01780	Uterine Lumin Expressed/locailized OS=Caenorhabditis elegans OX=6239 GN=ule-1 PE=1 SV=1	ule-1	na	na	na	3	3	13.668
O01789	Structural maintenance of chromosomes protein 1 OS=Caenorhabditis elegans OX=6239 GN=him-1 PE=1 SV=4	him-1	na	na	na	16.5	14.5	57.4925
O01802	60S ribosomal protein L7 OS=Caenorhabditis elegans OX=6239 GN=rpl-7 PE=3 SV=1	rpl-7	18	11	44.8087	10	8	28.5227
O01805	Acyl-CoA-binding protein homolog 1 OS=Caenorhabditis elegans OX=6239 GN=acbp-1 PE=3 SV=1	acbp-1	2	1.33333	5.856	na	na	na
O01806	Sjogren Syndrome antigen B homolog OS=Caenorhabditis elegans OX=6239 GN=ssb-1 PE=1 SV=1	ssb-1	4.66667	3.66667	12.2903	21.6667	9	38.6787
O01812	Fatty acid-binding protein homolog 6 OS=Caenorhabditis elegans OX=6239 GN=lbp-6 PE=1 SV=1	lbp-6	3	2.66667	9.024	na	na	na
O01815	Dihydroorotate dehydrogenase (quinone), mitochondrial OS=Caenorhabditis elegans OX=6239 GN=dhod-1 PE=1 SV=1	dhod-1	1	1	1.559	1	1	6.247
O01833	Histone H1.5 OS=Caenorhabditis elegans OX=6239 GN=hil-5 PE=2 SV=3	hil-5	2.5	2.5	5.443	na	na	na
O01854	Uncharacterized protein OS=Caenorhabditis elegans OX=6239 GN=CELE_F32B5.1 PE=1 SV=2	F32B5.1	3	3	7.016	na	na	na
O01864	NRD (Yeast Nuclear pre-mRNA Down-regulation) homolog OS=Caenorhabditis elegans OX=6239 GN=nrd-1 PE=1 SV=2	nrd-1	na	na	na	2	2	17.19
O01868	60S ribosomal protein L24 OS=Caenorhabditis elegans OX=6239 GN=rpl-24.1 PE=3 SV=1	rpl-24.1	8	5	18.0613	5	3.33333	12.8313
O01869	Ribosomal Protein, Small subunit OS=Caenorhabditis elegans OX=6239 GN=rps-10 PE=1 SV=1	rps-10	3.66667	2.33333	14.2533	2.66667	2.66667	7.41633
O01882	ACyLtransferase-like OS=Caenorhabditis elegans OX=6239 GN=acl-14 PE=1 SV=3	acl-14	na	na	na	1.66667	1.66667	2.981
O01900	Uncharacterized protein OS=Caenorhabditis elegans OX=6239 GN=CELE_F59E12.9 PE=1 SV=1	F59E12.9	na	na	na	4	4	7.454
O01904	BLIstered cuticle OS=Caenorhabditis elegans OX=6239 GN=bli-2 PE=1 SV=1	bli-2	1	1	1.598	na	na	na
O01918	BMP Receptor Associated protein family OS=Caenorhabditis elegans OX=6239 GN=bra-2 PE=1 SV=1	bra-2	na	na	na	1	1	3.467
O01963	RBR-type E3 ubiquitin transferase OS=Caenorhabditis elegans OX=6239 GN=ari-1.3 PE=1 SV=1	ari-1.3	na	na	na	2	2	3.823
O01974	Eukaryotic translation initiation factor 3 subunit H OS=Caenorhabditis elegans OX=6239 GN=eif-3.H PE=3 SV=2	eif-3.H	1.5	1.5	3.605	8.5	5.5	20.8475
O02053	Uncharacterized protein OS=Caenorhabditis elegans OX=6239 GN=san-1 PE=1 SV=2	san-1	na	na	na	1	1	2.248
O02056	60S ribosomal protein L4 OS=Caenorhabditis elegans OX=6239 GN=rpl-4 PE=1 SV=3	rpl-4	20	13	53.8803	14.3333	11.3333	39.9233
O02058	Putative 6-pyruvoyl tetrahydrobiopterin synthase OS=Caenorhabditis elegans OX=6239 GN=ptps-1 PE=1 SV=2	ptps-1	na	na	na	2	2	2.664
O02089	Methionine Sulfoxide Reductase A OS=Caenorhabditis elegans OX=6239 GN=msra-1 PE=1 SV=1	msra-1	8	5	18.172	6	4	17.505
O02092	RNA Polymerase II (B) subunit OS=Caenorhabditis elegans OX=6239 GN=rpb-4 PE=1 SV=3	rpb-4	na	na	na	1	1	4.813
O02096	Adenylyl cyclase-associated protein OS=Caenorhabditis elegans OX=6239 GN=cas-2 PE=1 SV=2	cas-2	na	na	na	4	4	10.356
O02101	SWI/SNF nucleosome remodeling complex component OS=Caenorhabditis elegans OX=6239 GN=swsn-2.2 PE=1 SV=2	swsn-2.2	na	na	na	3.5	3.5	8.6635
O02109	Uncharacterized protein OS=Caenorhabditis elegans OX=6239 GN=CELE_W08F4.3 PE=1 SV=1	W08F4.3	na	na	na	1	1	10.146
O02115	Proliferating cell nuclear antigen OS=Caenorhabditis elegans OX=6239 GN=pcn-1 PE=1 SV=3	pcn-1	4	2	9.875	1	1	2.901
O02141	Uncharacterized protein OS=Caenorhabditis elegans OX=6239 GN=C46G7.2 PE=1 SV=1	C46G7.2	3	2.66667	8.34067	1	1	3.15
O02155	Uncharacterized protein OS=Caenorhabditis elegans OX=6239 GN=CELE_T09B4.5 PE=1 SV=1	T09B4.5	1	1	4.833	5	5	21.188
O02161	Probable mitochondrial import inner membrane translocase subunit tin-44 OS=Caenorhabditis elegans OX=6239 GN=tin-44 PE=3 SV=1	tin-44	1.5	1.5	4.1685	13	9	27.865
O02220	Mitochondrial Ribosomal Protein, Large OS=Caenorhabditis elegans OX=6239 GN=mrpl-34 PE=1 SV=1	mrpl-34	2	1.5	3.4125	na	na	na
O02238	Prion-like-(Q/N-rich)-domain-bearing protein OS=Caenorhabditis elegans OX=6239 GN=pqn-27 PE=1 SV=2	pqn-27	2.66667	2.33333	8.17133	19	12	69.081
O02267	Uncharacterized protein OS=Caenorhabditis elegans OX=6239 GN=CELE_F45H10.3 PE=1 SV=1	F45H10.3	2	1.5	4.162	1	1	1.794
O02268	Dietary Restriction Response (WT but not eat-2 lifespan increased) OS=Caenorhabditis elegans OX=6239 GN=drr-1 PE=1 SV=1	drr-1	1	1	2.3515	2	1	3.92
O02286	Phosphoenolypyruvate CarboxyKinase OS=Caenorhabditis elegans OX=6239 GN=pck-2 PE=1 SV=1	pck-2	10.3333	7	24.5583	16.6667	11.6667	44.494
O02328	Eukaryotic translation initiation factor 3 subunit C OS=Caenorhabditis elegans OX=6239 GN=eif-3.C PE=3 SV=2	eif-3.C	8	6.33333	19.184	24	16.5	73.968
O02365	Intermediate filament protein ifa-2 OS=Caenorhabditis elegans OX=6239 GN=mua-6 PE=1 SV=1	mua-6	5	4	13.8993	8	7.5	26.322
O02482	Transcription factor unc-37 OS=Caenorhabditis elegans OX=6239 GN=unc-37 PE=1 SV=1	unc-37	na	na	na	1	1	4.886
O02485	Uncharacterized protein ZK1073.1 OS=Caenorhabditis elegans OX=6239 GN=ZK1073.1 PE=3 SV=1	ZK1073.1	na	na	na	5	4	10.277
O02495	Synaptobrevin-1 OS=Caenorhabditis elegans OX=6239 GN=snb-1 PE=1 SV=1	snb-1	na	na	na	5	4	21.17
O02639	60S ribosomal protein L19 OS=Caenorhabditis elegans OX=6239 GN=rpl-19 PE=3 SV=1	rpl-19	8.33333	6.33333	21.075	3.66667	3.33333	9.47167
O02640	Probable malate dehydrogenase, mitochondrial OS=Caenorhabditis elegans OX=6239 GN=mdh-2 PE=3 SV=1	mdh-2	4.33333	3.66667	11.241	10	9	27.846
O02642	Succinate--CoA ligase [ADP/GDP-forming] subunit alpha, mitochondrial OS=Caenorhabditis elegans OX=6239 GN=sucl-2 PE=1 SV=1	sucl-2	2	1	3	8	5	24.693
O02658	Serine/threonine-protein phosphatase PP1-gamma OS=Caenorhabditis elegans OX=6239 GN=gsp-3 PE=2 SV=1	gsp-3	2	2	7.651	na	na	na
O16000-3	Isoform c of Syntaxin-1A homolog OS=Caenorhabditis elegans OX=6239 GN=unc-64	unc-64	na	na	na	1	1	2.407
O16202	Lysozyme-like protein 7 OS=Caenorhabditis elegans OX=6239 GN=lys-7 PE=2 SV=1	lys-7	na	na	na	2	2	12.007
O16215	Uncharacterized protein OS=Caenorhabditis elegans OX=6239 GN=CELE_F17A9.5 PE=1 SV=1	F17A9.5	na	na	na	1	1	1.366
O16216	CWF19-like protein 1 homolog OS=Caenorhabditis elegans OX=6239 GN=F17A9.2 PE=3 SV=2	F17A9.2	na	na	na	1	1	3.63
O16249	Uncharacterized protein OS=Caenorhabditis elegans OX=6239 GN=CELE_F44E7.4 PE=1 SV=1	F44E7.4	1	1	1.809	24	22	83.536
O16259	Stress-induced-phosphoprotein 1 OS=Caenorhabditis elegans OX=6239 GN=sti-1 PE=1 SV=1	sti-1	5	3	11.3497	4	4	17.145
O16297	DNA replication licensing factor MCM7 OS=Caenorhabditis elegans OX=6239 GN=mcm-7 PE=1 SV=1	mcm-7	na	na	na	11.3333	9.66667	45.1363
O16298	Uncharacterized protein OS=Caenorhabditis elegans OX=6239 GN=hpo-18 PE=1 SV=1	hpo-18	4	2.66667	7.57067	1.5	1.5	4.224
O16303	DNaJ domain (Prokaryotic heat shock protein) OS=Caenorhabditis elegans OX=6239 GN=dnj-19 PE=1 SV=1	dnj-19	2.33333	2	3.856	4	3	5.183
O16305	Calmodulin OS=Caenorhabditis elegans OX=6239 GN=cmd-1 PE=1 SV=3	cmd-1	3	2.5	4.956	1	1	4.098
O16311	KRR1 small subunit processome component OS=Caenorhabditis elegans OX=6239 GN=krr-1 PE=1 SV=1	krr-1	na	na	na	1	1	3.115
O16319	Uncharacterized protein OS=Caenorhabditis elegans OX=6239 GN=C10B5.3 PE=1 SV=2	C10B5.3	na	na	na	2	1	4.063
O16366	Uncharacterized protein OS=Caenorhabditis elegans OX=6239 GN=CELE_R02F11.4 PE=1 SV=1	R02F11.4	na	na	na	1	1	4.263
O16368	Probable 26S proteasome regulatory subunit 4 OS=Caenorhabditis elegans OX=6239 GN=rpt-2 PE=3 SV=1	rpt-2	1	1	3.765	9	7.66667	21.7183
O16424	PHAryngeal gland Toxin-related OS=Caenorhabditis elegans OX=6239 GN=phat-4 PE=1 SV=1	phat-4	2	1	2.489	na	na	na
O16454	Uncharacterized protein OS=Caenorhabditis elegans OX=6239 GN=tag-196 PE=1 SV=2	tag-196	na	na	na	1	1	3.479
O16462	GRounDhog (Hedgehog-like family) OS=Caenorhabditis elegans OX=6239 GN=grd-5 PE=1 SV=1	grd-5	4.33333	1.33333	11.0467	1	1	4.872
O16486	N-alpha-AcetylTransferase C complex subunit OS=Caenorhabditis elegans OX=6239 GN=natc-2 PE=1 SV=1	natc-2	na	na	na	4	3	10.624
O16487	Uncharacterized protein OS=Caenorhabditis elegans OX=6239 GN=B0238.11 PE=1 SV=1	B0238.11	na	na	na	6	3	23.306
O16517	ATP synthase subunit OS=Caenorhabditis elegans OX=6239 GN=atp-4 PE=1 SV=1	atp-4	9.33333	7.66667	23.256	2.66667	2.33333	8.67
O16520	Eukaryotic peptide chain release factor subunit 1 OS=Caenorhabditis elegans OX=6239 GN=erfa-1 PE=3 SV=3	erfa-1	1	1	3.183	8.5	7	28.9985
O16521	NADH-cytochrome b5 reductase OS=Caenorhabditis elegans OX=6239 GN=hpo-19 PE=1 SV=1	hpo-19	4	3.5	6.9115	7	6	14.405
O16619	DeHydrogenases, Short chain OS=Caenorhabditis elegans OX=6239 GN=dhs-13 PE=1 SV=1	dhs-13	8	5	19.5233	na	na	na
O16628	Uncharacterized protein OS=Caenorhabditis elegans OX=6239 GN=CELE_K02F6.7 PE=1 SV=2	K02F6.7	na	na	na	1	1	4.034
O16689	SKN-1 Dependent Zygotic transcript OS=Caenorhabditis elegans OX=6239 GN=sdz-24 PE=1 SV=2	sdz-24	2	1.5	3.908	na	na	na
O16720	Protein argonaute OS=Caenorhabditis elegans OX=6239 GN=alg-2 PE=1 SV=2	alg-2	na	na	na	5	1	22.913
O16725	Uncharacterized protein OS=Caenorhabditis elegans OX=6239 GN=CELE_T07D3.9 PE=1 SV=3	T07D3.9	1.5	1.5	3.604	1	1	2.531
O16784	Uncharacterized protein OS=Caenorhabditis elegans OX=6239 GN=CELE_T21D12.12 PE=1 SV=1	T21D12.12	na	na	na	3	3	11.234
O16785	Paralyzed arrest at two-fold protein 6 OS=Caenorhabditis elegans OX=6239 GN=pat-6 PE=1 SV=1	pat-6	1	1	4.857	3.33333	2.66667	7.96367
O16786	PQBP1 (Polyglutamine tract-binding neurodegeneration protein) homolog OS=Caenorhabditis elegans OX=6239 GN=pqbp-1.1 PE=1 SV=2	pqbp-1.1	na	na	na	2	2	12.246
O16922	UDP-GlucuronosylTransferase OS=Caenorhabditis elegans OX=6239 GN=ugt-41 PE=1 SV=2	ugt-41	na	na	na	2	2	2.447
O16927	Signal recognition particle 14 kDa protein OS=Caenorhabditis elegans OX=6239 GN=F25G6.8 PE=3 SV=1	F25G6.8	na	na	na	1	1	2.37
O16928	Uncharacterized protein OS=Caenorhabditis elegans OX=6239 GN=CELE_F25G6.9 PE=1 SV=2	F25G6.9	na	na	na	3	3	12.426
O16929	SYMpleKin cleavage and polyadenylation factor OS=Caenorhabditis elegans OX=6239 GN=symk-1 PE=1 SV=2	symk-1	na	na	na	4	3	10.953
O16991	Transcription initiation factor IIB OS=Caenorhabditis elegans OX=6239 GN=ttb-1 PE=3 SV=2	ttb-1	na	na	na	4	3	16.896
O16997	Splicing Factor ThreeB (3b) Subunit homolog OS=Caenorhabditis elegans OX=6239 GN=sftb-2 PE=1 SV=1	sftb-2	na	na	na	12	9	45.234
O17003	N-alpha-AcetylTransferase C complex subunit OS=Caenorhabditis elegans OX=6239 GN=natc-1 PE=1 SV=2	natc-1	1	1	2.392	na	na	na
O17004	Mitochondrial Ribosomal Protein, Small OS=Caenorhabditis elegans OX=6239 GN=mrps-2 PE=1 SV=1	mrps-2	1.33333	1	3.95967	1	1	7.71
O17071	Probable 26S proteasome regulatory subunit 10B OS=Caenorhabditis elegans OX=6239 GN=rpt-4 PE=1 SV=2	rpt-4	2	2	6.999	14	11	49.088
O17151	Uncharacterized protein OS=Caenorhabditis elegans OX=6239 GN=C41H7.4 PE=1 SV=1	C41H7.4	na	na	na	1	1	2.503
O17218	Ribosomal Protein, Small subunit OS=Caenorhabditis elegans OX=6239 GN=rps-22 PE=1 SV=1	rps-22	5.33333	4.33333	15.5587	3	2.33333	6.81933
O17245	MNAT (Menage a trois) TFIIH subunit OS=Caenorhabditis elegans OX=6239 GN=mnat-1 PE=1 SV=3	mnat-1	na	na	na	2	2	7.083
O17286	Nuclear transcription Factor Y, B (Beta) subunit OS=Caenorhabditis elegans OX=6239 GN=nfyb-1 PE=4 SV=1	nfyb-1	na	na	na	1	1	5.25
O17287	Mitochondrial import receptor subunit TOM22 homolog OS=Caenorhabditis elegans OX=6239 GN=tomm-22 PE=3 SV=1	tomm-22	4	1.5	8.049	1.5	1	4.0015
O17328	MonoCarboxylate Transporter family OS=Caenorhabditis elegans OX=6239 GN=mct-6 PE=1 SV=2	mct-6	3	2	5.204	1	1	3.57
O17345	TransThyretin-Related family domain OS=Caenorhabditis elegans OX=6239 GN=ttr-6 PE=1 SV=1	ttr-6	na	na	na	3	1.5	11.3785
O17373	Intestinal acid PHOsphatase OS=Caenorhabditis elegans OX=6239 GN=pho-14 PE=1 SV=1	pho-14	na	na	na	1.5	1.5	3.03
O17389	Thymosin beta OS=Caenorhabditis elegans OX=6239 GN=tth-1 PE=1 SV=2	tth-1	na	na	na	2	1	3.817
O17528	Suppressor/enhancer of lin-12 protein 9 OS=Caenorhabditis elegans OX=6239 GN=sel-9 PE=1 SV=1	sel-9	na	na	na	1	1	3.472
O17566	Germinal Center Kinase family OS=Caenorhabditis elegans OX=6239 GN=gck-4 PE=1 SV=1	gck-4	na	na	na	2	1	8.458
O17570	60S ribosomal protein L38 OS=Caenorhabditis elegans OX=6239 GN=rpl-38 PE=3 SV=2	rpl-38	4.33333	2.66667	5.606	1.5	1	2.426
O17578	F-box A protein OS=Caenorhabditis elegans OX=6239 GN=fbxa-157 PE=4 SV=2	fbxa-157	na	na	na	3	1	3.467
O17586	Proteasome subunit alpha type-6 OS=Caenorhabditis elegans OX=6239 GN=pas-1 PE=1 SV=1	pas-1	4	3	10.3955	1	1	4.286
O17606	UPF0160 protein C27H6.8 OS=Caenorhabditis elegans OX=6239 GN=C27H6.8 PE=3 SV=2	C27H6.8	na	na	na	2	1	7.925
O17607	RuvB-like 1 OS=Caenorhabditis elegans OX=6239 GN=ruvb-1 PE=1 SV=2	ruvb-1	na	na	na	2	2	5.592
O17622	UMP-CMP kinase 1 OS=Caenorhabditis elegans OX=6239 GN=C29F7.3 PE=1 SV=1	C29F7.3	na	na	na	1.5	1.5	4.254
O17626	Uncharacterized protein OS=Caenorhabditis elegans OX=6239 GN=C31C9.2 PE=1 SV=1	C31C9.2	3	2.5	9.0195	na	na	na
O17666	Uncharacterized protein OS=Caenorhabditis elegans OX=6239 GN=aspm-1 PE=1 SV=1	aspm-1	na	na	na	3	3	10.266
O17680	Probable S-adenosylmethionine synthase 1 OS=Caenorhabditis elegans OX=6239 GN=sams-1 PE=1 SV=1	sams-1	6	6	17.579	8	6	29.23
O17685	Uncharacterized protein OS=Caenorhabditis elegans OX=6239 GN=C49F5.7 PE=1 SV=2	C49F5.7	2	1	7.495	na	na	na
O17687	NASP (Human Nuclear Autoantigenic Sperm Protein) homolog OS=Caenorhabditis elegans OX=6239 GN=nasp-2 PE=1 SV=1	nasp-2	na	na	na	30.5	16	102.566
O17694	RNAi-Induced Longevity OS=Caenorhabditis elegans OX=6239 GN=ril-1 PE=1 SV=1	ril-1	3.33333	2.66667	6.76367	3.66667	3.33333	9.94967
O17695	Histone deacetylase 1 OS=Caenorhabditis elegans OX=6239 GN=hda-1 PE=1 SV=1	hda-1	1	1	2.893	9	7	46.718
O17721	Uncharacterized protein OS=Caenorhabditis elegans OX=6239 GN=C55A6.6 PE=1 SV=1	C55A6.6	1	1	1.9995	na	na	na
O17730	Putative thiosulfate sulfurtransferase mpst-1 OS=Caenorhabditis elegans OX=6239 GN=mpst-1 PE=3 SV=1	mpst-1	na	na	na	7	6	20.494
O17732	Pyruvate carboxylase 1 OS=Caenorhabditis elegans OX=6239 GN=pyc-1 PE=1 SV=1	pyc-1	18.6667	12	46.892	19.6667	14.3333	82.135
O17759	TransKeTolase homolog OS=Caenorhabditis elegans OX=6239 GN=tkt-1 PE=1 SV=1	tkt-1	10.6667	7.33333	26.1453	16	14	69.868
O17850	Ataxin-3 homolog OS=Caenorhabditis elegans OX=6239 GN=atx-3 PE=1 SV=1	atx-3	na	na	na	1	1	3.102
O17891	Uncharacterized protein OS=Caenorhabditis elegans OX=6239 GN=CELE_F55B11.2 PE=1 SV=2	F55B11.2	na	na	na	2	2	7.047
O17892	Xanthine DeHydrogenase homolog OS=Caenorhabditis elegans OX=6239 GN=xdh-1 PE=1 SV=1	xdh-1	6	4.5	15.94	na	na	na
O17907	CRAL/TRIO and GOLD domain containing OS=Caenorhabditis elegans OX=6239 GN=ctg-1 PE=1 SV=2	ctg-1	na	na	na	1	1	6.649
O17915	GTP-binding nuclear protein ran-1 OS=Caenorhabditis elegans OX=6239 GN=ran-1 PE=1 SV=1	ran-1	2.33333	2	4.62467	8	6	27.944
O17919	Putative H/ACA ribonucleoprotein complex subunit 4 OS=Caenorhabditis elegans OX=6239 GN=K01G5.5 PE=3 SV=1	K01G5.5	5.33333	3	8.53767	2	2	3.932
O17921	Tubulin beta chain OS=Caenorhabditis elegans OX=6239 GN=tbb-1 PE=1 SV=1	tbb-1	21.3333	1.33333	63.2513	19	2	75.523
O17939	AIP1 (Actin Interacting Protein 1) Like OS=Caenorhabditis elegans OX=6239 GN=aipl-1 PE=1 SV=1	aipl-1	na	na	na	6	5	18.312
O17944	Uncharacterized protein OS=Caenorhabditis elegans OX=6239 GN=CELE_K10C3.5 PE=1 SV=2	K10C3.5	na	na	na	7	5	25.402
O17953	Dihydrolipoyl dehydrogenase, mitochondrial OS=Caenorhabditis elegans OX=6239 GN=dld-1 PE=3 SV=2	dld-1	8	6	23.8617	5	4	21.3635
O17954	Uncharacterized protein OS=Caenorhabditis elegans OX=6239 GN=CELE_LLC1.2 PE=1 SV=1	LLC1.2	3.33333	2.66667	9.94	na	na	na
O18000	Patterned Expression Site OS=Caenorhabditis elegans OX=6239 GN=pes-9 PE=1 SV=1	pes-9	1	1	1.623	na	na	na
O18023	Ig-like and fibronectin type-III domain-containing protein 2 OS=Caenorhabditis elegans OX=6239 GN=igdb-2 PE=1 SV=4	igdb-2	na	na	na	1	1	6.017
O18033	Nicalin OS=Caenorhabditis elegans OX=6239 GN=nra-2 PE=1 SV=1	nra-2	5	3	6.897	7	6	18.412
O18054	Probable prefoldin subunit 3 OS=Caenorhabditis elegans OX=6239 GN=pfd-3 PE=3 SV=1	pfd-3	na	na	na	4	4	12.204
O18131	Uncharacterized protein OS=Caenorhabditis elegans OX=6239 GN=CELE_T26E3.4 PE=1 SV=3	T26E3.4	na	na	na	3	1	7.853
O18178	Serine/threonine-protein phosphatase 2A regulatory subunit pptr-1 OS=Caenorhabditis elegans OX=6239 GN=pptr-1 PE=1 SV=4	pptr-1	1.5	1.5	5.195	8	5	26.362
O18181	Uncharacterized protein OS=Caenorhabditis elegans OX=6239 GN=CELE_W09D10.1 PE=1 SV=1	W09D10.1	na	na	na	3	3	13.165
O18191	Anaphase-promoting complex subunit 1 OS=Caenorhabditis elegans OX=6239 GN=mat-2 PE=1 SV=3	mat-2	na	na	na	2	2	8.426
O18196	Uncharacterized protein OS=Caenorhabditis elegans OX=6239 GN=CELE_Y48E1B.2 PE=1 SV=4	Y48E1B.2	na	na	na	1	1	6.54
O18202	C-type LECtin OS=Caenorhabditis elegans OX=6239 GN=clec-146 PE=1 SV=2	clec-146	na	na	na	6	4	36.265
O18215	Uncharacterized protein OS=Caenorhabditis elegans OX=6239 GN=CELE_Y53C12B.1 PE=1 SV=1	Y53C12B.1	na	na	na	1	1	4.247
O18229	Putative 6-phosphogluconolactonase OS=Caenorhabditis elegans OX=6239 GN=Y57G11C.3 PE=3 SV=2	Y57G11C.3	1.5	1	4.9465	2	1.5	7.014
O18236	NADH Ubiquinone Oxidoreductase OS=Caenorhabditis elegans OX=6239 GN=nuo-3 PE=1 SV=1	nuo-3	na	na	na	5	4	16.153
O18239	Yeast SEC homolog OS=Caenorhabditis elegans OX=6239 GN=sec-61 PE=1 SV=1	sec-61	8	5	13.4527	7	5	11.715
O18240	Ribosomal Protein, Small subunit OS=Caenorhabditis elegans OX=6239 GN=rps-18 PE=1 SV=1	rps-18	9	6.66667	21.496	4.66667	3.66667	12.997
O18307	Uncharacterized protein OS=Caenorhabditis elegans OX=6239 GN=CELE_ZK909.3 PE=1 SV=2	ZK909.3	1	1	1.8955	3	2	6.41
O18650	40S ribosomal protein S19 OS=Caenorhabditis elegans OX=6239 GN=rps-19 PE=2 SV=1	rps-19	9.66667	5.33333	25.236	3	2	10.446
O18686	Uncharacterized protein OS=Caenorhabditis elegans OX=6239 GN=CELE_F26E4.2 PE=1 SV=1	F26E4.2	na	na	na	2	2	8.499
O18687	Cytochrome OXidase assembly protein OS=Caenorhabditis elegans OX=6239 GN=cox-7c PE=1 SV=2	cox-7c	2	1	2.36	3	2	8.647
O44144	PERMeable eggshell OS=Caenorhabditis elegans OX=6239 GN=perm-4 PE=1 SV=2	perm-4	na	na	na	3.5	3	17.831
O44145	PERMeable eggshell OS=Caenorhabditis elegans OX=6239 GN=perm-2 PE=1 SV=2	perm-2	1.66667	1.66667	5.561	1.5	1.5	6.157
O44156	Proteasome subunit alpha type-1 OS=Caenorhabditis elegans OX=6239 GN=pas-6 PE=1 SV=1	pas-6	1	1	2.533	2	2	7.859
O44158	Related to yeast Vacuolar Protein Sorting factor OS=Caenorhabditis elegans OX=6239 GN=vps-37 PE=1 SV=1	vps-37	na	na	na	2	1.5	5.944
O44175	RFC (DNA replication factor) family OS=Caenorhabditis elegans OX=6239 GN=rfc-2 PE=1 SV=1	rfc-2	na	na	na	3.5	3	11.903
O44191	Receptor Mediated Endocytosis OS=Caenorhabditis elegans OX=6239 GN=rme-2 PE=1 SV=3	rme-2	na	na	na	1	1	1.348
O44400	Protein F37C4.5 OS=Caenorhabditis elegans OX=6239 GN=F37C4.5 PE=1 SV=3	F37C4.5	15	10.3333	30.1613	18.6667	16	57.016
O44411	Nucleolar GTP-binding protein 1 OS=Caenorhabditis elegans OX=6239 GN=nog-1 PE=1 SV=1	nog-1	6	5	12.277	na	na	na
O44441	ATPase inhibitor mai-2, mitochondrial OS=Caenorhabditis elegans OX=6239 GN=mai-2 PE=3 SV=1	mai-2	3	3	5.44767	1.5	1.5	4.0465
O44444	Uncharacterized protein OS=Caenorhabditis elegans OX=6239 GN=C02B10.4 PE=1 SV=1	C02B10.4	na	na	na	1	1	2.823
O44451	Pyruvate dehydrogenase E1 component subunit beta, mitochondrial OS=Caenorhabditis elegans OX=6239 GN=pdhb-1 PE=1 SV=2	pdhb-1	4	3	6.2165	1.33333	1	2.09667
O44471	GRounDhog (Hedgehog-like family) OS=Caenorhabditis elegans OX=6239 GN=grd-10 PE=1 SV=1	grd-10	3	1	7.853	na	na	na
O44480	60S ribosomal protein L18a OS=Caenorhabditis elegans OX=6239 GN=rpl-20 PE=3 SV=2	rpl-20	10.6667	7	21.8217	10.6667	6	26.6823
O44499	General Transcription Factor homolog OS=Caenorhabditis elegans OX=6239 GN=gtf-2h1 PE=1 SV=3	gtf-2h1	na	na	na	1	1	4.886
O44501	FarNesylTransferase, Alpha subunit OS=Caenorhabditis elegans OX=6239 GN=fnta-1 PE=1 SV=1	fnta-1	na	na	na	1	1	4.507
O44512	Cytochrome b-c1 complex subunit Rieske, mitochondrial OS=Caenorhabditis elegans OX=6239 GN=isp-1 PE=1 SV=1	isp-1	2	2	5.22167	7.5	5	17.0505
O44514	Mitogen-activated protein kinase pmk-3 OS=Caenorhabditis elegans OX=6239 GN=pmk-3 PE=1 SV=2	pmk-3	na	na	na	1	1	4.257
O44549	Acyl CoA DeHydrogenase OS=Caenorhabditis elegans OX=6239 GN=acdh-3 PE=1 SV=1	acdh-3	na	na	na	7	6	30.072
O44555	Aldehyde dehydrogenase OS=Caenorhabditis elegans OX=6239 GN=alh-5 PE=1 SV=1	alh-5	9.66667	6.33333	20.1163	na	na	na
O44565	LAMinin related. See also lmb OS=Caenorhabditis elegans OX=6239 GN=lam-1 PE=1 SV=3	lam-1	5	4.5	11.0895	12	12	40.482
O44572	Troponin I 4 OS=Caenorhabditis elegans OX=6239 GN=tni-4 PE=2 SV=2	tni-4	1	1	1.959	2	1	5.6455
O44647	Serpentine Receptor, class X OS=Caenorhabditis elegans OX=6239 GN=srx-63 PE=4 SV=2	srx-63	na	na	na	1	1	2.476
O44732	EthanolaminePhosphoTransferase 1 homolog OS=Caenorhabditis elegans OX=6239 GN=ept-1 PE=1 SV=3	ept-1	na	na	na	1	1	5.008
O44738	Uncharacterized protein OS=Caenorhabditis elegans OX=6239 GN=CELE_F57B10.5 PE=1 SV=1	F57B10.5	na	na	na	3	3	7.358
O44781	Uncharacterized protein OS=Caenorhabditis elegans OX=6239 GN=CELE_F33D11.10 PE=1 SV=1	F33D11.10	3	1	4.558	2	1	6.449
O44782	Major sperm protein OS=Caenorhabditis elegans OX=6239 GN=vpr-1 PE=1 SV=1	vpr-1	na	na	na	1.5	1.5	4.004
O44787	Ubiquitin Specific Protease OS=Caenorhabditis elegans OX=6239 GN=usp-39 PE=1 SV=2	usp-39	na	na	na	4	4	11.836
O44827	Facilitated glucose transporter protein 1 OS=Caenorhabditis elegans OX=6239 GN=fgt-1 PE=1 SV=2	fgt-1	1	1	2.122	1	1	2.867
O44897	HAlF transporter (PGP related) OS=Caenorhabditis elegans OX=6239 GN=haf-9 PE=1 SV=2	haf-9	3.33333	2.66667	8.88533	na	na	na
O44906	Phosphoenolypyruvate CarboxyKinase OS=Caenorhabditis elegans OX=6239 GN=pck-1 PE=1 SV=2	pck-1	2	1	2.6045	7.33333	6	17.9453
O44952	Lon protease homolog, mitochondrial OS=Caenorhabditis elegans OX=6239 GN=lonp-1 PE=3 SV=1	lonp-1	na	na	na	9	6	25.811
O44954	Succinate dehydrogenase [ubiquinone] flavoprotein subunit, mitochondrial OS=Caenorhabditis elegans OX=6239 GN=sdha-2 PE=1 SV=1	sdha-2	22.3333	8.66667	56.0497	20.6667	8.66667	58.032
O44985	Tumorous Enhancer of Glp-1(Gf) OS=Caenorhabditis elegans OX=6239 GN=teg-4 PE=1 SV=1	teg-4	1	1	3.431	6	6	18.097
O44989	COLlagen OS=Caenorhabditis elegans OX=6239 GN=col-49 PE=1 SV=1	col-49	1	1	3.4745	na	na	na
O44991	LiPid Depleted OS=Caenorhabditis elegans OX=6239 GN=lpd-6 PE=1 SV=2	lpd-6	1	1	2.665	na	na	na
O44995	Uncharacterized protein OS=Caenorhabditis elegans OX=6239 GN=CELE_K12C11.1 PE=1 SV=2	K12C11.1	na	na	na	1	1	3.378
O45011	Uncharacterized protein OS=Caenorhabditis elegans OX=6239 GN=CELE_W10C8.5 PE=1 SV=1	W10C8.5	4	3	9.22	na	na	na
O45012	NucleOLar protein OS=Caenorhabditis elegans OX=6239 GN=nol-58 PE=1 SV=1	nol-58	16.6667	11.3333	39.9903	13	10	58.6715
O45060	Uncharacterized protein OS=Caenorhabditis elegans OX=6239 GN=C35B1.5 PE=1 SV=1	C35B1.5	2.5	2	6.306	1	1	5.468
O45075	Uncharacterized protein OS=Caenorhabditis elegans OX=6239 GN=CELE_F53H1.4 PE=1 SV=3	F53H1.4	na	na	na	7	7	26.402
O45078	Uncharacterized protein OS=Caenorhabditis elegans OX=6239 GN=C17H12.8 PE=1 SV=2	C17H12.8	na	na	na	4	4	11.981
O45087	DYnein Chain, light Intermediate OS=Caenorhabditis elegans OX=6239 GN=dyci-1 PE=1 SV=1	dyci-1	1	1	2.131	3.5	3.5	14.656
O45106	Enoyl-CoA Hydratase OS=Caenorhabditis elegans OX=6239 GN=ech-5 PE=1 SV=3	ech-5	2	2	5.391	4	2	8.092
O45148	DihydroLipoamide S-SuccinylTransferase OS=Caenorhabditis elegans OX=6239 GN=dlst-1 PE=1 SV=2	dlst-1	3.33333	2.66667	7.30833	2	2	6.54433
O45181	Uncharacterized protein OS=Caenorhabditis elegans OX=6239 GN=CELE_K07H8.10 PE=1 SV=1	K07H8.10	11	8	23.277	12	11	25.875
O45218	Alkyldihydroxyacetonephosphate synthase OS=Caenorhabditis elegans OX=6239 GN=ads-1 PE=2 SV=1	ads-1	na	na	na	1	1	1.682
O45226	60S ribosomal protein L29 OS=Caenorhabditis elegans OX=6239 GN=rpl-29 PE=1 SV=1	rpl-29	2.33333	1.66667	4.55933	2	1	4.186
O45227	Uncharacterized protein OS=Caenorhabditis elegans OX=6239 GN=B0513.4 PE=1 SV=1	B0513.4	na	na	na	1	1	5.668
O45228	Proline dehydrogenase 1, mitochondrial OS=Caenorhabditis elegans OX=6239 GN=B0513.5 PE=3 SV=2	B0513.5	na	na	na	8	8	38.73
O45367	Uncharacterized protein OS=Caenorhabditis elegans OX=6239 GN=CELE_F14H3.6 PE=1 SV=2	F14H3.6	na	na	na	1	1	4.587
O45380	Alpha,alpha-trehalose-phosphate synthase [UDP-forming] 2 OS=Caenorhabditis elegans OX=6239 GN=tps-2 PE=2 SV=3	tps-2	na	na	na	3	2	10.155
O45391	CystaTHionine gamma lyase OS=Caenorhabditis elegans OX=6239 GN=cth-1 PE=1 SV=1	cth-1	8	5.5	20.2995	4	2	8.43
O45394	Uncharacterized protein OS=Caenorhabditis elegans OX=6239 GN=CELE_F22B8.7 PE=1 SV=2	F22B8.7	na	na	na	2	2	2.751
O45398	Uncharacterized protein OS=Caenorhabditis elegans OX=6239 GN=CELE_F22G12.4 PE=1 SV=3	F22G12.4	na	na	na	1	1	4.177
O45417	Uncharacterized protein OS=Caenorhabditis elegans OX=6239 GN=CELE_F31D4.2 PE=1 SV=1	F31D4.2	na	na	na	2	1	5.773
O45418	Peptidylprolyl isomerase OS=Caenorhabditis elegans OX=6239 GN=fkb-6 PE=1 SV=1	fkb-6	na	na	na	14	10	48.236
O45430	MethylCrotonoyl-Coenzyme A Carboxylase (Alpha) OS=Caenorhabditis elegans OX=6239 GN=mccc-1 PE=1 SV=2	mccc-1	2	2	7.281	2.66667	2.33333	11.028
O45458	Uncharacterized protein OS=Caenorhabditis elegans OX=6239 GN=CELE_F36D3.1 PE=1 SV=2	F36D3.1	na	na	na	2	1	4.456
O45495	Ubiquitin-conjugating enzyme E2 variant 1 OS=Caenorhabditis elegans OX=6239 GN=uev-1 PE=1 SV=1	uev-1	na	na	na	3	2	9.505
O45496	Uncharacterized protein OS=Caenorhabditis elegans OX=6239 GN=CELE_F39B2.3 PE=1 SV=1	F39B2.3	na	na	na	1.5	1.5	3.449
O45499	40S ribosomal protein S26 OS=Caenorhabditis elegans OX=6239 GN=rps-26 PE=3 SV=1	rps-26	4	3	12.4227	4	3.33333	13.467
O45502	DNaJ domain (Prokaryotic heat shock protein) OS=Caenorhabditis elegans OX=6239 GN=dnj-12 PE=1 SV=1	dnj-12	3.5	2.5	7.3585	10	6	24.651
O45518	ARGinine Kinase OS=Caenorhabditis elegans OX=6239 GN=argk-1 PE=1 SV=1	argk-1	na	na	na	4	3	11.301
O45552	ACetyl-CoA Acyltransferase 2 homolog OS=Caenorhabditis elegans OX=6239 GN=acaa-2 PE=1 SV=2	acaa-2	24.6667	15.6667	74.3117	21.6667	16	64.284
O45569	NEPrilysin metallopeptidase family OS=Caenorhabditis elegans OX=6239 GN=nep-17 PE=1 SV=1	nep-17	2	1.5	4.6665	na	na	na
O45599	Chitin-binding domain protein cbd-1 OS=Caenorhabditis elegans OX=6239 GN=cbd-1 PE=3 SV=2	cbd-1	na	na	na	1	1	2.399
O45622	Eukaryotic Release FActor homolog OS=Caenorhabditis elegans OX=6239 GN=erfa-3 PE=1 SV=2	erfa-3	na	na	na	4	3	11.055
O45628	Uncharacterized protein OS=Caenorhabditis elegans OX=6239 GN=CELE_H40L08.1 PE=1 SV=1	H40L08.1	na	na	na	10	8	27.626
O45665	Uncharacterized protein OS=Caenorhabditis elegans OX=6239 GN=CELE_K10C3.4 PE=1 SV=1	K10C3.4	na	na	na	3	2	7.305
O45666	Nuclear hormone receptor family member nhr-49 OS=Caenorhabditis elegans OX=6239 GN=nhr-49 PE=1 SV=2	nhr-49	na	na	na	2	1	2.96
O45679	Bifunctional L-3-cyanoalanine synthase/cysteine synthase OS=Caenorhabditis elegans OX=6239 GN=cysl-2 PE=1 SV=1	cysl-2	3.5	3.5	9.053	na	na	na
O45712	RNA Binding Motif protein homolog OS=Caenorhabditis elegans OX=6239 GN=rbm-3.1 PE=1 SV=1	rbm-3.1	1	1	3.2555	na	na	na
O45713	RNA Binding Motif protein homolog OS=Caenorhabditis elegans OX=6239 GN=rbm-3.2 PE=1 SV=1	rbm-3.2	1.5	1.5	4.6215	1	1	1.948
O45722	Uncharacterized protein OS=Caenorhabditis elegans OX=6239 GN=CELE_R74.8 PE=1 SV=2	R74.8	na	na	na	1	1	3.83
O45734	CathePsin L family OS=Caenorhabditis elegans OX=6239 GN=cpl-1 PE=1 SV=1	cpl-1	11	8	31.5267	7	4.5	35.7445
O45781	Dietary Restriction Response (WT but not eat-2 lifespan increased) OS=Caenorhabditis elegans OX=6239 GN=drr-2 PE=1 SV=1	drr-2	na	na	na	3	1	7.5
O45812	Uncharacterized protein OS=Caenorhabditis elegans OX=6239 GN=CELE_T23G11.7 PE=1 SV=4	T23G11.7	na	na	na	1	1	5.336
O45815	ACTin OS=Caenorhabditis elegans OX=6239 GN=act-5 PE=1 SV=1	act-5	31.6667	6.33333	66.8667	25.6667	4	61.4013
O45819	GlYcoGenin like OS=Caenorhabditis elegans OX=6239 GN=gyg-2 PE=1 SV=1	gyg-2	na	na	na	6	4	25.025
O45864	Cytochrome b-c1 complex subunit 6 OS=Caenorhabditis elegans OX=6239 GN=CELE_T27E9.2 PE=1 SV=1	T27E9.2	na	na	na	1	1	3.849
O45865	Adenine Nucleotide Translocator OS=Caenorhabditis elegans OX=6239 GN=ant-1.1 PE=1 SV=1	ant-1.1	47.3333	19.3333	85.5707	29	15.6667	65.278
O45903	Enoyl-[acyl-carrier-protein] reductase, mitochondrial OS=Caenorhabditis elegans OX=6239 GN=W09H1.5 PE=3 SV=1	W09H1.5	na	na	na	3	3	11.852
O45904	Galectin OS=Caenorhabditis elegans OX=6239 GN=lec-1 PE=1 SV=1	lec-1	3.66667	3	9.131	7	5	17.3195
O45933	Nucleoporin SEH1 OS=Caenorhabditis elegans OX=6239 GN=npp-18 PE=3 SV=1	npp-18	na	na	na	1	1	5.828
O45934	Uncharacterized protein OS=Caenorhabditis elegans OX=6239 GN=CELE_Y43F4B.5 PE=1 SV=1	Y43F4B.5	1.33333	1.33333	3.875	na	na	na
O45935	Kinesin-like protein OS=Caenorhabditis elegans OX=6239 GN=klp-19 PE=1 SV=1	klp-19	na	na	na	12	9	31.07
O45941	UPF0375 protein Y45F10C.2 OS=Caenorhabditis elegans OX=6239 GN=Y45F10C.2 PE=1 SV=1	Y45F10C.2	4.66667	2	9.542	7	4	32.605
O45946	60S ribosomal protein L18 OS=Caenorhabditis elegans OX=6239 GN=rpl-18 PE=3 SV=1	rpl-18	9.33333	7	22.585	5.66667	5	17.5297
O45950	Uncharacterized protein OS=Caenorhabditis elegans OX=6239 GN=lin-38 PE=1 SV=3	lin-38	1	1	1.842	3	3	12.83
O61196	Uncharacterized protein OS=Caenorhabditis elegans OX=6239 GN=CELE_F37C4.6 PE=1 SV=1	F37C4.6	na	na	na	1	1	2.282
O61199	2-oxoglutarate dehydrogenase, mitochondrial OS=Caenorhabditis elegans OX=6239 GN=ogdh-1 PE=1 SV=2	ogdh-1	1	1	2.7765	2	2	2.751
O61219	N-alpha-acetyltransferase daf-31 OS=Caenorhabditis elegans OX=6239 GN=daf-31 PE=2 SV=1	daf-31	na	na	na	5	4	15.974
O61235	Catalase-2 OS=Caenorhabditis elegans OX=6239 GN=ctl-1 PE=2 SV=3	ctl-1	6	4.5	12.2645	na	na	na
O61522	Uncharacterized protein OS=Caenorhabditis elegans OX=6239 GN=CELE_F17E9.4 PE=1 SV=2	F17E9.4	na	na	na	3	3	3.614
O61528	Guanine nucleotide exchange factor UNC-73A OS=Caenorhabditis elegans OX=6239 GN=unc-73 PE=1 SV=1	unc-73	na	na	na	1	1	5.923
O61707	TAF (TBP-associated transcription factor) family OS=Caenorhabditis elegans OX=6239 GN=taf-4 PE=1 SV=2	taf-4	na	na	na	1	1	3.398
O61708	Prion-like-(Q/N-rich)-domain-bearing protein OS=Caenorhabditis elegans OX=6239 GN=pqn-59 PE=1 SV=2	pqn-59	1.5	1	4.8245	2	2	7.509
O61709	Uncharacterized protein OS=Caenorhabditis elegans OX=6239 GN=CELE_R119.3 PE=1 SV=2	R119.3	3	3	12.593	1.5	1.5	3.936
O61741	Uncharacterized protein OS=Caenorhabditis elegans OX=6239 GN=B0205.6 PE=1 SV=2	B0205.6	1	1	2.80067	5	5	24.274
O61742	26S proteasome non-ATPase regulatory subunit 4 OS=Caenorhabditis elegans OX=6239 GN=rpn-10 PE=2 SV=2	rpn-10	1	1	3.4805	6	6	22.899
O61791	Mitochondrial Ribosomal Protein, Small OS=Caenorhabditis elegans OX=6239 GN=mrps-6 PE=1 SV=2	mrps-6	1	1	1.847	1	1	3.541
O61792	Proteasome Regulatory Particle, Non-ATPase-like OS=Caenorhabditis elegans OX=6239 GN=rpn-8 PE=1 SV=1	rpn-8	1	1	2.896	10	8	45.499
O61793	Uncharacterized protein OS=Caenorhabditis elegans OX=6239 GN=CELE_R12E2.13 PE=1 SV=1	R12E2.13	1	1	3.375	1	1	6.203
O61820	Eukaryotic translation initiation factor 3 subunit E OS=Caenorhabditis elegans OX=6239 GN=eif-3.E PE=3 SV=1	eif-3.E	2	2	4.4795	13	10	38.844
O61826	Peptidylprolyl isomerase OS=Caenorhabditis elegans OX=6239 GN=fkb-7 PE=1 SV=2	fkb-7	na	na	na	1	1	4.678
O61845	Chromodomain and Helicase Domain protein OS=Caenorhabditis elegans OX=6239 GN=chd-7 PE=1 SV=3	chd-7	na	na	na	5	4	17.587
O61861	Actin-related protein 2/3 complex subunit 5 OS=Caenorhabditis elegans OX=6239 GN=arx-7 PE=1 SV=1	arx-7	na	na	na	4	3	6.965
O61880	Uncharacterized protein OS=Caenorhabditis elegans OX=6239 GN=CELE_F59B1.2 PE=1 SV=1	F59B1.2	2.5	2	3.9965	2	2	6.562
O61887	Uncharacterized protein OS=Caenorhabditis elegans OX=6239 GN=CELE_K10C9.3 PE=1 SV=2	K10C9.3	na	na	na	2	2	10.306
O61907	Uncharacterized protein OS=Caenorhabditis elegans OX=6239 GN=lin-40 PE=1 SV=2	lin-40	2	2	7.111	14	10.3333	53.704
O61936	Uncharacterized protein OS=Caenorhabditis elegans OX=6239 GN=CELE_T24A6.7 PE=4 SV=1	T24A6.7	na	na	na	2	2	4.53
O61955	Eukaryotic translation initiation factor 4E-3 OS=Caenorhabditis elegans OX=6239 GN=ife-3 PE=1 SV=2	ife-3	1	1	2.4935	6.5	6	19.174
O61967	Protein lap1 OS=Caenorhabditis elegans OX=6239 GN=let-413 PE=1 SV=3	let-413	na	na	na	4	4	16.013
O61977	TransThyretin-Related family domain OS=Caenorhabditis elegans OX=6239 GN=ttr-47 PE=1 SV=1	ttr-47	na	na	na	1	1	5.11
O61980	Uncharacterized protein OS=Caenorhabditis elegans OX=6239 GN=unc-23 PE=1 SV=1	unc-23	2	2	4.261	na	na	na
O62011	MUTator OS=Caenorhabditis elegans OX=6239 GN=mut-16 PE=1 SV=4	mut-16	na	na	na	1	1	5.916
O62020	Uncharacterized protein OS=Caenorhabditis elegans OX=6239 GN=lin-66 PE=1 SV=1	lin-66	na	na	na	1	1	2.437
O62053	UPF0375 protein ule-4 OS=Caenorhabditis elegans OX=6239 GN=ule-4 PE=1 SV=1	ule-4	9.66667	2.66667	16.7947	9	3	23.2
O62102	Proteasome subunit beta OS=Caenorhabditis elegans OX=6239 GN=pbs-2 PE=1 SV=1	pbs-2	1	1	1.78	na	na	na
O62106	Eukaryotic translation initiation factor 6 OS=Caenorhabditis elegans OX=6239 GN=eif-6 PE=3 SV=1	eif-6	2	1	5.039	3	1	9.298
O62133	Sulfide Quinone oxidoReDuctase OS=Caenorhabditis elegans OX=6239 GN=sqrd-1 PE=1 SV=1	sqrd-1	1	1	3.369	3	2	9.373
O62137	Acyl-coenzyme A oxidase OS=Caenorhabditis elegans OX=6239 GN=acox-1.2 PE=1 SV=2	acox-1.2	2	1.33333	4.21233	na	na	na
O62139	Acyl-coenzyme A oxidase OS=Caenorhabditis elegans OX=6239 GN=acox-1.4 PE=1 SV=1	acox-1.4	2	1	3.289	na	na	na
O62140	Acyl-coenzyme A oxidase OS=Caenorhabditis elegans OX=6239 GN=acox-1.1 PE=1 SV=1	acox-1.1	1	1	2.59	na	na	na
O62146	Putative phospholipase B-like 2 OS=Caenorhabditis elegans OX=6239 GN=F09B12.3 PE=1 SV=2	F09B12.3	1	1	2.744	na	na	na
O62183	Ref/ALY RNA export adaptor family OS=Caenorhabditis elegans OX=6239 GN=aly-2 PE=1 SV=1	aly-2	1	1	2.494	na	na	na
O62198	Uncharacterized protein OS=Caenorhabditis elegans OX=6239 GN=CELE_F32A11.1 PE=1 SV=1	F32A11.1	3.5	2.5	6.6255	2	2	5.2545
O62203	Uncharacterized protein OS=Caenorhabditis elegans OX=6239 GN=CELE_F32B4.4 PE=1 SV=3	F32B4.4	na	na	na	1	1	4.394
O62213	C. Elegans Y-box OS=Caenorhabditis elegans OX=6239 GN=cey-1 PE=1 SV=1	cey-1	3.33333	2.33333	10.0847	na	na	na
O62216	Uncharacterized protein OS=Caenorhabditis elegans OX=6239 GN=CELE_F33H2.6 PE=1 SV=2	F33H2.6	na	na	na	1	1	3.866
O62218	DNA polymerase epsilon catalytic subunit OS=Caenorhabditis elegans OX=6239 GN=pole-1 PE=1 SV=1	pole-1	na	na	na	1	1	2.83
O62220	Acidic leucine-rich nuclear phosphoprotein 32-related protein 1 OS=Caenorhabditis elegans OX=6239 GN=F33H2.3 PE=3 SV=1	F33H2.3	na	na	na	2	1	3.269
O62246	Coatomer subunit epsilon OS=Caenorhabditis elegans OX=6239 GN=cope-1 PE=3 SV=1	cope-1	3	2.5	7.156	3	2.5	9.879
O62250	Mitochondrial import inner membrane translocase subunit tim-16 OS=Caenorhabditis elegans OX=6239 GN=F45G2.8 PE=3 SV=1	F45G2.8	2	2	3.864	1	1	3.703
O62255	mRNA-decapping enzyme 2 OS=Caenorhabditis elegans OX=6239 GN=dcap-2 PE=2 SV=4	dcap-2	na	na	na	5	4	15.741
O62289	TransThyretin-Related family domain OS=Caenorhabditis elegans OX=6239 GN=ttr-51 PE=1 SV=2	ttr-51	na	na	na	3.66667	2	11.0277
O62305	Calcium/calmodulin-dependent protein kinase type II OS=Caenorhabditis elegans OX=6239 GN=unc-43 PE=1 SV=2	unc-43	2.66667	1.66667	5.946	6.5	5.5	17.996
O62317	Uncharacterized protein OS=Caenorhabditis elegans OX=6239 GN=CELE_M01G12.9 PE=1 SV=2	M01G12.9	na	na	na	7	5	29.254
O62334	AGL (Amylo-1,6-GLucosidase, 4-alpha-glucanotransferase) glycogen debranching enzyme OS=Caenorhabditis elegans OX=6239 GN=agl-1 PE=1 SV=1	agl-1	1	1	2.573	3	3	11.078
O62337	Uncharacterized protein OS=Caenorhabditis elegans OX=6239 GN=CELE_R06C1.4 PE=1 SV=1	R06C1.4	3	2	7.07	na	na	na
O62388	Ribosomal protein L37 OS=Caenorhabditis elegans OX=6239 GN=CELE_W01D2.1 PE=1 SV=1	W01D2.1	2	1.66667	3.32233	na	na	na
O62390	Uncharacterized protein OS=Caenorhabditis elegans OX=6239 GN=CELE_W01F3.2 PE=1 SV=1	W01F3.2	na	na	na	1	1	3.856
O62415	Lysozyme-like protein 1 OS=Caenorhabditis elegans OX=6239 GN=lys-1 PE=2 SV=1	lys-1	1	1	3.686	na	na	na
O62431	Probable glutamine--tRNA ligase OS=Caenorhabditis elegans OX=6239 GN=qars-1 PE=3 SV=1	qars-1	7	6.66667	16.2	20	15.5	69.8745
O62432	DumPY: shorter than wild-type OS=Caenorhabditis elegans OX=6239 GN=dpy-4 PE=1 SV=1	dpy-4	1	1	2.288	na	na	na
O62512	Uncharacterized protein OS=Caenorhabditis elegans OX=6239 GN=CELE_ZK550.3 PE=1 SV=3	ZK550.3	1	1	2.012	3	3	5.985
O62515	Probable phytanoyl-CoA dioxygenase OS=Caenorhabditis elegans OX=6239 GN=ZK550.6 PE=3 SV=2	ZK550.6	na	na	na	1	1	3.087
O62518	Brix domain-containing protein ZK795.3 OS=Caenorhabditis elegans OX=6239 GN=ZK795.3 PE=4 SV=1	ZK795.3	na	na	na	1	1	5.937
O62519	Kinase OS=Caenorhabditis elegans OX=6239 GN=ipmk-1 PE=1 SV=3	ipmk-1	na	na	na	3	3	14.047
O76258	Tumor Susceptibility Gene homolog OS=Caenorhabditis elegans OX=6239 GN=tsg-101 PE=1 SV=2	tsg-101	na	na	na	3	3	11.315
O76337	Cell death protein 6 OS=Caenorhabditis elegans OX=6239 GN=ced-6 PE=1 SV=1	ced-6	na	na	na	1	1	7.21
O76357	Invertebrate-type lysozyme 3 OS=Caenorhabditis elegans OX=6239 GN=ilys-3 PE=1 SV=1	ilys-3	na	na	na	3	2	7.704
O76367	Cytochrome OXidase assembly protein OS=Caenorhabditis elegans OX=6239 GN=cox-6c PE=1 SV=1	cox-6c	3	3	5.5235	2.33333	2	6.42767
O76371	26S protease regulatory subunit 6A OS=Caenorhabditis elegans OX=6239 GN=rpt-5 PE=1 SV=1	rpt-5	1.33333	1.33333	2.562	7	6	20.2665
O76406	Kinetochore NuLl OS=Caenorhabditis elegans OX=6239 GN=knl-3 PE=1 SV=1	knl-3	na	na	na	3	2	5.998
O76447	HoloCentric chromosome binding Protein OS=Caenorhabditis elegans OX=6239 GN=hcp-1 PE=1 SV=1	hcp-1	na	na	na	33	24	141.126
O76449	Uncharacterized protein OS=Caenorhabditis elegans OX=6239 GN=CELE_ZK1055.7 PE=1 SV=1	ZK1055.7	1	1	2.9375	17	10	44.766
O76512	Regulator of nonsense transcripts 1 OS=Caenorhabditis elegans OX=6239 GN=smg-2 PE=1 SV=1	smg-2	na	na	na	3	2	20.934
O76577	26S proteasome non-ATPase regulatory subunit 14 OS=Caenorhabditis elegans OX=6239 GN=rpn-11 PE=1 SV=1	rpn-11	2	1	3.715	7	7	23.845
O76606	Mitochondrial Ribosomal Protein, Large OS=Caenorhabditis elegans OX=6239 GN=mrpl-28 PE=1 SV=1	mrpl-28	2	1	2.459	1	1	3.54
O76616	Uncharacterized protein OS=Caenorhabditis elegans OX=6239 GN=CELE_Y23H5A.3 PE=1 SV=1	Y23H5A.3	na	na	na	8	6	31.742
O76630	EMC Endoplasmic Membrane protein Complex (Yeast EMC) homolog OS=Caenorhabditis elegans OX=6239 GN=emc-2 PE=1 SV=1	emc-2	1	1	2.436	1.5	1.5	5.821
O76672	Uncharacterized protein OS=Caenorhabditis elegans OX=6239 GN=CELE_H34I24.2 PE=1 SV=2	H34I24.2	na	na	na	1	1	2.274
O76743	ATP-dependent RNA helicase glh-4 OS=Caenorhabditis elegans OX=6239 GN=glh-4 PE=1 SV=2	glh-4	na	na	na	4	3.5	16.0195
O76832	Calcium-transporting ATPase OS=Caenorhabditis elegans OX=6239 GN=mca-3 PE=3 SV=1	mca-3	4	3.5	8.6735	5	4.5	26.2395
O76836	Uncharacterized protein OS=Caenorhabditis elegans OX=6239 GN=CELE_T19D12.4 PE=1 SV=1	T19D12.4	na	na	na	1.5	1.5	5.0115
O76840	Papilin OS=Caenorhabditis elegans OX=6239 GN=mig-6 PE=1 SV=1	mig-6	11	8.33333	26.0093	13	13	57.204
O77133	Putative actin-binding protein UNC-115 OS=Caenorhabditis elegans OX=6239 GN=unc-115 PE=2 SV=1	unc-115	na	na	na	3	1	8.901
P02513	Heat shock protein Hsp-16.48/Hsp-16.49 OS=Caenorhabditis elegans OX=6239 GN=hsp-16.48 PE=2 SV=1	hsp-16.48	na	na	na	4.5	3	8.995
P02566	Myosin-4 OS=Caenorhabditis elegans OX=6239 GN=unc-54 PE=1 SV=2	unc-54	130.667	74	343.231	198	106.667	624.913
P02567	Myosin-1 OS=Caenorhabditis elegans OX=6239 GN=myo-1 PE=1 SV=3	myo-1	26	8.66667	44.7107	30.5	12	75.354
P04970	Glyceraldehyde-3-phosphate dehydrogenase 1 OS=Caenorhabditis elegans OX=6239 GN=gpd-1 PE=3 SV=1	gpd-1	na	na	na	3	2	6.1825
P05690	Vitellogenin-2 OS=Caenorhabditis elegans OX=6239 GN=vit-2 PE=1 SV=5	vit-2	46	9.33333	119.841	80	23.6667	253.641
P06125	Vitellogenin-5 OS=Caenorhabditis elegans OX=6239 GN=vit-5 PE=2 SV=2	vit-5	26.3333	4	59.625	91.3333	14.6667	268.304
P06582	Heat shock protein Hsp-16.2 OS=Caenorhabditis elegans OX=6239 GN=hsp-16.2 PE=3 SV=1	hsp-16.2	na	na	na	5	1	19.346
P09446	Heat shock 70 kDa protein A OS=Caenorhabditis elegans OX=6239 GN=hsp-1 PE=1 SV=2	hsp-1	114	40.3333	245.636	104.667	36.6667	261.877
P0DM41	Actin-1 OS=Caenorhabditis elegans OX=6239 GN=act-1 PE=1 SV=1	act-1	42	6.33333	107.317	41.3333	5	89.722
P10299	Glutathione S-transferase P OS=Caenorhabditis elegans OX=6239 GN=gst-1 PE=1 SV=1	gst-1	1	1	3.138	3	3	6.366
P10567	Paramyosin OS=Caenorhabditis elegans OX=6239 GN=unc-15 PE=1 SV=2	unc-15	19.6667	13	58.3837	47	30	141.23
P10771	Histone H1.1 OS=Caenorhabditis elegans OX=6239 GN=his-24 PE=1 SV=4	his-24	2	1	3.218	1.5	1	4.213
P10984	Actin-2 OS=Caenorhabditis elegans OX=6239 GN=act-2 PE=3 SV=3	act-2	51	2	143.614	32	1	101.654
P11141	Heat shock 70 kDa protein F, mitochondrial OS=Caenorhabditis elegans OX=6239 GN=hsp-6 PE=1 SV=2	hsp-6	20	15	51.786	15.5	11	58.239
P12456	Tubulin beta-1 chain OS=Caenorhabditis elegans OX=6239 GN=mec-7 PE=2 SV=1	mec-7	12	1	17.369	na	na	na
P12844	Myosin-3 OS=Caenorhabditis elegans OX=6239 GN=myo-3 PE=2 SV=1	myo-3	8	4.33333	20.1143	18.6667	13	50.8717
P12845	Myosin-2 OS=Caenorhabditis elegans OX=6239 GN=myo-2 PE=1 SV=2	myo-2	17.3333	8.33333	40.8943	30.5	11	78.355
P16356	DNA-directed RNA polymerase II subunit RPB1 OS=Caenorhabditis elegans OX=6239 GN=ama-1 PE=1 SV=3	ama-1	na	na	na	14	10	43.835
P17140-2	Isoform b of Collagen alpha-2(IV) chain OS=Caenorhabditis elegans OX=6239 GN=let-2	let-2	3	1.66667	8.14	na	na	na
P17329	Glyceraldehyde-3-phosphate dehydrogenase 2 OS=Caenorhabditis elegans OX=6239 GN=gpd-2 PE=3 SV=2	gpd-2	8	6	23.631	5	3	22.855
P17343	Guanine nucleotide-binding protein subunit beta-1 OS=Caenorhabditis elegans OX=6239 GN=gpb-1 PE=1 SV=2	gpb-1	na	na	na	5	3	12.017
P18833	Cuticle collagen 8 OS=Caenorhabditis elegans OX=6239 GN=col-8 PE=3 SV=2	col-8	1	1	4.0995	1	1	4.844
P18834	Cuticle collagen 14 OS=Caenorhabditis elegans OX=6239 GN=col-14 PE=3 SV=2	col-14	1.5	1	2.008	na	na	na
P18947	Vitellogenin-4 OS=Caenorhabditis elegans OX=6239 GN=vit-4 PE=1 SV=3	vit-4	32	1	73.364	101	3	287.025
P18948	Vitellogenin-6 OS=Caenorhabditis elegans OX=6239 GN=vit-6 PE=1 SV=5	vit-6	84	55	191.865	198.5	81.5	365.765
P18948-2	Isoform a of Vitellogenin-6 OS=Caenorhabditis elegans OX=6239 GN=vit-6	vit-6	75	52	200.577	432	134	976.918
P19625	Myosin regulatory light chain 1 OS=Caenorhabditis elegans OX=6239 GN=mlc-1 PE=4 SV=1	mlc-1	9.66667	3.33333	24.007	9	6.66667	27.4333
P19626	Myosin regulatory light chain 2 OS=Caenorhabditis elegans OX=6239 GN=mlc-2 PE=4 SV=1	mlc-2	17	1	49.166	na	na	na
P19826	Vinculin OS=Caenorhabditis elegans OX=6239 GN=deb-1 PE=2 SV=1	deb-1	na	na	na	2	2	2.117
P19974	Cytochrome c 2.1 OS=Caenorhabditis elegans OX=6239 GN=cyc-2.1 PE=1 SV=2	cyc-2.1	2.5	2.5	7.487	1	1	6.843
P20163	Endoplasmic reticulum chaperone BiP homolog OS=Caenorhabditis elegans OX=6239 GN=hsp-4 PE=1 SV=2	hsp-4	12	3	33.7803	39.6667	7.66667	79.0573
P20630	Cuticle collagen 12 OS=Caenorhabditis elegans OX=6239 GN=col-12 PE=3 SV=1	col-12	1	1	1.972	na	na	na
P23678-2	Isoform b of Kinesin-like protein unc-104 OS=Caenorhabditis elegans OX=6239 GN=unc-104	unc-104	na	na	na	1	1	3.434
P24894	Cytochrome c oxidase subunit 2 OS=Caenorhabditis elegans OX=6239 GN=ctc-2 PE=3 SV=2	ctc-2	2.33333	1.33333	4.53633	2	1.5	4.742
P27420	Heat shock 70 kDa protein C OS=Caenorhabditis elegans OX=6239 GN=hsp-3 PE=1 SV=2	hsp-3	14	5	45.4923	38.3333	8.33333	67.3817
P27604	Adenosylhomocysteinase OS=Caenorhabditis elegans OX=6239 GN=ahcy-1 PE=3 SV=1	ahcy-1	25.6667	18.3333	67.0407	4.66667	4.33333	10.809
P27639	Eukaryotic initiation factor 4A OS=Caenorhabditis elegans OX=6239 GN=inf-1 PE=2 SV=1	inf-1	7.33333	5.33333	17.8327	10	6.33333	36.874
P27798	Calreticulin OS=Caenorhabditis elegans OX=6239 GN=crt-1 PE=1 SV=1	crt-1	6.66667	5.33333	12.575	11	7.33333	28.9287
P29691	Elongation factor 2 OS=Caenorhabditis elegans OX=6239 GN=eef-2 PE=1 SV=4	eef-2	40.6667	24.3333	103.399	12.3333	9	43.667
P30625-3	Isoform c of cAMP-dependent protein kinase regulatory subunit OS=Caenorhabditis elegans OX=6239 GN=kin-2	kin-2	2.33333	2.33333	6.28267	2.5	1.5	4.2235
P30627	Globin-like protein OS=Caenorhabditis elegans OX=6239 GN=glb-1 PE=1 SV=2	glb-1	na	na	na	1	1	4.365
P30628	Probable V-type proton ATPase 116 kDa subunit a OS=Caenorhabditis elegans OX=6239 GN=unc-32 PE=2 SV=3	unc-32	na	na	na	2	1	2.599
P30630	Protein lin-9 OS=Caenorhabditis elegans OX=6239 GN=lin-9 PE=1 SV=3	lin-9	na	na	na	1	1	2.906
P30632	ATPase asna-1 OS=Caenorhabditis elegans OX=6239 GN=asna-1 PE=1 SV=1	asna-1	na	na	na	6	5	18.549
P30635	Probable glutathione reductase 2 OS=Caenorhabditis elegans OX=6239 GN=trxr-2 PE=3 SV=2	trxr-2	na	na	na	1	1	1.53
P30642	Eukaryotic translation initiation factor 3 subunit D OS=Caenorhabditis elegans OX=6239 GN=eif-3.D PE=1 SV=1	eif-3.D	1	1	2.529	14	13	52.496
P31161	Superoxide dismutase [Mn] 1, mitochondrial OS=Caenorhabditis elegans OX=6239 GN=sod-2 PE=1 SV=1	sod-2	1.66667	1.33333	4.85133	1	1	4.8
P32742	Inhibitor of nuclear factor kappa-B kinase epsilon subunit homolog 1 OS=Caenorhabditis elegans OX=6239 GN=ikke-1 PE=1 SV=5	ikke-1	na	na	na	1	1	3.62
P34183-2	Isoform a of Histidine--tRNA ligase OS=Caenorhabditis elegans OX=6239 GN=hars-1	hars-1	1	1	3.1915	12	11	45.764
P34255	Uncharacterized protein B0303.3 OS=Caenorhabditis elegans OX=6239 GN=B0303.3 PE=3 SV=1	B0303.3	3	2.66667	5.812	2.33333	2.33333	5.95533
P34274	TIP41-like protein OS=Caenorhabditis elegans OX=6239 GN=C02C2.6 PE=3 SV=3	C02C2.6	na	na	na	4	4	18.813
P34278	Kinetochore null protein 1 OS=Caenorhabditis elegans OX=6239 GN=knl-1 PE=1 SV=3	knl-1	na	na	na	1	1	5.317
P34280	Uncharacterized GTP-binding protein C02F5.3 OS=Caenorhabditis elegans OX=6239 GN=C02F5.3 PE=3 SV=2	C02F5.3	na	na	na	1	1	3.365
P34283	Small RNA 2'-O-methyltransferase OS=Caenorhabditis elegans OX=6239 GN=henn-1 PE=1 SV=3	henn-1	na	na	na	2	2	6.764
P34304	Uncharacterized protein C06E1.9 OS=Caenorhabditis elegans OX=6239 GN=C06E1.9 PE=4 SV=2	C06E1.9	na	na	na	2.5	2.5	8.204
P34314	Serine/threonine-protein kinase tousled-like 1 OS=Caenorhabditis elegans OX=6239 GN=tlk-1 PE=1 SV=3	tlk-1	na	na	na	9	8	27.681
P34329	Probable protein disulfide-isomerase A4 OS=Caenorhabditis elegans OX=6239 GN=C14B9.2 PE=3 SV=2	C14B9.2	na	na	na	3	2	3.94
P34331	Serine/threonine-protein kinase plk-1 OS=Caenorhabditis elegans OX=6239 GN=plk-1 PE=1 SV=3	plk-1	na	na	na	9	8	25.428
P34334	60S ribosomal protein L21 OS=Caenorhabditis elegans OX=6239 GN=rpl-21 PE=3 SV=3	rpl-21	11.6667	6	22.942	6.33333	5	16.5467
P34339	Eukaryotic translation initiation factor 3 subunit A OS=Caenorhabditis elegans OX=6239 GN=egl-45 PE=3 SV=1	egl-45	16.6667	13	32.2463	45.5	30.5	139.247
P34342	Ran GTPase-activating protein 2 OS=Caenorhabditis elegans OX=6239 GN=ran-2 PE=4 SV=3	ran-2	na	na	na	11	11	42.225
P34343	Nuclear pore complex protein 15 OS=Caenorhabditis elegans OX=6239 GN=npp-15 PE=3 SV=4	npp-15	na	na	na	8	7	23.868
P34346	Adenylate kinase OS=Caenorhabditis elegans OX=6239 GN=let-754 PE=3 SV=2	let-754	3.5	2	6.327	na	na	na
P34355	Probable peroxisomal acyl-coenzyme A oxidase 1.5 OS=Caenorhabditis elegans OX=6239 GN=acox-1.5 PE=3 SV=1	acox-1.5	5	4	17.045	3	2	7.629
P34369	Pre-mRNA-splicing factor 8 homolog OS=Caenorhabditis elegans OX=6239 GN=prp-8 PE=1 SV=1	prp-8	2	2	3.924	22	19	66.947
P34383	Fatty-acid and retinol-binding protein 2 OS=Caenorhabditis elegans OX=6239 GN=far-2 PE=3 SV=1	far-2	3	3	5.153	na	na	na
P34384	Uncharacterized protein F02A9.4b OS=Caenorhabditis elegans OX=6239 GN=F02A9.4 PE=4 SV=3	F02A9.4	2	2	9.123	1	1	3.123
P34392	Uncharacterized protein F09G8.7 OS=Caenorhabditis elegans OX=6239 GN=F09G8.7 PE=4 SV=1	F09G8.7	na	na	na	2	1	11.854
P34415	Uncharacterized protein F42H10.2 OS=Caenorhabditis elegans OX=6239 GN=F42H10.2 PE=4 SV=1	F42H10.2	na	na	na	2	1	6.277
P34416	LIM and SH3 domain protein F42H10.3 OS=Caenorhabditis elegans OX=6239 GN=F42H10.3 PE=4 SV=3	F42H10.3	na	na	na	1	1	2.765
P34426	Ancient ubiquitous protein 1 homolog OS=Caenorhabditis elegans OX=6239 GN=F44B9.5 PE=3 SV=2	F44B9.5	1	1	2.139	2	2	4.734
P34427	Protein lin-36 OS=Caenorhabditis elegans OX=6239 GN=lin-36 PE=1 SV=2	lin-36	na	na	na	3	2	8.349
P34428	Glutamine/asparagine-rich protein mdt-30 OS=Caenorhabditis elegans OX=6239 GN=mdt-30 PE=1 SV=2	mdt-30	na	na	na	2	2	11.432
P34429	Probable replication factor C subunit 5 OS=Caenorhabditis elegans OX=6239 GN=F44B9.8 PE=3 SV=3	F44B9.8	na	na	na	7	6	29.883
P34438	Uncharacterized protein F44E2.8 OS=Caenorhabditis elegans OX=6239 GN=F44E2.8 PE=4 SV=2	F44E2.8	2	1	1.93	4	3	10.371
P34445	Uncharacterized protein F54C8.7 OS=Caenorhabditis elegans OX=6239 GN=F54C8.7 PE=4 SV=3	F54C8.7	na	na	na	3	3	8.619
P34446	Integrin alpha pat-2 OS=Caenorhabditis elegans OX=6239 GN=pat-2 PE=1 SV=1	pat-2	2	2	4.362	na	na	na
P34454	Uncharacterized protein F54F2.9 OS=Caenorhabditis elegans OX=6239 GN=F54F2.9 PE=3 SV=3	F54F2.9	na	na	na	1	1	4.751
P34455	Probable aconitate hydratase, mitochondrial OS=Caenorhabditis elegans OX=6239 GN=aco-2 PE=3 SV=2	aco-2	5.66667	5	15.89	6	5	21.3473
P34460	Probable elongation factor 1-beta/1-delta 1 OS=Caenorhabditis elegans OX=6239 GN=eef-1B.1 PE=1 SV=1	eef-1B.1	7	1.66667	24.8773	11.6667	3.33333	37.499
P34462	V-type proton ATPase subunit D OS=Caenorhabditis elegans OX=6239 GN=vha-14 PE=3 SV=1	vha-14	1	1	2.158	7	5	12.931
P34466	Clustered mitochondria protein homolog OS=Caenorhabditis elegans OX=6239 GN=clu-1 PE=3 SV=1	clu-1	18.3333	14	39.5833	7	6	17.257
P34471	DNA primase small subunit OS=Caenorhabditis elegans OX=6239 GN=pri-1 PE=3 SV=1	pri-1	na	na	na	3	3	12.42
P34475	Tubulin gamma chain OS=Caenorhabditis elegans OX=6239 GN=tbg-1 PE=2 SV=1	tbg-1	na	na	na	7	6	24.473
P34480	N-acetylglucosamine-6-phosphate deacetylase OS=Caenorhabditis elegans OX=6239 GN=F59B2.3 PE=3 SV=1	F59B2.3	na	na	na	1	1	4.936
P34496	Single-stranded DNA-binding protein, mitochondrial OS=Caenorhabditis elegans OX=6239 GN=mtss-1 PE=2 SV=2	mtss-1	2.66667	2.33333	8.463	2.5	2.5	9.148
P34500	Transthyretin-like protein 2 OS=Caenorhabditis elegans OX=6239 GN=ttr-2 PE=1 SV=1	ttr-2	2	1.5	2.786	5.66667	4	25.274
P34511	Protein vms-1 OS=Caenorhabditis elegans OX=6239 GN=vms-1 PE=2 SV=2	vms-1	na	na	na	3	3	9.433
P34517	Probable glycerol-3-phosphate dehydrogenase 2 OS=Caenorhabditis elegans OX=6239 GN=gpdh-2 PE=3 SV=2	gpdh-2	6	4.66667	15.9857	13	8	40.46
P34519	Putative tricarboxylate transport protein, mitochondrial OS=Caenorhabditis elegans OX=6239 GN=K11H3.3 PE=3 SV=1	K11H3.3	3.66667	2.66667	7.35933	3.5	3	11.911
P34525	Probable signal peptidase complex subunit 3 OS=Caenorhabditis elegans OX=6239 GN=K12H4.4 PE=1 SV=1	K12H4.4	na	na	na	1.33333	1.33333	2.56267
P34526	Uncharacterized protein K12H4.5 OS=Caenorhabditis elegans OX=6239 GN=K12H4.5 PE=4 SV=1	K12H4.5	na	na	na	1.66667	1.33333	7.383
P34528	Putative serine protease K12H4.7 OS=Caenorhabditis elegans OX=6239 GN=K12H4.7 PE=3 SV=2	K12H4.7	1	1	2.864	na	na	na
P34529	Endoribonuclease dcr-1 OS=Caenorhabditis elegans OX=6239 GN=dcr-1 PE=1 SV=3	dcr-1	1	1	1.726	1	1	8.194
P34537	E3 ubiquitin-protein ligase bre-1 OS=Caenorhabditis elegans OX=6239 GN=rfp-1 PE=1 SV=2	rfp-1	na	na	na	13	11	39.712
P34539	Putative ATP synthase subunit epsilon, mitochondrial OS=Caenorhabditis elegans OX=6239 GN=R05D3.6 PE=3 SV=1	R05D3.6	2.33333	1	3.81067	na	na	na
P34540	Kinesin heavy chain OS=Caenorhabditis elegans OX=6239 GN=unc-116 PE=2 SV=2	unc-116	3.33333	3	8.72967	13.3333	11	50.108
P34544	Histone-lysine N-methyltransferase met-2 OS=Caenorhabditis elegans OX=6239 GN=met-2 PE=3 SV=5	met-2	na	na	na	2	2	12.949
P34545-2	Isoform a of Protein cbp-1 OS=Caenorhabditis elegans OX=6239 GN=cbp-1	cbp-1	na	na	na	3	1	6.999
P34552	Apoptosis-linked gene 2-interacting protein X 1 OS=Caenorhabditis elegans OX=6239 GN=alx-1 PE=2 SV=3	alx-1	na	na	na	21	15.5	75.375
P34556	Cyclin-dependent kinase 1 OS=Caenorhabditis elegans OX=6239 GN=cdk-1 PE=1 SV=1	cdk-1	na	na	na	4	3	11.38
P34559	Probable enoyl-CoA hydratase, mitochondrial OS=Caenorhabditis elegans OX=6239 GN=ech-6 PE=3 SV=1	ech-6	7.66667	3.66667	13.5963	1	1	1.337
P34560	Regulator of microtubule dynamics protein 1 OS=Caenorhabditis elegans OX=6239 GN=rmd-1 PE=1 SV=2	rmd-1	na	na	na	2	2	12.257
P34563	Eukaryotic translation initiation factor 5A-1 OS=Caenorhabditis elegans OX=6239 GN=iff-1 PE=1 SV=1	iff-1	3.5	2	14.014	12	4	46.372
P34574	Probable clathrin heavy chain 1 OS=Caenorhabditis elegans OX=6239 GN=chc-1 PE=1 SV=1	chc-1	30.3333	21.3333	76.2667	30.6667	22.6667	111.048
P34575	Probable citrate synthase, mitochondrial OS=Caenorhabditis elegans OX=6239 GN=cts-1 PE=3 SV=1	cts-1	13	8	27.3837	4	3.5	11.9985
P34594	Uncharacterized protein ZC262.2 OS=Caenorhabditis elegans OX=6239 GN=ZC262.2 PE=4 SV=1	ZC262.2	2	2	3.727	na	na	na
P34599	Metaxin-2 homolog OS=Caenorhabditis elegans OX=6239 GN=mtx-2 PE=2 SV=3	mtx-2	na	na	na	1	1	2.463
P34603	Uncharacterized protein ZK1098.3 OS=Caenorhabditis elegans OX=6239 GN=ZK1098.3 PE=4 SV=2	ZK1098.3	na	na	na	1	1	1.474
P34621	Uncharacterized protein ZK1236.5 OS=Caenorhabditis elegans OX=6239 GN=ZK1236.5 PE=4 SV=2	ZK1236.5	na	na	na	2	1	6.142
P34623-2	Isoform a of DDRGK domain-containing protein 1 OS=Caenorhabditis elegans OX=6239 GN=ufbp-1	ufbp-1	na	na	na	1	1	4.484
P34643	Protein transport protein Sec16 OS=Caenorhabditis elegans OX=6239 GN=sec-16 PE=3 SV=1	sec-16	1	1	2.325	1	1	2.498
P34645	Uncharacterized protein ZK512.7 OS=Caenorhabditis elegans OX=6239 GN=ZK512.7 PE=4 SV=1	ZK512.7	1.5	1	4.211	3	2	12.919
P34647	DNA replication licensing factor mcm-6 OS=Caenorhabditis elegans OX=6239 GN=mcm-6 PE=1 SV=1	mcm-6	na	na	na	14	12.5	46.3235
P34649	Serine/threonine-protein kinase RIO3 OS=Caenorhabditis elegans OX=6239 GN=riok-3 PE=2 SV=1	riok-3	na	na	na	2	2	9.644
P34650	Probable mannose-6-phosphate isomerase OS=Caenorhabditis elegans OX=6239 GN=ZK632.4 PE=3 SV=3	ZK632.4	na	na	na	1	1	6.243
P34652	Calnexin OS=Caenorhabditis elegans OX=6239 GN=cnx-1 PE=1 SV=1	cnx-1	1	1	2.424	na	na	na
P34653	PAN2-PAN3 deadenylation complex subunit PAN3 OS=Caenorhabditis elegans OX=6239 GN=panl-3 PE=1 SV=3	panl-3	na	na	na	1	1	4.349
P34654	Uncharacterized protein ZK632.9 OS=Caenorhabditis elegans OX=6239 GN=ZK632.9 PE=4 SV=3	ZK632.9	1	1	1.967	na	na	na
P34657	Uncharacterized protein ZK632.12 OS=Caenorhabditis elegans OX=6239 GN=ZK632.12 PE=1 SV=2	ZK632.12	na	na	na	6	6	23.046
P34662	60S ribosomal protein L35 OS=Caenorhabditis elegans OX=6239 GN=rpl-35 PE=3 SV=1	rpl-35	9.66667	5.66667	18.9717	5.33333	5	11.2933
P34664	Uncharacterized protein ZK652.6 OS=Caenorhabditis elegans OX=6239 GN=ZK652.6 PE=4 SV=2	ZK652.6	na	na	na	1	1	6.258
P34666	2-methoxy-6-polyprenyl-1,4-benzoquinol methylase, mitochondrial OS=Caenorhabditis elegans OX=6239 GN=coq-5 PE=3 SV=2	coq-5	na	na	na	1	1	6.607
P34669	Probable dolichyl-diphosphooligosaccharide--protein glycosyltransferase subunit 3 OS=Caenorhabditis elegans OX=6239 GN=ZK686.3 PE=3 SV=2	ZK686.3	2	2	5.9475	3	2	7.478
P34675	Uncharacterized protein ZK688.5 OS=Caenorhabditis elegans OX=6239 GN=ZK688.5 PE=4 SV=2	ZK688.5	na	na	na	3	2	11.654
P34678	Polypeptide N-acetylgalactosaminyltransferase 3 OS=Caenorhabditis elegans OX=6239 GN=gly-3 PE=2 SV=2	gly-3	na	na	na	1	1	2.848
P34685	F-actin-capping protein subunit alpha OS=Caenorhabditis elegans OX=6239 GN=cap-1 PE=2 SV=1	cap-1	1	1	2.553	na	na	na
P34686	F-actin-capping protein subunit beta OS=Caenorhabditis elegans OX=6239 GN=cap-2 PE=2 SV=1	cap-2	na	na	na	1	1	1.779
P34689	ATP-dependent RNA helicase glh-1 OS=Caenorhabditis elegans OX=6239 GN=glh-1 PE=1 SV=3	glh-1	12.3333	9.66667	30.5907	10	4.5	34.3035
P34690	Tubulin alpha-2 chain OS=Caenorhabditis elegans OX=6239 GN=tba-2 PE=1 SV=1	tba-2	23	2.66667	57.83	11.6667	5.33333	31.7297
P34696	Heat shock protein Hsp-16.1/Hsp-16.11 OS=Caenorhabditis elegans OX=6239 GN=hsp-16.1 PE=2 SV=1	hsp-16.1	na	na	na	4.33333	2.66667	15.406
P34697	Superoxide dismutase [Cu-Zn] OS=Caenorhabditis elegans OX=6239 GN=sod-1 PE=1 SV=2	sod-1	4.66667	2.66667	14.7763	1	1	5.1685
P34703	Suppressor of Ty 6 homolog OS=Caenorhabditis elegans OX=6239 GN=emb-5 PE=1 SV=1	emb-5	na	na	na	14	13	63.808
P34705	Protein kup-1 OS=Caenorhabditis elegans OX=6239 GN=kup-1 PE=2 SV=1	kup-1	na	na	na	4	3	16.041
P34714	SPARC OS=Caenorhabditis elegans OX=6239 GN=ost-1 PE=1 SV=1	ost-1	1	1	2.867	na	na	na
P34748	Probable 28S ribosomal protein S23, mitochondrial OS=Caenorhabditis elegans OX=6239 GN=mrps-23 PE=3 SV=1	mrps-23	1	1	2.872	1	1	3.957
P34815	Putative acetylcholine regulator unc-18 OS=Caenorhabditis elegans OX=6239 GN=unc-18 PE=2 SV=3	unc-18	na	na	na	4	4	12.711
P35602	AP-1 complex subunit mu-1-I OS=Caenorhabditis elegans OX=6239 GN=unc-101 PE=1 SV=2	unc-101	na	na	na	1	1	3.231
P37165	Ubiquitin-like protein 1-40S ribosomal protein S27a OS=Caenorhabditis elegans OX=6239 GN=ubl-1 PE=1 SV=2	ubl-1	6	2.33333	12.5997	1	1	5.242
P37806	Protein unc-87 OS=Caenorhabditis elegans OX=6239 GN=unc-87 PE=1 SV=3	unc-87	11.3333	9.66667	29.2683	13.6667	10	37.9243
P39055-2	Isoform b of Dynamin OS=Caenorhabditis elegans OX=6239 GN=dyn-1	dyn-1	1.5	1	3.803	7.5	6	19.494
P41842	Tetratricopeptide repeat-containing protein trd-1 OS=Caenorhabditis elegans OX=6239 GN=trd-1 PE=2 SV=2	trd-1	na	na	na	2	2	5.664
P41843	Uncharacterized protein T20B12.3 OS=Caenorhabditis elegans OX=6239 GN=T20B12.3 PE=3 SV=1	T20B12.3	1	1	2.369	1	1	6.61
P41847	Anamorsin homolog OS=Caenorhabditis elegans OX=6239 GN=T20B12.7 PE=3 SV=1	T20B12.7	2	1	2.509	7	6	26.815
P41848	FACT complex subunit SSRP1-A OS=Caenorhabditis elegans OX=6239 GN=hmg-4 PE=3 SV=1	hmg-4	na	na	na	11	4	16.42
P41877	Chromatin-remodeling complex ATPase chain isw-1 OS=Caenorhabditis elegans OX=6239 GN=isw-1 PE=1 SV=2	isw-1	na	na	na	30	22	92.61
P41932	14-3-3-like protein 1 OS=Caenorhabditis elegans OX=6239 GN=par-5 PE=1 SV=2	par-5	8.66667	4	23.049	9.33333	4.66667	29.452
P41988	T-complex protein 1 subunit alpha OS=Caenorhabditis elegans OX=6239 GN=cct-1 PE=3 SV=2	cct-1	6.5	5.5	17.5335	7.33333	6.33333	22.381
P41996	Chondroitin proteoglycan-2 OS=Caenorhabditis elegans OX=6239 GN=cpg-2 PE=1 SV=3	cpg-2	na	na	na	2	2	7.85
P42168	Casein kinase I isoform alpha OS=Caenorhabditis elegans OX=6239 GN=kin-19 PE=3 SV=1	kin-19	1	1	2.083	4	3	5.77
P42170	Ribonucleoside-diphosphate reductase small chain OS=Caenorhabditis elegans OX=6239 GN=rnr-2 PE=3 SV=1	rnr-2	na	na	na	4	4	17.078
P43509	Cathepsin B-like cysteine proteinase 5 OS=Caenorhabditis elegans OX=6239 GN=cpr-5 PE=2 SV=1	cpr-5	3.5	2	5.7155	na	na	na
P43510	Cathepsin B-like cysteine proteinase 6 OS=Caenorhabditis elegans OX=6239 GN=cpr-6 PE=1 SV=1	cpr-6	na	na	na	4	3.33333	14.454
P45968	Chromo domain-containing protein cec-3 OS=Caenorhabditis elegans OX=6239 GN=cec-3 PE=1 SV=1	cec-3	na	na	na	2	2	7.672
P45970	Spindle apparatus protein lin-5 OS=Caenorhabditis elegans OX=6239 GN=lin-5 PE=1 SV=2	lin-5	na	na	na	7	6	28.1485
P45971	Dolichyl-diphosphooligosaccharide--protein glycosyltransferase 48 kDa subunit OS=Caenorhabditis elegans OX=6239 GN=ostb-1 PE=3 SV=1	ostb-1	5.5	4.5	11.8075	5	4.5	21.1405
P46012	Uncharacterized protein C01G6.5 OS=Caenorhabditis elegans OX=6239 GN=C01G6.5 PE=4 SV=1	C01G6.5	na	na	na	1	1	3.399
P46502	Probable 26S proteasome regulatory subunit 6B OS=Caenorhabditis elegans OX=6239 GN=rpt-3 PE=3 SV=1	rpt-3	1.33333	1.33333	3.153	16	13	56.39
P46549	Serine/threonine-protein kinase SULU OS=Caenorhabditis elegans OX=6239 GN=kin-18 PE=1 SV=1	kin-18	na	na	na	3	2	12.772
P46550	T-complex protein 1 subunit zeta OS=Caenorhabditis elegans OX=6239 GN=cct-6 PE=1 SV=1	cct-6	6.66667	5	14.6603	7.33333	6	22.1677
P46561	ATP synthase subunit beta, mitochondrial OS=Caenorhabditis elegans OX=6239 GN=atp-2 PE=1 SV=2	atp-2	37.6667	18.3333	104.56	27	13.3333	81.7043
P46562	Putative aldehyde dehydrogenase family 7 member A1 homolog OS=Caenorhabditis elegans OX=6239 GN=alh-9 PE=3 SV=2	alh-9	3.66667	3.33333	7.68467	2	2	4.1145
P46563	Fructose-bisphosphate aldolase 2 OS=Caenorhabditis elegans OX=6239 GN=aldo-2 PE=2 SV=1	aldo-2	8	6.33333	22.7077	1	1	3.54433
P46580	Protein arginine N-methyltransferase 5 OS=Caenorhabditis elegans OX=6239 GN=prmt-5 PE=1 SV=2	prmt-5	na	na	na	1	1	3.847
P46582	Protein sumv-1 OS=Caenorhabditis elegans OX=6239 GN=sumv-1 PE=2 SV=2	sumv-1	na	na	na	3	2	6.836
P46769	40S ribosomal protein SA OS=Caenorhabditis elegans OX=6239 GN=rps-0 PE=1 SV=3	rps-0	7.66667	6.33333	19.3487	5	4	15.247
P46822	Kinesin light chain OS=Caenorhabditis elegans OX=6239 GN=klc-2 PE=1 SV=2	klc-2	1	1	1.789	15	11	60.048
P46975	Dolichyl-diphosphooligosaccharide--protein glycosyltransferase subunit stt-3 OS=Caenorhabditis elegans OX=6239 GN=stt-3 PE=1 SV=1	stt-3	na	na	na	2	2	4.625
P47207	T-complex protein 1 subunit beta OS=Caenorhabditis elegans OX=6239 GN=cct-2 PE=1 SV=2	cct-2	13.6667	11	31.6063	19	15	80.762
P47208	T-complex protein 1 subunit delta OS=Caenorhabditis elegans OX=6239 GN=cct-4 PE=2 SV=1	cct-4	7.33333	6.33333	18.2037	30	20	98.946
P47209	T-complex protein 1 subunit epsilon OS=Caenorhabditis elegans OX=6239 GN=cct-5 PE=2 SV=1	cct-5	3.5	3.5	8.3955	8.33333	6.33333	20.213
P47991	60S ribosomal protein L6 OS=Caenorhabditis elegans OX=6239 GN=rpl-6 PE=1 SV=1	rpl-6	7.66667	5.33333	15.2133	9.66667	5.66667	15.942
P48150	40S ribosomal protein S14 OS=Caenorhabditis elegans OX=6239 GN=rps-14 PE=3 SV=1	rps-14	13	8	32.1867	6.66667	5	26.6097
P48152	40S ribosomal protein S3 OS=Caenorhabditis elegans OX=6239 GN=rps-3 PE=3 SV=1	rps-3	16.6667	12.6667	43.533	10.6667	8.66667	34.1353
P48154	40S ribosomal protein S3a OS=Caenorhabditis elegans OX=6239 GN=rps-1 PE=3 SV=2	rps-1	19.3333	12	40.0307	7.33333	7	19.3703
P48156	40S ribosomal protein S8 OS=Caenorhabditis elegans OX=6239 GN=rps-8 PE=3 SV=1	rps-8	16.3333	10	43.6907	9.33333	8	32.035
P48158	60S ribosomal protein L23 OS=Caenorhabditis elegans OX=6239 GN=rpl-23 PE=3 SV=1	rpl-23	10.6667	7.66667	32.007	6.33333	4.66667	21.0207
P48162	60S ribosomal protein L23a 1 OS=Caenorhabditis elegans OX=6239 GN=rpl-25.1 PE=3 SV=1	rpl-25.1	6.33333	3.66667	20.3443	2.33333	1.33333	8.35467
P48166	Ribosomal protein rpl-36.A OS=Caenorhabditis elegans OX=6239 GN=rpl-36.A PE=3 SV=2	rpl-36.A	6.33333	4	8.70433	1	1	2.4
P48322	Uncharacterized protein C36E8.1 OS=Caenorhabditis elegans OX=6239 GN=C36E8.1 PE=3 SV=1	C36E8.1	na	na	na	2	2	12.595
P48727	Serine/threonine-protein phosphatase PP1-beta OS=Caenorhabditis elegans OX=6239 GN=gsp-2 PE=1 SV=1	gsp-2	3.5	3	7.538	5	2	21.292
P49041	40S ribosomal protein S5 OS=Caenorhabditis elegans OX=6239 GN=rps-5 PE=3 SV=1	rps-5	6.66667	5.33333	14.757	3.5	3	10.5085
P49180	60S ribosomal protein L35a OS=Caenorhabditis elegans OX=6239 GN=rpl-33 PE=1 SV=3	rpl-33	10	5.66667	18.4707	10.5	6.5	26.3315
P49181	60S ribosomal protein L36 OS=Caenorhabditis elegans OX=6239 GN=rpl-36 PE=1 SV=3	rpl-36	6.66667	5.33333	14.778	4.66667	3.66667	11.412
P49196	40S ribosomal protein S12 OS=Caenorhabditis elegans OX=6239 GN=rps-12 PE=3 SV=2	rps-12	10.3333	6	32.763	6	4	28.75
P49197	40S ribosomal protein S21 OS=Caenorhabditis elegans OX=6239 GN=rps-21 PE=1 SV=1	rps-21	5.33333	2.66667	12.5343	2	1.5	4.9585
P49391	Probable 40S ribosomal protein S14, mitochondrial OS=Caenorhabditis elegans OX=6239 GN=mrps-14 PE=3 SV=2	mrps-14	na	na	na	1	1	3.976
P49405	60S ribosomal protein L5 OS=Caenorhabditis elegans OX=6239 GN=rpl-5 PE=3 SV=1	rpl-5	13.3333	8.66667	39.4447	9.33333	8.33333	31.9117
P49583	Putative choline-phosphate cytidylyltransferase OS=Caenorhabditis elegans OX=6239 GN=F08C6.2 PE=3 SV=2	F08C6.2	na	na	na	2	2	5.161
P49594	Protein phosphatase fem-2 OS=Caenorhabditis elegans OX=6239 GN=fem-2 PE=1 SV=2	fem-2	na	na	na	4	4	20.596
P49595	Probable protein phosphatase 2C F42G9.1 OS=Caenorhabditis elegans OX=6239 GN=F42G9.1 PE=3 SV=2	F42G9.1	na	na	na	22	16	82.974
P49596	Probable protein phosphatase 2C T23F11.1 OS=Caenorhabditis elegans OX=6239 GN=ppm-2 PE=3 SV=2	ppm-2	1.5	1	2.4005	2	2	8.274
P49632	Ubiquitin-60S ribosomal protein L40 OS=Caenorhabditis elegans OX=6239 GN=ubq-2 PE=3 SV=2	ubq-2	5	4	10.704	na	na	na
P50093	Mitochondrial prohibitin complex protein 2 OS=Caenorhabditis elegans OX=6239 GN=phb-2 PE=1 SV=2	phb-2	3	2.5	6.894	3	3	6.308
P50140	Chaperonin homolog Hsp-60, mitochondrial OS=Caenorhabditis elegans OX=6239 GN=hsp-60 PE=2 SV=2	hsp-60	15.6667	13	41.3753	7.33333	6.33333	19.2963
P50305	Probable S-adenosylmethionine synthase 3 OS=Caenorhabditis elegans OX=6239 GN=sams-3 PE=1 SV=1	sams-3	na	na	na	1	1	2.004
P50432	Serine hydroxymethyltransferase OS=Caenorhabditis elegans OX=6239 GN=mel-32 PE=1 SV=2	mel-32	3.33333	3	6.55367	1	1	5.361
P50464	LIM domain-containing protein unc-97 OS=Caenorhabditis elegans OX=6239 GN=unc-97 PE=1 SV=1	unc-97	1	1	1.901	na	na	na
P50880	60S ribosomal protein L3 OS=Caenorhabditis elegans OX=6239 GN=rpl-3 PE=2 SV=1	rpl-3	22.3333	16.3333	57.4087	15.6667	9.66667	39.988
P51403	40S ribosomal protein S2 OS=Caenorhabditis elegans OX=6239 GN=rps-2 PE=3 SV=1	rps-2	17	10	40.9687	8.33333	6.33333	23.456
P51404	40S ribosomal protein S13 OS=Caenorhabditis elegans OX=6239 GN=rps-13 PE=3 SV=2	rps-13	8.66667	4.66667	20.5673	5	4.5	13.146
P52009	Peptidyl-prolyl cis-trans isomerase 1 OS=Caenorhabditis elegans OX=6239 GN=cyn-1 PE=2 SV=1	cyn-1	2	1	2.662	6	4	26
P52011	Peptidyl-prolyl cis-trans isomerase 3 OS=Caenorhabditis elegans OX=6239 GN=cyn-3 PE=1 SV=1	cyn-3	5.66667	2	8.78733	7	3.5	21.8515
P52012	Peptidyl-prolyl cis-trans isomerase 4 OS=Caenorhabditis elegans OX=6239 GN=cyn-4 PE=1 SV=3	cyn-4	na	na	na	1	1	4.613
P52013	Peptidyl-prolyl cis-trans isomerase 5 OS=Caenorhabditis elegans OX=6239 GN=cyn-5 PE=1 SV=2	cyn-5	2	2	4.0065	6	5	10.97
P52015	Peptidyl-prolyl cis-trans isomerase 7 OS=Caenorhabditis elegans OX=6239 GN=cyn-7 PE=1 SV=2	cyn-7	8.5	1.5	10.671	16	6	50.273
P52017	Peptidyl-prolyl cis-trans isomerase 10 OS=Caenorhabditis elegans OX=6239 GN=cyn-10 PE=2 SV=2	cyn-10	na	na	na	1	1	3.923
P52018	Peptidyl-prolyl cis-trans isomerase 11 OS=Caenorhabditis elegans OX=6239 GN=cyn-11 PE=2 SV=1	cyn-11	na	na	na	3	2	6.672
P52275	Tubulin beta-2 chain OS=Caenorhabditis elegans OX=6239 GN=tbb-2 PE=1 SV=1	tbb-2	24.3333	1.66667	67.67	12	3.66667	36.5923
P52554	Probable prefoldin subunit 6 OS=Caenorhabditis elegans OX=6239 GN=pfd-6 PE=2 SV=1	pfd-6	1	1	1.778	1	1	2.867
P52652	Putative transcription elongation factor S-II OS=Caenorhabditis elegans OX=6239 GN=T24H10.1 PE=3 SV=1	T24H10.1	na	na	na	21	8	28.069
P52709	Threonine--tRNA ligase, cytoplasmic OS=Caenorhabditis elegans OX=6239 GN=tars-1 PE=3 SV=1	tars-1	na	na	na	7.5	6.5	18.888
P52713	Probable methylmalonate-semialdehyde dehydrogenase [acylating], mitochondrial OS=Caenorhabditis elegans OX=6239 GN=alh-8 PE=3 SV=1	alh-8	4.66667	4.33333	11.5627	8	6	25.163
P52717	Uncharacterized serine carboxypeptidase F41C3.5 OS=Caenorhabditis elegans OX=6239 GN=F41C3.5 PE=1 SV=1	F41C3.5	2	1	1.986	2	2	5.459
P52814	60S ribosomal protein L39 OS=Caenorhabditis elegans OX=6239 GN=rpl-39 PE=3 SV=1	rpl-39	2.66667	1.33333	5.07033	1	1	3.606
P52819	60S ribosomal protein L22 OS=Caenorhabditis elegans OX=6239 GN=rpl-22 PE=1 SV=3	rpl-22	7.33333	5.66667	20.205	2.5	2.5	8.35
P52821	40S ribosomal protein S25 OS=Caenorhabditis elegans OX=6239 GN=rps-25 PE=3 SV=1	rps-25	4	2	8.28433	1.33333	1.33333	2.95533
P52872	Dolichyl-diphosphooligosaccharide--protein glycosyltransferase subunit dad-1 OS=Caenorhabditis elegans OX=6239 GN=dad-1 PE=3 SV=1	dad-1	1	1	2.107	2	1	3.628
P53013	Elongation factor 1-alpha OS=Caenorhabditis elegans OX=6239 GN=eft-3 PE=3 SV=1	eft-3	44.6667	21	102.445	34.3333	16.3333	87.6357
P53015	Uncharacterized protein F31E3.4 OS=Caenorhabditis elegans OX=6239 GN=F31E3.4 PE=4 SV=1	F31E3.4	na	na	na	3	3	5.975
P53016	Replication factor C subunit 4 OS=Caenorhabditis elegans OX=6239 GN=rfc-4 PE=1 SV=1	rfc-4	na	na	na	4	4	11.653
P53018	Major sperm protein 32 OS=Caenorhabditis elegans OX=6239 GN=msp-32 PE=2 SV=1	msp-32	7.33333	4.66667	19.5347	1	1	3.119
P53489	Actin-related protein 2 OS=Caenorhabditis elegans OX=6239 GN=arx-2 PE=3 SV=1	arx-2	na	na	na	2	2	10.353
P53585	Probable ATP-citrate synthase OS=Caenorhabditis elegans OX=6239 GN=acly-1 PE=3 SV=1	acly-1	3.66667	3.33333	11.2577	13.6667	6.33333	37.7123
P53588	Succinate--CoA ligase [ADP-forming] subunit beta, mitochondrial OS=Caenorhabditis elegans OX=6239 GN=suca-1 PE=3 SV=1	suca-1	13.6667	10.6667	31.7193	10.3333	8	27.9427
P53589	Succinate--CoA ligase [GDP-forming] subunit beta, mitochondrial OS=Caenorhabditis elegans OX=6239 GN=sucg-1 PE=3 SV=1	sucg-1	na	na	na	1	1	5.725
P53596	Succinate--CoA ligase [ADP/GDP-forming] subunit alpha, mitochondrial OS=Caenorhabditis elegans OX=6239 GN=sucl-1 PE=3 SV=1	sucl-1	8.33333	5.66667	18.478	10.5	7	33.922
P53703	Probable cytochrome c-type heme lyase OS=Caenorhabditis elegans OX=6239 GN=cchl-1 PE=3 SV=1	cchl-1	2	1.5	7.106	5	3	18.191
P53795	Histidine triad nucleotide-binding protein 1 OS=Caenorhabditis elegans OX=6239 GN=hint-1 PE=4 SV=1	hint-1	1.5	1	2.646	na	na	na
P53993	GDP-Man:Man(3)GlcNAc(2)-PP-Dol alpha-1,2-mannosyltransferase OS=Caenorhabditis elegans OX=6239 GN=algn-11 PE=3 SV=3	algn-11	na	na	na	1	1	4.854
P54216	Fructose-bisphosphate aldolase 1 OS=Caenorhabditis elegans OX=6239 GN=aldo-1 PE=1 SV=1	aldo-1	14	9.66667	39.6417	4.33333	3.33333	12.2467
P54412	Probable elongation factor 1-gamma OS=Caenorhabditis elegans OX=6239 GN=eef-1G PE=1 SV=1	eef-1G	19.3333	11.6667	57.8493	20.6667	12.3333	66.291
P54688	Branched-chain-amino-acid aminotransferase, cytosolic OS=Caenorhabditis elegans OX=6239 GN=bcat-1 PE=2 SV=2	bcat-1	2	1	2.623	na	na	na
P54811	Transitional endoplasmic reticulum ATPase homolog 1 OS=Caenorhabditis elegans OX=6239 GN=cdc-48.1 PE=1 SV=1	cdc-48.1	na	na	na	26	7	92.358
P54812	Transitional endoplasmic reticulum ATPase homolog 2 OS=Caenorhabditis elegans OX=6239 GN=cdc-48.2 PE=1 SV=2	cdc-48.2	3	3	9.96467	23	4	69.057
P54889	Probable delta-1-pyrroline-5-carboxylate synthase OS=Caenorhabditis elegans OX=6239 GN=alh-13 PE=3 SV=2	alh-13	7	6	16.7027	na	na	na
P55155	Vitellogenin-1 OS=Caenorhabditis elegans OX=6239 GN=vit-1 PE=1 SV=2	vit-1	43.3333	6	109.194	83	11.5	275.337
P55216	Putative cystathionine gamma-lyase 2 OS=Caenorhabditis elegans OX=6239 GN=cth-2 PE=3 SV=1	cth-2	9	4	23.559	3	2	7.2135
P55326	Uncharacterized protein F13E6.1 OS=Caenorhabditis elegans OX=6239 GN=F13E6.1 PE=3 SV=2	F13E6.1	1	1	3.118	na	na	na
P55954	Cytochrome c oxidase subunit 5A, mitochondrial OS=Caenorhabditis elegans OX=6239 GN=cox-5A PE=1 SV=2	cox-5A	2	1.5	4.3985	4	4	12.102
P58798	Probable actin-related protein 2/3 complex subunit 4 OS=Caenorhabditis elegans OX=6239 GN=arx-6 PE=3 SV=1	arx-6	2	2	4.697	4	3	13.614
P61866	60S ribosomal protein L12 OS=Caenorhabditis elegans OX=6239 GN=rpl-12 PE=3 SV=1	rpl-12	5.33333	4.66667	16.3803	5.66667	4.33333	12.612
P62784	Histone H4 OS=Caenorhabditis elegans OX=6239 GN=his-1 PE=1 SV=2	his-1	8.33333	4	13.745	2	2	6.44567
P80361	Probable translation initiation factor eIF-2B subunit gamma OS=Caenorhabditis elegans OX=6239 GN=eif-2Bgamma PE=2 SV=3	eif-2Bgamma	na	na	na	2	2	6.396
P90731	ATP-citrate synthase OS=Caenorhabditis elegans OX=6239 GN=acly-2 PE=1 SV=1	acly-2	na	na	na	15.5	5	55.418
P90735	Sodium/potassium-transporting ATPase subunit alpha OS=Caenorhabditis elegans OX=6239 GN=eat-6 PE=1 SV=1	eat-6	22	17	58.4737	20	18	57.1997
P90747	Probable manganese-transporting ATPase catp-8 OS=Caenorhabditis elegans OX=6239 GN=catp-8 PE=3 SV=3	catp-8	na	na	na	1	1	5.524
P90779	Uncharacterized protein OS=Caenorhabditis elegans OX=6239 GN=C55A6.4 PE=1 SV=1	C55A6.4	na	na	na	1	1	3.329
P90780	SKN-1 Dependent Zygotic transcript OS=Caenorhabditis elegans OX=6239 GN=sdz-8 PE=1 SV=1	sdz-8	na	na	na	1	1	2.139
P90783	RNA polymerase II-associated factor 1 homolog OS=Caenorhabditis elegans OX=6239 GN=pafo-1 PE=2 SV=2	pafo-1	na	na	na	6	6	18.219
P90788	Uncharacterized protein OS=Caenorhabditis elegans OX=6239 GN=CELE_D2030.2 PE=1 SV=1	D2030.2	na	na	na	1	1	3.28
P90789	NADH dehydrogenase [ubiquinone] 1 beta subcomplex subunit 7 OS=Caenorhabditis elegans OX=6239 GN=D2030.4 PE=3 SV=1	D2030.4	na	na	na	5	3	19.001
P90795	Probable glycerol-3-phosphate dehydrogenase, mitochondrial OS=Caenorhabditis elegans OX=6239 GN=T25G3.4 PE=3 SV=2	T25G3.4	1	1	2.018	na	na	na
P90829	DNA polymerase delta catalytic subunit OS=Caenorhabditis elegans OX=6239 GN=F10C2.4 PE=3 SV=1	F10C2.4	na	na	na	1	1	2.676
P90849	Cytochrome OXidase assembly protein OS=Caenorhabditis elegans OX=6239 GN=cox-5b PE=1 SV=1	cox-5b	na	na	na	2	2	5.517
P90860	Uncharacterized protein OS=Caenorhabditis elegans OX=6239 GN=CELE_F36A2.7 PE=1 SV=1	F36A2.7	6.33333	3	18.3347	4.33333	2.66667	11.9463
P90868	Proteasome subunit beta OS=Caenorhabditis elegans OX=6239 GN=pbs-7 PE=1 SV=2	pbs-7	1	1	2.3805	na	na	na
P90879	Uncharacterized protein OS=Caenorhabditis elegans OX=6239 GN=CELE_F49C12.9 PE=1 SV=1	F49C12.9	2	2	8.293	3	2	9.301
P90889	Uncharacterized protein OS=Caenorhabditis elegans OX=6239 GN=CELE_F55H12.4 PE=1 SV=1	F55H12.4	1	1	2.632	1	1	4.657
P90897	DEAD-box ATP-dependent RNA helicase rde-12 OS=Caenorhabditis elegans OX=6239 GN=rde-12 PE=1 SV=4	rde-12	10	6.5	19.0865	20	17	69.787
P90900	Intermediate filament protein ifa-4 OS=Caenorhabditis elegans OX=6239 GN=ifa-4 PE=1 SV=3	ifa-4	3	3	7.424	10.6667	9	31.635
P90901-4	Isoform d of Intermediate filament protein ifa-1 OS=Caenorhabditis elegans OX=6239 GN=ifa-1	ifa-1	2	1.66667	5.05667	8.5	7	25.6185
P90916	Probable histone-binding protein lin-53 OS=Caenorhabditis elegans OX=6239 GN=lin-53 PE=1 SV=2	lin-53	na	na	na	9.5	7	30.8595
P90919	Uncharacterized protein OS=Caenorhabditis elegans OX=6239 GN=CELE_K07A12.1 PE=1 SV=3	K07A12.1	na	na	na	9	6	42.02
P90920	Leucine-rich repeat-containing protein egg-6 OS=Caenorhabditis elegans OX=6239 GN=egg-6 PE=2 SV=2	egg-6	na	na	na	1	1	2.467
P90921	Probable ATP synthase subunit g 1, mitochondrial OS=Caenorhabditis elegans OX=6239 GN=asg-1 PE=3 SV=1	asg-1	2.5	1	5.042	5	2	17.26
P90925	Phenylalanine-4-hydroxylase OS=Caenorhabditis elegans OX=6239 GN=pah-1 PE=1 SV=2	pah-1	3	2	6.756	na	na	na
P90933	Uncharacterized protein OS=Caenorhabditis elegans OX=6239 GN=CELE_M04C9.3 PE=1 SV=2	M04C9.3	na	na	na	1	1	2.495
P90961	Clathrin light chain OS=Caenorhabditis elegans OX=6239 GN=clic-1 PE=1 SV=1	clic-1	6	4	11.6877	2	2	3.662
P90978	Splicing factor U2AF 65 kDa subunit OS=Caenorhabditis elegans OX=6239 GN=uaf-1 PE=2 SV=2	uaf-1	na	na	na	2	2	7.263
P90983	Ribosomal Protein, Small subunit OS=Caenorhabditis elegans OX=6239 GN=rps-29 PE=1 SV=2	rps-29	1.66667	1	3.43467	2	2	4.222
P90992	Mitochondrial 2-oxoglutarate/malate carrier protein OS=Caenorhabditis elegans OX=6239 GN=misc-1 PE=1 SV=2	misc-1	3	2	6.78	2	2	9.302
P90993	39S ribosomal protein L41, mitochondrial OS=Caenorhabditis elegans OX=6239 GN=mrpl-41 PE=3 SV=1	mrpl-41	na	na	na	1	1	3.584
P90994	Glutathione-independent glyoxalase DJR-1.1 OS=Caenorhabditis elegans OX=6239 GN=djr-1.1 PE=1 SV=1	djr-1.1	2	1	2.221	na	na	na
P91001	COP9 signalosome complex subunit 5 OS=Caenorhabditis elegans OX=6239 GN=csn-5 PE=1 SV=1	csn-5	2	2	3.154	4	3.5	16.2555
P91013	DeHydrogenases, Short chain OS=Caenorhabditis elegans OX=6239 GN=dhs-1 PE=1 SV=1	dhs-1	na	na	na	2	1	2.609
P91017	Uncharacterized protein OS=Caenorhabditis elegans OX=6239 GN=hpo-32 PE=1 SV=1	hpo-32	1	1	2.70767	na	na	na
P91020	Uncharacterized protein OS=Caenorhabditis elegans OX=6239 GN=C07D8.6 PE=1 SV=1	C07D8.6	1	1	1.837	9	6.5	34.18
P91038	UDP-GlucuronosylTransferase OS=Caenorhabditis elegans OX=6239 GN=ugt-28 PE=1 SV=1	ugt-28	1	1	2.218	na	na	na
P91063	Uncharacterized protein OS=Caenorhabditis elegans OX=6239 GN=C17H11.2 PE=1 SV=2	C17H11.2	na	na	na	1	1	3.35
P91079	Serine palmitoyltransferase 1 OS=Caenorhabditis elegans OX=6239 GN=sptl-1 PE=3 SV=1	sptl-1	7	5	13.7725	7	7	15.948
P91128	60S ribosomal protein L13 OS=Caenorhabditis elegans OX=6239 GN=rpl-13 PE=3 SV=1	rpl-13	9.33333	7.33333	22.496	6	5.33333	17.56
P91133	E3 ubiquitin-protein ligase ubr-1 OS=Caenorhabditis elegans OX=6239 GN=ubr-1 PE=1 SV=2	ubr-1	na	na	na	2	2	5.181
P91154	60S ribosome subunit biogenesis protein NIP7 homolog OS=Caenorhabditis elegans OX=6239 GN=C43E11.9 PE=1 SV=1	C43E11.9	2	2	2.682	na	na	na
P91175	SYF pre-mRNA splicing factor homolog OS=Caenorhabditis elegans OX=6239 GN=syf-1 PE=1 SV=1	syf-1	2	2	4.132	10	9	35.732
P91194	Uncharacterized protein OS=Caenorhabditis elegans OX=6239 GN=CELE_D2092.4 PE=1 SV=2	D2092.4	1	1	3.247	1	1	1.754
P91198	Protein Phosphatase Four Regulatory subunit OS=Caenorhabditis elegans OX=6239 GN=ppfr-2 PE=1 SV=1	ppfr-2	na	na	na	2	2	14.741
P91207	Glycine Rich Secreted Protein OS=Caenorhabditis elegans OX=6239 GN=grsp-4 PE=1 SV=1	grsp-4	1.33333	1	2.93033	na	na	na
P91240	Signal recognition particle subunit SRP72 OS=Caenorhabditis elegans OX=6239 GN=srpa-72 PE=3 SV=2	srpa-72	1.66667	1.66667	3.722	8	7	31.062
P91249	COLlagen OS=Caenorhabditis elegans OX=6239 GN=col-20 PE=1 SV=2	col-20	1	1	2.0645	na	na	na
P91250	COLlagen OS=Caenorhabditis elegans OX=6239 GN=col-73 PE=1 SV=1	col-73	1.33333	1	2.94333	na	na	na
P91253	Probable glutathione S-transferase 7 OS=Caenorhabditis elegans OX=6239 GN=gst-7 PE=3 SV=1	gst-7	7.33333	4.66667	13.9997	5	2.66667	11.7757
P91276	Importin subunit alpha-2 OS=Caenorhabditis elegans OX=6239 GN=ima-2 PE=1 SV=1	ima-2	3.5	3	10.746	4	3.5	17.1595
P91277	Heterogeneous nuclear RibonucleoProtein (HnRNP) K homolog OS=Caenorhabditis elegans OX=6239 GN=hrpk-1 PE=1 SV=1	hrpk-1	na	na	na	5.5	4	21.132
P91285	Cuticle collagen dpy-5 OS=Caenorhabditis elegans OX=6239 GN=dpy-5 PE=3 SV=1	dpy-5	1	1	3.706	na	na	na
P91303	Probable V-type proton ATPase subunit G OS=Caenorhabditis elegans OX=6239 GN=vha-10 PE=3 SV=1	vha-10	6.5	3.5	16.2855	6	5.5	15.5305
P91306	C. Elegans Y-box OS=Caenorhabditis elegans OX=6239 GN=cey-2 PE=1 SV=1	cey-2	9	5	28.7607	6.5	3.5	21.141
P91309	Inositol hexakisphosphate and diphosphoinositol-pentakisphosphate kinase OS=Caenorhabditis elegans OX=6239 GN=F46F11.1 PE=3 SV=3	F46F11.1	na	na	na	2	1	2.865
P91340	Uncharacterized protein OS=Caenorhabditis elegans OX=6239 GN=CELE_F55F8.2 PE=1 SV=1	F55F8.2	1	1	6.208	na	na	na
P91343	Ribosome biogenesis protein WDR12 homolog OS=Caenorhabditis elegans OX=6239 GN=wdr-12 PE=3 SV=1	wdr-12	na	na	na	1	1	4.688
P91349	Spindle-defective protein 5 OS=Caenorhabditis elegans OX=6239 GN=spd-5 PE=1 SV=2	spd-5	na	na	na	7	7	31.736
P91350	Nuclear Pore complex Protein OS=Caenorhabditis elegans OX=6239 GN=npp-6 PE=1 SV=1	npp-6	na	na	na	4	4	21.632
P91374	60S ribosomal protein L15 OS=Caenorhabditis elegans OX=6239 GN=rpl-15 PE=3 SV=1	rpl-15	3.33333	2.66667	8.567	5	3.5	12.3225
P91390	Dolichyl-diphosphooligosaccharide--protein glycosyltransferase subunit 2 OS=Caenorhabditis elegans OX=6239 GN=ostd-1 PE=3 SV=1	ostd-1	1.5	1.5	2.7705	5	5	13.873
P91398	C. Elegans Y-box OS=Caenorhabditis elegans OX=6239 GN=cey-3 PE=1 SV=1	cey-3	3.66667	3	12.121	9.5	6	23.1885
P91401	Uncharacterized protein OS=Caenorhabditis elegans OX=6239 GN=CELE_M01E11.2 PE=1 SV=1	M01E11.2	na	na	na	5	3	15.357
P91425	GUanylate Kinase OS=Caenorhabditis elegans OX=6239 GN=guk-1 PE=1 SV=2	guk-1	na	na	na	2	2	4.137
P91427	Probable phosphoglycerate kinase OS=Caenorhabditis elegans OX=6239 GN=pgk-1 PE=3 SV=1	pgk-1	1	1	3.392	18	12	68.354
P91430	Ubiquitin-like modifier-activating enzyme 5 OS=Caenorhabditis elegans OX=6239 GN=uba-5 PE=1 SV=1	uba-5	3	2.5	7.957	7.5	5	30.3085
P91453	Uncharacterized protein OS=Caenorhabditis elegans OX=6239 GN=CELE_T19B4.5 PE=1 SV=1	T19B4.5	na	na	na	6	4	20.95
P91454	Mitochondrial import inner membrane translocase subunit TIM14 OS=Caenorhabditis elegans OX=6239 GN=dnj-21 PE=3 SV=1	dnj-21	1	1	2.589	na	na	na
P91457	Nuclear Pore complex Protein OS=Caenorhabditis elegans OX=6239 GN=npp-7 PE=1 SV=1	npp-7	1	1	3.207	9	6	31.446
P91477	Proteasome subunit beta type-2 OS=Caenorhabditis elegans OX=6239 GN=pbs-4 PE=3 SV=2	pbs-4	1	1	2.514	1	1	3.902
P91482	Uncharacterized protein OS=Caenorhabditis elegans OX=6239 GN=CELE_T20F5.6 PE=1 SV=2	T20F5.6	na	na	na	2	2	6.335
P91495	Nuclear Pore complex Protein OS=Caenorhabditis elegans OX=6239 GN=npp-12 PE=1 SV=1	npp-12	na	na	na	2	2	6.65
P91501	Uncharacterized protein OS=Caenorhabditis elegans OX=6239 GN=CELE_T27A3.7 PE=1 SV=1	T27A3.7	na	na	na	2	1	6.171
P91502	Ubiquitin carboxyl-terminal hydrolase OS=Caenorhabditis elegans OX=6239 GN=usp-5 PE=1 SV=2	usp-5	na	na	na	27	21	79.867
P91544	Uncharacterized protein OS=Caenorhabditis elegans OX=6239 GN=CELE_ZC204.12 PE=1 SV=1	ZC204.12	5	2	9.9945	na	na	na
P91856	Probable phosphoserine aminotransferase OS=Caenorhabditis elegans OX=6239 GN=F26H9.5 PE=3 SV=1	F26H9.5	1	1	3.248	na	na	na
P91859	Microtubule-associated protein homolog maph-1.1 OS=Caenorhabditis elegans OX=6239 GN=maph-1.1 PE=1 SV=1	maph-1.1	5.66667	4.33333	10.6443	5	2.33333	12.7937
P91870	Spindle-defective protein 2 OS=Caenorhabditis elegans OX=6239 GN=spd-2 PE=1 SV=1	spd-2	na	na	na	2	2	7.212
P91871	Fatty Acid SyNthase OS=Caenorhabditis elegans OX=6239 GN=fasn-1 PE=1 SV=2	fasn-1	12.6667	9	27.4747	34.6667	27.6667	112.784
P91913	60S acidic ribosomal protein P1 OS=Caenorhabditis elegans OX=6239 GN=rla-1 PE=3 SV=2	rla-1	4	2.66667	12.8817	3	2.66667	5.73567
P91914	60S ribosomal protein L27 OS=Caenorhabditis elegans OX=6239 GN=rpl-27 PE=2 SV=1	rpl-27	6.66667	5	15.5613	4	3.33333	10.6667
P91917	Obg-like ATPase 1 OS=Caenorhabditis elegans OX=6239 GN=ola-1 PE=3 SV=1	ola-1	4.66667	4	12.6717	16.5	13.5	48.684
P91918	Probable small nuclear ribonucleoprotein-associated protein B OS=Caenorhabditis elegans OX=6239 GN=snr-2 PE=3 SV=1	snr-2	1	1	3.454	1	1	8.077
P91997	Uncharacterized protein OS=Caenorhabditis elegans OX=6239 GN=CELE_F53F1.2 PE=1 SV=1	F53F1.2	na	na	na	9	7	33.589
P92005	CathePsin Z OS=Caenorhabditis elegans OX=6239 GN=cpz-2 PE=1 SV=1	cpz-2	1	1	2.572	5	5	17.083
P92012	Asparagine Linked Glycosylation (ALG) homolog, Nematode OS=Caenorhabditis elegans OX=6239 GN=algn-13 PE=1 SV=2	algn-13	na	na	na	1	1	5.435
P92020	Uncharacterized protein OS=Caenorhabditis elegans OX=6239 GN=CELE_T10G3.3 PE=1 SV=3	T10G3.3	1	1	1.8755	1	1	6.566
P92199	Rho-associated protein kinase let-502 OS=Caenorhabditis elegans OX=6239 GN=let-502 PE=1 SV=1	let-502	na	na	na	14	10	29.485
P98080	Cytochrome b-c1 complex subunit 1, mitochondrial OS=Caenorhabditis elegans OX=6239 GN=ucr-1 PE=3 SV=2	ucr-1	12	10	36.566	14	14	38.028
Q01630	Protein unc-33 OS=Caenorhabditis elegans OX=6239 GN=unc-33 PE=2 SV=1	unc-33	na	na	na	1	1	1.798
Q02328	Huntington interacting protein related 1 OS=Caenorhabditis elegans OX=6239 GN=hipr-1 PE=3 SV=3	hipr-1	na	na	na	4	3	20.324
Q02335	Mitochondrial import receptor subunit tomm-70 OS=Caenorhabditis elegans OX=6239 GN=tomm-70 PE=2 SV=3	tomm-70	2.66667	2	6.70133	na	na	na
Q03560	RNA polymerase-associated protein CTR9 OS=Caenorhabditis elegans OX=6239 GN=ctr-9 PE=3 SV=3	ctr-9	na	na	na	2	2	3.109
Q03563-3	Isoform c of Serine/threonine-protein kinase spk-1 OS=Caenorhabditis elegans OX=6239 GN=spk-1	spk-1	na	na	na	2	2	3.821
Q03575	Transthyretin-like protein 5 OS=Caenorhabditis elegans OX=6239 GN=ttr-5 PE=3 SV=1	ttr-5	na	na	na	4	1	21.08
Q03577	Aspartate--tRNA ligase, cytoplasmic OS=Caenorhabditis elegans OX=6239 GN=dars-1 PE=3 SV=1	dars-1	16.3333	12.6667	41.1163	24	16	79.4795
Q03604	Ribonucleoside-diphosphate reductase large subunit OS=Caenorhabditis elegans OX=6239 GN=rnr-1 PE=3 SV=1	rnr-1	na	na	na	14	12	43.694
Q03606	CRAL-TRIO domain-containing protein T23G5.2 OS=Caenorhabditis elegans OX=6239 GN=T23G5.2 PE=4 SV=3	T23G5.2	na	na	na	4	4	13.936
Q04833	Low-density lipoprotein receptor-related protein OS=Caenorhabditis elegans OX=6239 GN=lrp-1 PE=1 SV=1	lrp-1	1	1	1.703	3	3	17.397
Q04908	26S proteasome non-ATPase regulatory subunit 3 OS=Caenorhabditis elegans OX=6239 GN=rpn-3 PE=1 SV=1	rpn-3	4.33333	2.66667	10.899	11.3333	7.66667	35.102
Q05036	Heat shock protein 110 OS=Caenorhabditis elegans OX=6239 GN=hsp-110 PE=3 SV=1	hsp-110	na	na	na	20.5	13.5	60.3045
Q06561	Basement membrane proteoglycan OS=Caenorhabditis elegans OX=6239 GN=unc-52 PE=1 SV=2	unc-52	8.5	7.5	18.831	5	5	5.481
Q067X2	Uterine Lumin Expressed/locailized OS=Caenorhabditis elegans OX=6239 GN=ule-2 PE=1 SV=1	ule-2	na	na	na	1	1	2.332
Q07749	Actin-depolymerizing factor 2, isoform c OS=Caenorhabditis elegans OX=6239 GN=unc-60 PE=1 SV=1	unc-60	na	na	na	1	1	4.981
Q07750	Actin-depolymerizing factor 1, isoforms a/b OS=Caenorhabditis elegans OX=6239 GN=unc-60 PE=1 SV=2	unc-60	na	na	na	5	3	13.811
Q09165	Mesocentin OS=Caenorhabditis elegans OX=6239 GN=dig-1 PE=1 SV=2	dig-1	5.5	4	11.766	1.5	1.5	2.743
Q09217	Uncharacterized protein B0495.8 OS=Caenorhabditis elegans OX=6239 GN=B0495.8 PE=3 SV=1	B0495.8	na	na	na	3	3	7.808
Q09236	Probable coatomer subunit delta OS=Caenorhabditis elegans OX=6239 GN=copd-1 PE=3 SV=1	copd-1	2.66667	2.33333	5.77467	8	6	24.235
Q09248	Probable dynactin subunit 2 OS=Caenorhabditis elegans OX=6239 GN=dnc-2 PE=1 SV=1	dnc-2	na	na	na	1	1	9.292
Q09261	28S ribosomal protein S31, mitochondrial OS=Caenorhabditis elegans OX=6239 GN=mrps-31 PE=3 SV=2	mrps-31	1.5	1.5	2.9405	5	2	9.026
Q09278	Uncharacterized protein C45G9.5 OS=Caenorhabditis elegans OX=6239 GN=C45G9.5 PE=4 SV=1	C45G9.5	2	2	3.154	1	1	3.051
Q09285	KH domain-containing protein akap-1 OS=Caenorhabditis elegans OX=6239 GN=akap-1 PE=3 SV=2	akap-1	4.5	4	10.952	2.66667	2.33333	8.87533
Q09289	Proteasomal ubiquitin receptor ADRM1 homolog OS=Caenorhabditis elegans OX=6239 GN=rpn-13 PE=1 SV=2	rpn-13	na	na	na	10	6	35.045
Q09293	Embryonic developmental protein tofu-6 OS=Caenorhabditis elegans OX=6239 GN=tofu-6 PE=2 SV=2	tofu-6	na	na	na	3	2.5	6.922
Q09345	Polyadenylation and cleavage factor homolog 11 OS=Caenorhabditis elegans OX=6239 GN=pcf-11 PE=4 SV=1	pcf-11	na	na	na	3	2	8.197
Q09348	Uncharacterized protein T05H10.4 OS=Caenorhabditis elegans OX=6239 GN=T05H10.4 PE=4 SV=1	T05H10.4	na	na	na	3	3	14.992
Q09349	Ubiquitin conjugation factor E4 ufd-2 OS=Caenorhabditis elegans OX=6239 GN=ufd-2 PE=1 SV=2	ufd-2	na	na	na	5	5	14.67
Q09350	Uncharacterized protein T09B9.4 OS=Caenorhabditis elegans OX=6239 GN=T09B9.4 PE=4 SV=1	T09B9.4	na	na	na	4	1	5.074
Q09353	Sentrin-specific protease OS=Caenorhabditis elegans OX=6239 GN=ulp-1 PE=2 SV=3	ulp-1	na	na	na	2	1	5.533
Q09359	Uncharacterized protein ZK1307.1 OS=Caenorhabditis elegans OX=6239 GN=ZK1307.1 PE=4 SV=1	ZK1307.1	na	na	na	5	4	13.825
Q09372	Protein npp-24 OS=Caenorhabditis elegans OX=6239 GN=npp-24 PE=4 SV=2	npp-24	na	na	na	3	3	12.539
Q09393	Uncharacterized protein OS=Caenorhabditis elegans OX=6239 GN=CELE_F42G10.1 PE=1 SV=2	F42G10.1	na	na	na	2	2	2.296
Q09395	Uncharacterized protein OS=Caenorhabditis elegans OX=6239 GN=CELE_F48E8.2 PE=1 SV=2	F48E8.2	na	na	na	1	1	4.869
Q09409	Caffeine Induced Death (S. pombe Cid) homolog OS=Caenorhabditis elegans OX=6239 GN=cid-1 PE=1 SV=1	cid-1	na	na	na	2	2	3.403
Q09415	SET domain-containing protein 14 OS=Caenorhabditis elegans OX=6239 GN=set-14 PE=4 SV=2	set-14	na	na	na	2	1	4.017
Q09422	Serine/threonine-protein phosphatase Pgam5, mitochondrial OS=Caenorhabditis elegans OX=6239 GN=pgam-5 PE=3 SV=2	pgam-5	na	na	na	7	5	18.476
Q09441	SWI/SNF nucleosome remodeling complex component OS=Caenorhabditis elegans OX=6239 GN=C08B11.3 PE=4 SV=1	C08B11.3	na	na	na	17	13	72.365
Q09444	Ubiquitin carboxyl-terminal hydrolase ubh-4 OS=Caenorhabditis elegans OX=6239 GN=ubh-4 PE=1 SV=2	ubh-4	3	2	5.85567	10	8	30.682
Q09450	Probable succinyl-CoA:3-ketoacid coenzyme A transferase, mitochondrial OS=Caenorhabditis elegans OX=6239 GN=C05C10.3 PE=3 SV=1	C05C10.3	5	4	8.138	6	5	20.63
Q09474	Tryptophan 2,3-dioxygenase OS=Caenorhabditis elegans OX=6239 GN=tdo-2 PE=2 SV=1	tdo-2	12.6667	9.66667	26.2567	4	4	9.6785
Q09475	Uncharacterized helicase C28H8.3 OS=Caenorhabditis elegans OX=6239 GN=C28H8.3 PE=3 SV=2	C28H8.3	5	5	11.525	48	33	177.017
Q09486	Uncharacterized protein OS=Caenorhabditis elegans OX=6239 GN=C30G12.2 PE=1 SV=2	C30G12.2	3.33333	2.33333	10.1977	3	3	23.805
Q09497	Ras SUppressor homolog OS=Caenorhabditis elegans OX=6239 GN=rsu-1 PE=1 SV=1	rsu-1	3.5	2	5.495	2	1.5	5.1005
Q09508	Succinate dehydrogenase [ubiquinone] flavoprotein subunit, mitochondrial OS=Caenorhabditis elegans OX=6239 GN=sdha-1 PE=2 SV=3	sdha-1	45.3333	19.6667	126.826	39.3333	17	118.882
Q09509-2	Isoform b of Putative folylpolyglutamate synthase OS=Caenorhabditis elegans OX=6239 GN=F25B5.6	F25B5.6	1	1	3.686	7	3	15.415
Q09512	Tubulin--tyrosine ligase-like protein 12 OS=Caenorhabditis elegans OX=6239 GN=ttll-12 PE=4 SV=1	ttll-12	3	2.5	4.6715	7	6	25.55
Q09525	Poly [ADP-ribose] polymerase 2 OS=Caenorhabditis elegans OX=6239 GN=parp-2 PE=1 SV=1	parp-2	na	na	na	1	1	4.243
Q09527	Adenylate kinase isoenzyme 6 homolog OS=Caenorhabditis elegans OX=6239 GN=E02H1.6 PE=1 SV=2	E02H1.6	na	na	na	1	1	6.929
Q09530	Probable pre-mRNA-splicing factor ATP-dependent RNA helicase mog-5 OS=Caenorhabditis elegans OX=6239 GN=mog-5 PE=1 SV=1	mog-5	na	na	na	1	1	3.754
Q09531	Uncharacterized protein F07F6.4 OS=Caenorhabditis elegans OX=6239 GN=F07F6.4 PE=4 SV=2	F07F6.4	na	na	na	4	4	16.572
Q09533	60S ribosomal protein L10 OS=Caenorhabditis elegans OX=6239 GN=rpl-10 PE=3 SV=1	rpl-10	17	9.66667	39.814	7.66667	7	18.2073
Q09541	Tripeptidyl-peptidase 2 OS=Caenorhabditis elegans OX=6239 GN=tpp-2 PE=2 SV=1	tpp-2	1.5	1	2.881	2.5	2.5	8.9265
Q09543	Probable serine/threonine-protein phosphatase PP2A regulatory subunit OS=Caenorhabditis elegans OX=6239 GN=paa-1 PE=1 SV=2	paa-1	8.66667	7.66667	19.1807	13	10	43.1937
Q09544	ATP synthase subunit delta, mitochondrial OS=Caenorhabditis elegans OX=6239 GN=F58F12.1 PE=1 SV=1	F58F12.1	4.33333	3.66667	10.7633	5	5	19.893
Q09545	Succinate dehydrogenase [ubiquinone] iron-sulfur subunit, mitochondrial OS=Caenorhabditis elegans OX=6239 GN=sdhb-1 PE=2 SV=1	sdhb-1	4.33333	3.33333	8.261	5	5	12.662
Q09568	DIS3-like exonuclease 2 OS=Caenorhabditis elegans OX=6239 GN=disl-2 PE=1 SV=2	disl-2	na	na	na	3	2	7.597
Q09582	Probable methionine synthase OS=Caenorhabditis elegans OX=6239 GN=metr-1 PE=3 SV=1	metr-1	3	3	11.156	na	na	na
Q09583	Proteasome subunit alpha type-3 OS=Caenorhabditis elegans OX=6239 GN=pas-7 PE=1 SV=3	pas-7	2	1.5	4.0245	2	2	5.925
Q09584	RNP (RRM RNA binding domain) containing OS=Caenorhabditis elegans OX=6239 GN=rnp-7 PE=1 SV=2	rnp-7	na	na	na	3	3	5.748
Q09589	Protein HIRA OS=Caenorhabditis elegans OX=6239 GN=hira-1 PE=3 SV=2	hira-1	na	na	na	2	2	7.674
Q09590	NADPH--cytochrome P450 reductase OS=Caenorhabditis elegans OX=6239 GN=emb-8 PE=1 SV=1	emb-8	5	4	13.402	5	5	20.864
Q09591	Mitotic chromosome and X-chromosome-associated protein mix-1 OS=Caenorhabditis elegans OX=6239 GN=mix-1 PE=1 SV=2	mix-1	na	na	na	31	27	108.025
Q09596	Probable glutathione S-transferase 5 OS=Caenorhabditis elegans OX=6239 GN=gst-5 PE=1 SV=1	gst-5	3.33333	2.33333	7.57533	4.5	1	4.807
Q09599	Histone RNA hairpin-binding protein OS=Caenorhabditis elegans OX=6239 GN=cdl-1 PE=2 SV=1	cdl-1	na	na	na	4	4	26.876
Q09601	Nucleoporin NUP35 OS=Caenorhabditis elegans OX=6239 GN=npp-19 PE=1 SV=2	npp-19	1.5	1.5	3.3515	7	6	29.729
Q09607	Probable glutathione S-transferase gst-36 OS=Caenorhabditis elegans OX=6239 GN=gst-36 PE=3 SV=2	gst-36	1.5	1	2.6185	7	7	21.028
Q09610	Probable galaptin lec-8 OS=Caenorhabditis elegans OX=6239 GN=lec-8 PE=2 SV=2	lec-8	1	1	2.446	3	2	22.036
Q09622	Pumilio domain-containing protein 12 OS=Caenorhabditis elegans OX=6239 GN=puf-12 PE=4 SV=1	puf-12	4.33333	3.33333	10.6687	na	na	na
Q09629	Probable adenylate kinase isoenzyme ZK673.2 OS=Caenorhabditis elegans OX=6239 GN=ZK673.2 PE=3 SV=1	ZK673.2	na	na	na	4	3	7.422
Q09646	Uncharacterized protein OS=Caenorhabditis elegans OX=6239 GN=ham-3 PE=1 SV=1	ham-3	na	na	na	6	5	10.319
Q09652	Glutathione S-transferase kappa 1 OS=Caenorhabditis elegans OX=6239 GN=gstk-1 PE=3 SV=1	gstk-1	1	1	1.795	1	1	2.181
Q09657	Uncharacterized protein OS=Caenorhabditis elegans OX=6239 GN=CELE_ZK1320.9 PE=1 SV=1	ZK1320.9	2	2	5.095	1	1	1.489
Q09931	Probable ubiquitin carboxyl-terminal hydrolase K02C4.3 OS=Caenorhabditis elegans OX=6239 GN=K02C4.3 PE=3 SV=3	K02C4.3	na	na	na	4	4	17.413
Q09936	Uncharacterized protein C53C9.2 OS=Caenorhabditis elegans OX=6239 GN=C53C9.2 PE=3 SV=2	C53C9.2	1	1	3.028	1	1	2.126
Q09974	TeTratriCopeptide repeat domain protein related OS=Caenorhabditis elegans OX=6239 GN=ttc-4 PE=1 SV=2	ttc-4	na	na	na	5	4	16.816
Q09994	Anillin-like protein 2 OS=Caenorhabditis elegans OX=6239 GN=ani-2 PE=2 SV=1	ani-2	1	1	1.935	na	na	na
Q09996	Leucine--tRNA ligase OS=Caenorhabditis elegans OX=6239 GN=lars-1 PE=3 SV=2	lars-1	3	3	8.347	10.6667	9.33333	25.1067
Q0G828	Uncharacterized protein OS=Caenorhabditis elegans OX=6239 GN=CELE_F40F8.11 PE=1 SV=1	F40F8.11	na	na	na	4	3	14.857
Q0G840	Uncharacterized protein OS=Caenorhabditis elegans OX=6239 GN=CELE_M106.3 PE=1 SV=1	M106.3	na	na	na	3	2	13.983
Q0KHC0	MeDiaTor OS=Caenorhabditis elegans OX=6239 GN=mdt-9 PE=1 SV=1	mdt-9	na	na	na	1	1	4.16
Q10013	Probable small nuclear ribonucleoprotein Sm D1 OS=Caenorhabditis elegans OX=6239 GN=snr-3 PE=3 SV=1	snr-3	2	1	3.397	1.5	1.5	3.459
Q10039	Glycine--tRNA ligase OS=Caenorhabditis elegans OX=6239 GN=gars-1 PE=1 SV=2	gars-1	1	1	3.391	1	1	1.202
Q10045	Protein unc-50 OS=Caenorhabditis elegans OX=6239 GN=unc-50 PE=2 SV=2	unc-50	na	na	na	3	1	5.835
Q10051	Pre-mRNA-processing factor 19 OS=Caenorhabditis elegans OX=6239 GN=prp-19 PE=3 SV=2	prp-19	2	2	4.1345	20	16	80.862
Q10121	RutC family protein C23G10.2 OS=Caenorhabditis elegans OX=6239 GN=C23G10.2 PE=3 SV=3	C23G10.2	1	1	2.753	na	na	na
Q10129	Probable 28S ribosomal protein S16, mitochondrial OS=Caenorhabditis elegans OX=6239 GN=mrps-16 PE=3 SV=2	mrps-16	1.33333	1.33333	6.09133	2	2	9.837
Q10130	Uncharacterized oxidoreductase dhs-5 OS=Caenorhabditis elegans OX=6239 GN=dhs-5 PE=3 SV=2	dhs-5	na	na	na	1	1	5.288
Q10454	Probable arginine kinase F46H5.3 OS=Caenorhabditis elegans OX=6239 GN=F46H5.3 PE=3 SV=2	F46H5.3	16.6667	10.6667	44.537	20.3333	12.6667	55.777
Q10576	Prolyl 4-hydroxylase subunit alpha-1 OS=Caenorhabditis elegans OX=6239 GN=dpy-18 PE=1 SV=2	dpy-18	11	7.5	20.585	9	7	21.776
Q10578	DNA-directed RNA polymerase II subunit RPB2 OS=Caenorhabditis elegans OX=6239 GN=rpb-2 PE=2 SV=2	rpb-2	2	1.5	6.527	13	11	49.285
Q10657	Triosephosphate isomerase OS=Caenorhabditis elegans OX=6239 GN=tpi-1 PE=1 SV=2	tpi-1	2	2	5.35	3	2	10.981
Q10661	Dosage compensation protein dpy-30 OS=Caenorhabditis elegans OX=6239 GN=dpy-30 PE=1 SV=1	dpy-30	3	2	6.971	3	3	9.923
Q10663	Bifunctional glyoxylate cycle protein OS=Caenorhabditis elegans OX=6239 GN=icl-1 PE=1 SV=2	icl-1	11	9.66667	27.596	31.6667	21.6667	115.097
Q10664	Dual specificity mitogen-activated protein kinase kinase mek-2 OS=Caenorhabditis elegans OX=6239 GN=mek-2 PE=1 SV=1	mek-2	na	na	na	2	2	5.553
Q10667	RNA-binding protein rnp-1 OS=Caenorhabditis elegans OX=6239 GN=rnp-1 PE=2 SV=1	rnp-1	1.5	1	2.461	na	na	na
Q10901	Excitatory amino acid transporter OS=Caenorhabditis elegans OX=6239 GN=glt-1 PE=1 SV=2	glt-1	na	na	na	1	1	1.172
Q10923	NOT-Like (Yeast CCR4/NOT complex component) OS=Caenorhabditis elegans OX=6239 GN=ntl-2 PE=1 SV=1	ntl-2	na	na	na	2	2	6.009
Q10943	ADP-ribosylation factor 1-like 2 OS=Caenorhabditis elegans OX=6239 GN=arf-1.2 PE=2 SV=2	arf-1.2	1.5	1.5	4.5135	na	na	na
Q10946	CWF19-like protein 2 homolog OS=Caenorhabditis elegans OX=6239 GN=B0361.2/B0361.1 PE=3 SV=2	B0361.2/B0361.1	na	na	na	2	1	5.69
Q10949	Phosphatidylserine decarboxylase proenzyme, mitochondrial OS=Caenorhabditis elegans OX=6239 GN=psd-1 PE=3 SV=2	psd-1	na	na	na	3	2	15.991
Q11067	Protein disulfide-isomerase A6 homolog OS=Caenorhabditis elegans OX=6239 GN=pdi-6 PE=3 SV=1	pdi-6	4	3	11.2747	7.33333	4.33333	19.2807
Q11073	Uncharacterized protein B0416.5 OS=Caenorhabditis elegans OX=6239 GN=B0416.5 PE=4 SV=1	B0416.5	na	na	na	1	1	5.534
Q11077	Uncharacterized protein B0403.3 OS=Caenorhabditis elegans OX=6239 GN=B0403.3 PE=3 SV=2	B0403.3	na	na	na	3	3	14.888
Q11107	Zinc finger protein lin-13 OS=Caenorhabditis elegans OX=6239 GN=lin-13 PE=2 SV=2	lin-13	na	na	na	1	1	8.738
Q11117	LAMP family protein lmp-1 OS=Caenorhabditis elegans OX=6239 GN=lmp-1 PE=2 SV=1	lmp-1	1	1	5.4445	1	1	8.383
Q11174	Probable endochitinase OS=Caenorhabditis elegans OX=6239 GN=cht-1 PE=1 SV=1	cht-1	na	na	na	8	6	23.834
Q11182	Vacuolar protein sorting-associated protein 16 homolog OS=Caenorhabditis elegans OX=6239 GN=vps-16 PE=3 SV=2	vps-16	na	na	na	3	3	12.017
Q11189	28S ribosomal protein S17, mitochondrial OS=Caenorhabditis elegans OX=6239 GN=mrps-17 PE=3 SV=2	mrps-17	1	1	2.2385	1	1	4.045
Q11190	Electron transfer flavoprotein-ubiquinone oxidoreductase, mitochondrial OS=Caenorhabditis elegans OX=6239 GN=let-721 PE=3 SV=2	let-721	na	na	na	14	10	38.948
Q17329	Gag, pol and env protein OS=Caenorhabditis elegans OX=6239 PE=4 SV=1	#VALUE!	2.5	2.5	6.492	na	na	na
Q17334	Alcohol dehydrogenase 1 OS=Caenorhabditis elegans OX=6239 GN=sodh-1 PE=2 SV=2	sodh-1	7.66667	6	20.8757	6.5	6.5	25.557
Q17336	Pre-mRNA-splicing factor CWC22 homolog OS=Caenorhabditis elegans OX=6239 GN=let-858 PE=2 SV=1	let-858	na	na	na	2	2	11.448
Q17339	Female germline-specific tumor suppressor gld-1 OS=Caenorhabditis elegans OX=6239 GN=gld-1 PE=1 SV=1	gld-1	2.5	2.5	8.138	1	1	3.4
Q17343	AO13 ankyrin OS=Caenorhabditis elegans OX=6239 GN=unc-44 PE=4 SV=2	unc-44	6	4	17.2743	3.5	3.5	6.798
Q17345	CCR4-NOT transcription complex subunit 7 OS=Caenorhabditis elegans OX=6239 GN=ccf-1 PE=2 SV=1	ccf-1	na	na	na	1	1	7.408
Q17348	Small nuclear ribonucleoprotein Sm D3 OS=Caenorhabditis elegans OX=6239 GN=snr-1 PE=2 SV=2	snr-1	2	2	4.416	na	na	na
Q17350	Polyadenylate-binding protein OS=Caenorhabditis elegans OX=6239 PE=2 SV=1	#VALUE!	29	14	72.113	9	6.5	21.7885
Q17352	RRM-type RNA binding protein OS=Caenorhabditis elegans OX=6239 PE=2 SV=1	#VALUE!	na	na	na	3	3	11.27
Q17361	Ubiquitin carboxyl-terminal hydrolase 14 OS=Caenorhabditis elegans OX=6239 GN=usp-14 PE=2 SV=2	usp-14	na	na	na	10	8.5	31.5
Q17389	Cullin-1 OS=Caenorhabditis elegans OX=6239 GN=cul-1 PE=1 SV=1	cul-1	1.5	1	3.4295	13	10	37.302
Q17390	Cullin-2 OS=Caenorhabditis elegans OX=6239 GN=cul-2 PE=1 SV=3	cul-2	na	na	na	4	4	13.053
Q17391	Cullin-3 OS=Caenorhabditis elegans OX=6239 GN=cul-3 PE=1 SV=2	cul-3	1	1	2.038	na	na	na
Q17392	Cullin-4 OS=Caenorhabditis elegans OX=6239 GN=cul-4 PE=1 SV=3	cul-4	na	na	na	1	1	2.734
Q17405	Aminopeptidase-like protein AC3.5 OS=Caenorhabditis elegans OX=6239 GN=AC3.5 PE=1 SV=2	AC3.5	na	na	na	1	1	1.258
Q17413	Probable uridine-cytidine kinase OS=Caenorhabditis elegans OX=6239 GN=B0001.4 PE=3 SV=2	B0001.4	2.5	1.5	3.024	2	2	5.433
Q17425	ASPScr1 (ASPSCR1) homolog OS=Caenorhabditis elegans OX=6239 GN=asps-1 PE=1 SV=2	asps-1	na	na	na	3	2	11.438
Q17430	SART-3/p110 homolog OS=Caenorhabditis elegans OX=6239 GN=sart-3 PE=1 SV=1	sart-3	na	na	na	17	11	51.468
Q17431	RNA polymerase-associated protein LEO1 OS=Caenorhabditis elegans OX=6239 GN=leo-1 PE=2 SV=1	leo-1	na	na	na	1	1	4.412
Q17432	Uncharacterized protein OS=Caenorhabditis elegans OX=6239 GN=B0035.3 PE=1 SV=1	B0035.3	na	na	na	4	4	16.642
Q17433	DnaJ homolog dnj-2 OS=Caenorhabditis elegans OX=6239 GN=dnj-2 PE=1 SV=1	dnj-2	4	2.5	8.6115	4	2	12.475
Q17435	Probable prefoldin subunit 4 OS=Caenorhabditis elegans OX=6239 GN=pfd-4 PE=2 SV=1	pfd-4	2	1	3.192	na	na	na
Q17438	DnaJ homolog subfamily B member 1 OS=Caenorhabditis elegans OX=6239 GN=dnj-1 PE=1 SV=1	dnj-1	1	1	2.944	na	na	na
Q17446	Mitogen-activated protein kinase pmk-1 OS=Caenorhabditis elegans OX=6239 GN=pmk-1 PE=1 SV=1	pmk-1	na	na	na	2	1	6.603
Q17466	Protein containing ALS2cr12 (ALS2CR12) signature OS=Caenorhabditis elegans OX=6239 GN=pals-26 PE=1 SV=3	pals-26	na	na	na	1	1	3.103
Q17473	TransThyretin-Related family domain OS=Caenorhabditis elegans OX=6239 GN=ttr-18 PE=1 SV=1	ttr-18	na	na	na	5	4	17.721
Q17489	Uncharacterized protein OS=Caenorhabditis elegans OX=6239 GN=unc-44 PE=1 SV=2	unc-44	5.33333	3.33333	20.1967	4	3	16.7833
Q17499	Uncharacterized protein OS=Caenorhabditis elegans OX=6239 GN=B0395.3 PE=1 SV=1	B0395.3	na	na	na	2	2	4.07
Q17512	Uncharacterized protein OS=Caenorhabditis elegans OX=6239 GN=B0491.5 PE=1 SV=1	B0491.5	2	2	4.626	2	2	6.7115
Q17525	TEStin (Human testis-derived transcript) homolog OS=Caenorhabditis elegans OX=6239 GN=tes-1 PE=1 SV=1	tes-1	na	na	na	2	2	11.259
Q17533	Putative exosome complex component RRP41 OS=Caenorhabditis elegans OX=6239 GN=exos-4.1 PE=3 SV=2	exos-4.1	1	1	3.596	3	2	5.282
Q17539	Uncharacterized protein OS=Caenorhabditis elegans OX=6239 GN=C01B10.8 PE=1 SV=1	C01B10.8	na	na	na	2	2	4.047
Q17556	Uncharacterized protein OS=Caenorhabditis elegans OX=6239 GN=C01F1.3 PE=1 SV=1	C01F1.3	na	na	na	3	3	9.3695
Q17557	SCO (Yeast Suppressor of Cytochrome Oxidase deficiency) homolog OS=Caenorhabditis elegans OX=6239 GN=sco-1 PE=1 SV=1	sco-1	2	1	3.705	6	6	17.48
Q17561	Ref/ALY RNA export adaptor family OS=Caenorhabditis elegans OX=6239 GN=aly-1 PE=1 SV=1	aly-1	na	na	na	3	3	8.462
Q17569	Protein DDI1 homolog 1 OS=Caenorhabditis elegans OX=6239 GN=ddi-1 PE=1 SV=2	ddi-1	na	na	na	7	7	28.283
Q17572	Uncharacterized protein OS=Caenorhabditis elegans OX=6239 GN=C01G6.3 PE=1 SV=2	C01G6.3	na	na	na	4	4	14.63
Q17574	Methionine synthase reductase OS=Caenorhabditis elegans OX=6239 GN=mtrr-1 PE=3 SV=1	mtrr-1	1	1	2.097	2	1	3.049
Q17581	SWI/SNF nucleosome remodeling complex component OS=Caenorhabditis elegans OX=6239 GN=swsn-9 PE=1 SV=1	swsn-9	na	na	na	3	3	10.712
Q17602	Nuclear pore complex protein 14 OS=Caenorhabditis elegans OX=6239 GN=npp-14 PE=1 SV=1	npp-14	na	na	na	10	9	52.562
Q17606	Probable ribosome biogenesis protein RLP24 OS=Caenorhabditis elegans OX=6239 GN=rpl-24.2 PE=3 SV=1	rpl-24.2	4	4	8.332	na	na	na
Q17607	mRNA-capping enzyme OS=Caenorhabditis elegans OX=6239 GN=cel-1 PE=1 SV=2	cel-1	na	na	na	1	1	3.646
Q17624	ARRestin Domain protein OS=Caenorhabditis elegans OX=6239 GN=arrd-25 PE=1 SV=1	arrd-25	2.5	2	6.2635	7.5	7	31.247
Q17632	Probable exosome complex exonuclease RRP44 OS=Caenorhabditis elegans OX=6239 GN=dis-3 PE=3 SV=2	dis-3	na	na	na	4	3	14.41
Q17687	MVB (Yeast MultiVesicular Body sorting factor) related OS=Caenorhabditis elegans OX=6239 GN=mvb-12 PE=1 SV=1	mvb-12	na	na	na	1	1	5.524
Q17688	Endoplasmic reticulum resident protein 44.2 OS=Caenorhabditis elegans OX=6239 GN=erp-44.2 PE=1 SV=2	erp-44.2	na	na	na	6	6	17.042
Q17693	Probable methylenetetrahydrofolate reductase OS=Caenorhabditis elegans OX=6239 GN=mthf-1 PE=3 SV=2	mthf-1	3.5	2.5	6.768	5	2	6.728
Q17695	Spindly-like protein spdl-1 OS=Caenorhabditis elegans OX=6239 GN=spdl-1 PE=1 SV=1	spdl-1	na	na	na	5	3	9.552
Q17698	Neuropeptide-Like Protein OS=Caenorhabditis elegans OX=6239 GN=nlp-77 PE=1 SV=1	nlp-77	6.66667	4.33333	19.699	1	1	10.133
Q17703	Putative steroid dehydrogenase 1 OS=Caenorhabditis elegans OX=6239 GN=stdh-1 PE=3 SV=1	stdh-1	na	na	na	2	2	7.163
Q17726	Uncharacterized protein OS=Caenorhabditis elegans OX=6239 GN=C06E4.3 PE=1 SV=1	C06E4.3	na	na	na	1	1	4.553
Q17740	ALG-1 INteracting protein OS=Caenorhabditis elegans OX=6239 GN=ain-1 PE=1 SV=4	ain-1	1	1	2.221	5	4	18.425
Q17750	E3 UFM1-protein ligase 1 homolog OS=Caenorhabditis elegans OX=6239 GN=ufl-1 PE=3 SV=1	ufl-1	3	2.5	6.0485	3	3	11.933
Q17761	6-phosphogluconate dehydrogenase, decarboxylating OS=Caenorhabditis elegans OX=6239 GN=T25B9.9 PE=3 SV=2	T25B9.9	1	1	1.581	2	2	4.023
Q17763	ATP synthase subunit OS=Caenorhabditis elegans OX=6239 GN=atp-5 PE=1 SV=2	atp-5	11.3333	9.33333	29.7527	8.66667	6.33333	25.338
Q17770	Protein disulfide-isomerase 2 OS=Caenorhabditis elegans OX=6239 GN=pdi-2 PE=1 SV=1	pdi-2	11.3333	8.66667	29.4457	4	3	16.196
Q17784	Septin and tuftelin-interacting protein 1 homolog OS=Caenorhabditis elegans OX=6239 GN=stip-1 PE=1 SV=2	stip-1	na	na	na	1	1	5.06
Q17796	Hepatocyte Growth factor-Regulated TK Substrate (HRS) family OS=Caenorhabditis elegans OX=6239 GN=hgrs-1 PE=1 SV=2	hgrs-1	na	na	na	4	3.5	13.0105
Q17820	SUMO-activating enzyme subunit aos-1 OS=Caenorhabditis elegans OX=6239 GN=aos-1 PE=3 SV=1	aos-1	na	na	na	5	5	22.656
Q17832	ViGiLN homolog OS=Caenorhabditis elegans OX=6239 GN=vgln-1 PE=1 SV=2	vgln-1	35	26	80.921	28.3333	22	93.3437
Q17849	Heat Shock Protein OS=Caenorhabditis elegans OX=6239 GN=hsp-25 PE=1 SV=1	hsp-25	3.33333	3.33333	9.06433	5.66667	4	15.3967
Q17872	Nuclear Pore complex Protein OS=Caenorhabditis elegans OX=6239 GN=npp-23 PE=1 SV=2	npp-23	na	na	na	3	3	8.14
Q17886	NASP (Human Nuclear Autoantigenic Sperm Protein) homolog OS=Caenorhabditis elegans OX=6239 GN=nasp-1 PE=1 SV=1	nasp-1	na	na	na	4	4	17.41
Q17896	Uncharacterized protein OS=Caenorhabditis elegans OX=6239 GN=C10C5.2 PE=1 SV=2	C10C5.2	na	na	na	1	1	5.414
Q17941-2	Isoform b of Serine/threonine-protein kinase akt-1 OS=Caenorhabditis elegans OX=6239 GN=akt-1	akt-1	na	na	na	7	4	31.628
Q17963	WD repeat-containing protein wdr-5.1 OS=Caenorhabditis elegans OX=6239 GN=wdr-5.1 PE=1 SV=1	wdr-5.1	na	na	na	6	5	18.377
Q17967	Protein disulfide-isomerase 1 OS=Caenorhabditis elegans OX=6239 GN=pdi-1 PE=3 SV=1	pdi-1	3.66667	2.33333	9.95433	7	6	30.164
Q17971	Uncharacterized protein OS=Caenorhabditis elegans OX=6239 GN=C14C10.5 PE=1 SV=1	C14C10.5	na	na	na	14	12	47.08
Q17974	Uncharacterized protein OS=Caenorhabditis elegans OX=6239 GN=mma-1 PE=1 SV=1	mma-1	na	na	na	5	3	8.977
Q17994	Aspartate aminotransferase OS=Caenorhabditis elegans OX=6239 GN=got-2.2 PE=1 SV=1	got-2.2	1.5	1.5	6.0495	1	1	5.539
Q18025	Uncharacterized protein OS=Caenorhabditis elegans OX=6239 GN=C15H9.4 PE=1 SV=2	C15H9.4	na	na	na	2	1	2.479
Q18026	Kynureninase OS=Caenorhabditis elegans OX=6239 GN=flu-2 PE=2 SV=1	flu-2	1	1	2.247	4	3	8.159
Q18033	THO Complex (Transcription factor/nuclear export) subunit OS=Caenorhabditis elegans OX=6239 GN=thoc-2 PE=1 SV=4	thoc-2	na	na	na	3	3	9.963
Q18034	Transcriptional repressor NF-X1 homolog OS=Caenorhabditis elegans OX=6239 GN=nfx-1 PE=3 SV=1	nfx-1	na	na	na	1	1	6.995
Q18036	Uncharacterized protein OS=Caenorhabditis elegans OX=6239 GN=C16A3.5 PE=1 SV=1	C16A3.5	1	1	1.589	3.33333	3.33333	11.0933
Q18037	Uncharacterized protein OS=Caenorhabditis elegans OX=6239 GN=C16A3.4 PE=1 SV=1	C16A3.4	na	na	na	10	7	30.661
Q18038	Uncharacterized protein OS=Caenorhabditis elegans OX=6239 GN=let-716 PE=1 SV=3	let-716	8.66667	7.66667	22.8983	3	2	13.489
Q18040	Probable ornithine aminotransferase, mitochondrial OS=Caenorhabditis elegans OX=6239 GN=oatr-1 PE=3 SV=3	oatr-1	3.33333	2	7.868	2.66667	2.33333	8.66067
Q18066	Disorganized muscle protein 1 OS=Caenorhabditis elegans OX=6239 GN=dim-1 PE=1 SV=3	dim-1	30.3333	20.3333	83.1073	15.3333	12	48.1883
Q18074	Uncharacterized protein OS=Caenorhabditis elegans OX=6239 GN=C18B2.3 PE=1 SV=2	C18B2.3	8	7	18.597	4	2.5	18.415
Q18093	Uncharacterized protein OS=Caenorhabditis elegans OX=6239 GN=C18E9.2 PE=1 SV=2	C18E9.2	2	2	6.707	7	3	20.181
Q18095	Uncharacterized protein OS=Caenorhabditis elegans OX=6239 GN=C18E9.4 PE=1 SV=1	C18E9.4	2	1	1.904	3	3	10.164
Q18115	26S proteasome non-ATPase regulatory subunit 1 OS=Caenorhabditis elegans OX=6239 GN=rpn-2 PE=3 SV=4	rpn-2	4.33333	3.66667	7.83233	15	13	45.4425
Q18143	Chitinase-like protein C25A8.4 OS=Caenorhabditis elegans OX=6239 GN=cht-3 PE=1 SV=3	cht-3	na	na	na	28	20	83.09
Q18164	Dihydropyrimidine dehydrogenase [NADP(+)] OS=Caenorhabditis elegans OX=6239 GN=dpyd-1 PE=3 SV=2	dpyd-1	7	5	12.1075	na	na	na
Q18211	Regulator of chromosome condensation OS=Caenorhabditis elegans OX=6239 GN=ran-3 PE=4 SV=1	ran-3	na	na	na	12	8	50.9155
Q18212	Spliceosome RNA helicase DDX39B homolog OS=Caenorhabditis elegans OX=6239 GN=hel-1 PE=2 SV=1	hel-1	1	1	2.768	16	12	56.39
Q18224	NOT-Like (Yeast CCR4/NOT complex component) OS=Caenorhabditis elegans OX=6239 GN=ntl-9 PE=1 SV=3	ntl-9	na	na	na	3	2	8.905
Q18231	40S ribosomal protein S30 OS=Caenorhabditis elegans OX=6239 GN=rps-30 PE=1 SV=1	rps-30	5.33333	4	10.2813	1.5	1.5	3.3725
Q18237	Structural maintenance of chromosomes protein 5 OS=Caenorhabditis elegans OX=6239 GN=smc-5 PE=1 SV=2	smc-5	na	na	na	5	5	11.532
Q18265	FUS/TLS RNA binding protein homolog OS=Caenorhabditis elegans OX=6239 GN=fust-1 PE=1 SV=2	fust-1	1	1	3.013	na	na	na
Q18359	Probable NADH dehydrogenase [ubiquinone] 1 alpha subcomplex subunit 5 OS=Caenorhabditis elegans OX=6239 GN=C33A12.1 PE=3 SV=1	C33A12.1	1	1	3.6145	4	4	11.543
Q18406	Exocyst complex component 5 OS=Caenorhabditis elegans OX=6239 GN=sec-10 PE=3 SV=1	sec-10	na	na	na	1	1	2.545
Q18421	GrpE protein homolog, mitochondrial OS=Caenorhabditis elegans OX=6239 GN=C34C12.8 PE=3 SV=1	C34C12.8	na	na	na	4	4	12.011
Q18444	Glycine Rich Secreted Protein OS=Caenorhabditis elegans OX=6239 GN=grsp-3 PE=1 SV=1	grsp-3	2	1	2.0735	na	na	na
Q18445	Peptidyl-prolyl cis-trans isomerase OS=Caenorhabditis elegans OX=6239 GN=cyn-12 PE=1 SV=1	cyn-12	na	na	na	4	2	6.421
Q18449	Uncharacterized Golgi apparatus membrane protein-like protein C34D4.4 OS=Caenorhabditis elegans OX=6239 GN=C34D4.4 PE=3 SV=2	C34D4.4	na	na	na	1	1	2.606
Q18476	Uncharacterized protein OS=Caenorhabditis elegans OX=6239 GN=C35A5.8 PE=1 SV=3	C35A5.8	na	na	na	10	9	37.158
Q18486	Atypical kinase coq-8, mitochondrial OS=Caenorhabditis elegans OX=6239 GN=coq-8 PE=3 SV=2	coq-8	na	na	na	3	2	7.766
Q18493	Probable UDP-N-acetylglucosamine pyrophosphorylase OS=Caenorhabditis elegans OX=6239 GN=C36A4.4 PE=3 SV=2	C36A4.4	na	na	na	9	7	49.881
Q18508	Protein mel-28 OS=Caenorhabditis elegans OX=6239 GN=mel-28 PE=1 SV=2	mel-28	na	na	na	8	7	27.566
Q18529	Uncharacterized protein OS=Caenorhabditis elegans OX=6239 GN=C39D10.7 PE=1 SV=3	C39D10.7	1	1	1.834	30	26	118.534
Q18547	RFC (DNA replication factor) family OS=Caenorhabditis elegans OX=6239 GN=rfc-3 PE=1 SV=1	rfc-3	na	na	na	7	4	22.012
Q18577	Uncharacterized protein OS=Caenorhabditis elegans OX=6239 GN=C42D4.1 PE=1 SV=1	C42D4.1	4	2	6.619	8.5	6	40.008
Q18597	Peroxisomal Membrane Protein related OS=Caenorhabditis elegans OX=6239 GN=pmp-1 PE=1 SV=1	pmp-1	1	1	3.735	na	na	na
Q18598	Peroxisomal Membrane Protein related OS=Caenorhabditis elegans OX=6239 GN=pmp-2 PE=1 SV=1	pmp-2	2	1	1.847	1	1	3.759
Q18599	ACEtyl-CoA Regulator OS=Caenorhabditis elegans OX=6239 GN=acer-1 PE=1 SV=3	acer-1	15	11.6667	53.543	9	6.66667	33.977
Q18625	Galectin OS=Caenorhabditis elegans OX=6239 GN=lec-4 PE=1 SV=1	lec-4	na	na	na	3	3	6.538
Q18655	Uncharacterized protein OS=Caenorhabditis elegans OX=6239 GN=C46C2.2 PE=1 SV=2	C46C2.2	na	na	na	1	1	3.112
Q18660	Fatty Acid CoA Synthetase family OS=Caenorhabditis elegans OX=6239 GN=acs-17 PE=1 SV=2	acs-17	na	na	na	2	2	12.874
Q18674	Ribosomal RNA processing protein 1 homolog OS=Caenorhabditis elegans OX=6239 GN=C47E12.7 PE=3 SV=2	C47E12.7	2	2	4.291	na	na	na
Q18678	Probable serine--tRNA ligase, cytoplasmic OS=Caenorhabditis elegans OX=6239 GN=sars-1 PE=3 SV=1	sars-1	2	2	4.769	2	2	13.932
Q18680	Inorganic pyrophosphatase 1 OS=Caenorhabditis elegans OX=6239 GN=pyp-1 PE=1 SV=5	pyp-1	4	3	8.085	na	na	na
Q18688	Heat shock protein 90 OS=Caenorhabditis elegans OX=6239 GN=daf-21 PE=1 SV=1	daf-21	51.6667	32.3333	131.143	47	24.6667	140.668
Q18758	KLOtho (Mammalian aging-associated protein) homolog OS=Caenorhabditis elegans OX=6239 GN=klo-1 PE=1 SV=1	klo-1	na	na	na	2	1	9.717
Q18782	Uncharacterized protein OS=Caenorhabditis elegans OX=6239 GN=C52E12.1 PE=1 SV=2	C52E12.1	na	na	na	4	3	11.249
Q18786	Probable small nuclear ribonucleoprotein Sm D2 OS=Caenorhabditis elegans OX=6239 GN=snr-4 PE=1 SV=1	snr-4	2	2	4.393	2	2	5.631
Q18787	26S proteasome regulatory subunit 7 OS=Caenorhabditis elegans OX=6239 GN=rpt-1 PE=1 SV=1	rpt-1	1.66667	1.66667	5.304	10	8	26.1585
Q18803	Probable ATP synthase subunit g 2, mitochondrial OS=Caenorhabditis elegans OX=6239 GN=asg-2 PE=3 SV=1	asg-2	3.66667	2	6.66633	5	2.5	12.3425
Q18805	Uncharacterized protein OS=Caenorhabditis elegans OX=6239 GN=C53B7.2 PE=1 SV=2	C53B7.2	na	na	na	2	2	14.12
Q18823	Laminin-like protein lam-2 OS=Caenorhabditis elegans OX=6239 GN=lam-2 PE=1 SV=3	lam-2	3.5	3.5	8.0295	6.66667	5.33333	17.7087
Q18841	Replication factor C subunit 1 OS=Caenorhabditis elegans OX=6239 GN=rfc-1 PE=1 SV=2	rfc-1	na	na	na	2	2	6.131
Q18853	CYtochrome C OS=Caenorhabditis elegans OX=6239 GN=cyc-1 PE=1 SV=1	cyc-1	1	1	3.191	2	1.5	3.568
Q18864	Surfeit locus protein 4 homolog OS=Caenorhabditis elegans OX=6239 GN=sft-4 PE=2 SV=1	sft-4	3	2	5.256	3	3	8.812
Q18885	Transcription factor BTF3 homolog OS=Caenorhabditis elegans OX=6239 GN=icd-1 PE=1 SV=1	icd-1	3.33333	2	9.54233	na	na	na
Q18905	GTP-binding protein cgp-1 OS=Caenorhabditis elegans OX=6239 GN=cgp-1 PE=2 SV=2	cgp-1	na	na	na	4	3	15.383
Q18907	Cleavage stimulation factor OS=Caenorhabditis elegans OX=6239 PE=2 SV=1	#VALUE!	na	na	na	3	2	8.13
Q18909	C/EBP (CCAAT/enhancer-binding protein) homolog OS=Caenorhabditis elegans OX=6239 GN=cebp-1 PE=1 SV=2	cebp-1	na	na	na	2	1	3.805
Q18910	UTP--glucose-1-phosphate uridylyltransferase OS=Caenorhabditis elegans OX=6239 GN=CELE_D1005.2 PE=1 SV=2	D1005.2	na	na	na	3	2	8.967
Q18916	Fatty Acid CoA Synthetase family OS=Caenorhabditis elegans OX=6239 GN=acs-22 PE=1 SV=1	acs-22	2.5	1.5	3.978	1	1	3.437
Q18921	SNAP (Soluble NSF Attachment Protein) homolog OS=Caenorhabditis elegans OX=6239 GN=snap-1 PE=1 SV=3	snap-1	na	na	na	3	3	15.33
Q18926	Uncharacterized protein OS=Caenorhabditis elegans OX=6239 GN=CELE_D1022.4 PE=1 SV=1	D1022.4	2.66667	2	5.17	na	na	na
Q18942	Yeast PRP (Splicing factor) related OS=Caenorhabditis elegans OX=6239 GN=prp-38 PE=1 SV=1	prp-38	na	na	na	1	1	2.776
Q18943	Uncharacterized protein OS=Caenorhabditis elegans OX=6239 GN=CELE_D1054.10 PE=1 SV=1	D1054.10	na	na	na	3	3	10.767
Q18947	Uterine Lumin Expressed/locailized OS=Caenorhabditis elegans OX=6239 GN=ule-3 PE=1 SV=1	ule-3	na	na	na	2	2	4.226
Q18965	Uncharacterized protein OS=Caenorhabditis elegans OX=6239 GN=eat-3 PE=1 SV=3	eat-3	na	na	na	8	8	29.375
Q18967	Eukaryotic translation initiation factor 3 subunit F OS=Caenorhabditis elegans OX=6239 GN=eif-3.F PE=3 SV=1	eif-3.F	4.5	3.5	8.576	9	6	26.476
Q18983	Uncharacterized protein OS=Caenorhabditis elegans OX=6239 GN=CELE_D2045.2 PE=1 SV=3	D2045.2	3	2	8.987	9	8	38.016
Q18990	CAD protein OS=Caenorhabditis elegans OX=6239 GN=pyr-1 PE=1 SV=2	pyr-1	7.66667	6.33333	15.2207	41	32	125.377
Q18994	Eukaryotic Initiation Factor OS=Caenorhabditis elegans OX=6239 GN=eif-2bepsilon PE=1 SV=1	eif-2bepsilon	na	na	na	3	2	7.304
Q19007	Nucleosome Assembly Protein OS=Caenorhabditis elegans OX=6239 GN=nap-1 PE=1 SV=1	nap-1	6	5.33333	15.1287	1	1	4.574
Q19020	Dynein heavy chain, cytoplasmic OS=Caenorhabditis elegans OX=6239 GN=dhc-1 PE=1 SV=1	dhc-1	5.33333	5	10.7943	41.5	34	122.027
Q19052	Eukaryotic translation initiation factor 2A OS=Caenorhabditis elegans OX=6239 GN=eif-2A PE=3 SV=2	eif-2A	na	na	na	7	5	17.013
Q19057	Acyl CoA DeHydrogenase OS=Caenorhabditis elegans OX=6239 GN=acdh-12 PE=1 SV=1	acdh-12	1.33333	1.33333	3.36967	19.5	15.5	66.5285
Q19058	MAO-C-like dehydratase domain OS=Caenorhabditis elegans OX=6239 GN=maoc-1 PE=1 SV=1	maoc-1	na	na	na	6	5	29.402
Q19063	Uncharacterized protein OS=Caenorhabditis elegans OX=6239 GN=CELE_E04F6.8 PE=1 SV=1	E04F6.8	na	na	na	2	1	3.587
Q19064	Uncharacterized protein OS=Caenorhabditis elegans OX=6239 GN=CELE_E04F6.9 PE=1 SV=1	E04F6.9	na	na	na	1	1	4.322
Q19088	RABaptiN (Rab effector) OS=Caenorhabditis elegans OX=6239 GN=rabn-5 PE=1 SV=1	rabn-5	na	na	na	1	1	8.128
Q19102	Alcohol/Ribitol Dehydrogenase family OS=Caenorhabditis elegans OX=6239 GN=ard-1 PE=1 SV=1	ard-1	1	1	1.883	na	na	na
Q19126	ATP Synthase B homolog OS=Caenorhabditis elegans OX=6239 GN=asb-2 PE=1 SV=1	asb-2	17.6667	11	35.992	10.3333	7	25.539
Q19130	Glutamine-Fructose 6-phosphate AminoTransferase homolog OS=Caenorhabditis elegans OX=6239 GN=gfat-1 PE=1 SV=1	gfat-1	3	2	6.869	3.66667	3	13.289
Q19131	Nuclear pore complex protein 5 OS=Caenorhabditis elegans OX=6239 GN=npp-5 PE=1 SV=1	npp-5	2	2	4.287	4	4	14.483
Q19162	60S ribosomal protein L11-2 OS=Caenorhabditis elegans OX=6239 GN=rpl-11.2 PE=3 SV=1	rpl-11.2	11	6	19.739	7.33333	1.66667	14.6697
Q19189	Putative peroxisome assembly protein 12 OS=Caenorhabditis elegans OX=6239 GN=prx-12 PE=3 SV=1	prx-12	1	1	2.188	na	na	na
Q19200	Stomatin-1 OS=Caenorhabditis elegans OX=6239 GN=sto-1 PE=3 SV=2	sto-1	na	na	na	2	2	7.707
Q19202	Apyrase apy-1 OS=Caenorhabditis elegans OX=6239 GN=apy-1 PE=1 SV=2	apy-1	3	2	4.244	5	3.5	17.395
Q19222	UDP-glucuronosyltransferase OS=Caenorhabditis elegans OX=6239 GN=ugt-65 PE=1 SV=3	ugt-65	1	1	2.147	na	na	na
Q19246	DeHydrogenases, Short chain OS=Caenorhabditis elegans OX=6239 GN=dhs-25 PE=1 SV=2	dhs-25	5	3	11.5665	na	na	na
Q19253	Transducer of Cdc42-dependent actin assembly protein 1 homolog OS=Caenorhabditis elegans OX=6239 GN=toca-1 PE=1 SV=2	toca-1	na	na	na	1	1	5.072
Q19264	Putative deoxyribose-phosphate aldolase OS=Caenorhabditis elegans OX=6239 GN=F09E5.3 PE=3 SV=1	F09E5.3	2	2	4.266	4	3	11.547
Q19265	Asparagine Linked Glycosylation (ALG) homolog, Nematode OS=Caenorhabditis elegans OX=6239 GN=algn-2 PE=1 SV=2	algn-2	na	na	na	2	2	9.193
Q19278	3-hydroxyisobutyryl-CoA hydrolase, mitochondrial OS=Caenorhabditis elegans OX=6239 GN=hach-1 PE=1 SV=1	hach-1	2	1	1.884	na	na	na
Q19289	Intermediate filament protein ifb-1 OS=Caenorhabditis elegans OX=6239 GN=ifb-1 PE=1 SV=1	ifb-1	18.3333	12.6667	38.4633	18.6667	15	49.914
Q19294	Cell division cycle protein 23 homolog OS=Caenorhabditis elegans OX=6239 GN=mat-3 PE=1 SV=2	mat-3	na	na	na	3	3	7.719
Q19302	Ribosome assembly factor mrt4 OS=Caenorhabditis elegans OX=6239 GN=CELE_F10E7.5 PE=1 SV=1	F10E7.5	na	na	na	1	1	2.5
Q19305	SPONdin (Extracellular matrix glycoprotein) family OS=Caenorhabditis elegans OX=6239 GN=spon-1 PE=1 SV=2	spon-1	na	na	na	4	3	9.478
Q19317	Putative neurobeachin homolog OS=Caenorhabditis elegans OX=6239 GN=sel-2 PE=2 SV=3	sel-2	1	1	1.607	6	5	17.916
Q19324	Proteasome Regulatory Particle, Non-ATPase-like OS=Caenorhabditis elegans OX=6239 GN=rpn-5 PE=1 SV=1	rpn-5	1	1	1.792	21	15	69.28
Q19328	Staphylococcal nuclease domain-containing protein OS=Caenorhabditis elegans OX=6239 GN=tsn-1 PE=1 SV=1	tsn-1	9.66667	7.33333	27.247	38	25.6667	120.13
Q19329	Pre-rRNA-processing protein TSR1 homolog OS=Caenorhabditis elegans OX=6239 GN=tag-151 PE=3 SV=1	tag-151	na	na	na	3	3	12.763
Q19335	REversed POlarity in early embryos OS=Caenorhabditis elegans OX=6239 GN=repo-1 PE=1 SV=2	repo-1	1	1	2.199	2.5	2	5.629
Q19339	Fatty Acid CoA Synthetase family OS=Caenorhabditis elegans OX=6239 GN=acs-14 PE=1 SV=1	acs-14	na	na	na	2	2	6.533
Q19342	Uncharacterized protein OS=Caenorhabditis elegans OX=6239 GN=CELE_F11C1.1 PE=1 SV=1	F11C1.1	1	1	1.511	na	na	na
Q19360	NEDD8-activating enzyme E1 catalytic subunit OS=Caenorhabditis elegans OX=6239 GN=rfl-1 PE=1 SV=2	rfl-1	na	na	na	5	3	16.505
Q19371	Yeast SEC homolog OS=Caenorhabditis elegans OX=6239 GN=sec-24.1 PE=1 SV=1	sec-24.1	3	3	4.8195	6	6	21.3
Q19416	DYnein Light chain (Tctex type) OS=Caenorhabditis elegans OX=6239 GN=dylt-1 PE=1 SV=2	dylt-1	1	1	4.465	na	na	na
Q19427	NADH pyrophosphatase OS=Caenorhabditis elegans OX=6239 GN=ndx-9 PE=1 SV=3	ndx-9	3	2	4.342	na	na	na
Q19470	COLlagen OS=Caenorhabditis elegans OX=6239 GN=col-184 PE=1 SV=1	col-184	2.5	1.5	2.451	2	1	6.35
Q19491	Uncharacterized protein OS=Caenorhabditis elegans OX=6239 GN=rsd-6 PE=1 SV=3	rsd-6	na	na	na	1	1	2.865
Q19496	Nuclear Hormone Receptor family OS=Caenorhabditis elegans OX=6239 GN=nhr-45 PE=1 SV=3	nhr-45	na	na	na	1	1	2.164
Q19519	Related to yeast Vacuolar Protein Sorting factor OS=Caenorhabditis elegans OX=6239 GN=vps-36 PE=1 SV=2	vps-36	1	1	3.817	1	1	5.335
Q19520	Chromosome Transmission Fidelity factor homolog OS=Caenorhabditis elegans OX=6239 GN=ctf-4 PE=1 SV=1	ctf-4	na	na	na	10	8	41.54
Q19537	Probable replication factor A 73 kDa subunit OS=Caenorhabditis elegans OX=6239 GN=rpa-1 PE=1 SV=1	rpa-1	1.5	1	3.3735	12	9.33333	51.1667
Q19545	UTP small subunit (SSU) processome component homolog OS=Caenorhabditis elegans OX=6239 GN=utp-20 PE=1 SV=2	utp-20	1	1	3.248	na	na	na
Q19554	ABC transporter, class F OS=Caenorhabditis elegans OX=6239 GN=abcf-1 PE=1 SV=1	abcf-1	na	na	na	23	16	93.72
Q19555	Cohesin subunit scc-3 OS=Caenorhabditis elegans OX=6239 GN=scc-3 PE=1 SV=1	scc-3	2	1	2.96	8	8	31.002
Q19564	D-aspartate oxidase 2 OS=Caenorhabditis elegans OX=6239 GN=ddo-2 PE=1 SV=1	ddo-2	na	na	na	1	1	4.814
Q19579	Polyadenylate-binding protein OS=Caenorhabditis elegans OX=6239 GN=pab-2 PE=1 SV=1	pab-2	9	2.66667	26.481	12.6667	6.33333	39.0607
Q19584	Ubiquitin fusion degradation protein 1 homolog OS=Caenorhabditis elegans OX=6239 GN=ufd-1 PE=1 SV=1	ufd-1	2	1.5	6.6315	1.66667	1.66667	6.961
Q19591	Uncharacterized protein OS=Caenorhabditis elegans OX=6239 GN=CELE_F19C7.1 PE=1 SV=1	F19C7.1	7	4	20.171	na	na	na
Q19626	Probable V-type proton ATPase subunit B OS=Caenorhabditis elegans OX=6239 GN=vha-12 PE=3 SV=1	vha-12	12.3333	7.66667	28.591	5.66667	5.33333	15.5727
Q19642	Centromere/kinetochore protein zw10 homolog OS=Caenorhabditis elegans OX=6239 GN=czw-1 PE=1 SV=1	czw-1	9	8	22.854	5.5	5	17.2325
Q19660	Uncharacterized protein OS=Caenorhabditis elegans OX=6239 GN=CELE_F21C10.10 PE=1 SV=2	F21C10.10	na	na	na	2	2	6.361
Q19661	Uncharacterized protein OS=Caenorhabditis elegans OX=6239 GN=CELE_F21C10.9 PE=1 SV=3	F21C10.9	2	2	3.846	na	na	na
Q19663	Uncharacterized protein OS=Caenorhabditis elegans OX=6239 GN=CELE_F21C10.7 PE=1 SV=2	F21C10.7	1	1	1.868	na	na	na
Q19680	Phosphoacetylglucosamine mutase OS=Caenorhabditis elegans OX=6239 GN=CELE_F21D5.1 PE=1 SV=1	F21D5.1	1	1	3.842	18.5	13.5	66.9555
Q19698	Invertebrate LYSozyme OS=Caenorhabditis elegans OX=6239 GN=ilys-5 PE=1 SV=1	ilys-5	7.33333	5	20.858	na	na	na
Q19699	Glutamine-Fructose 6-phosphate AminoTransferase homolog OS=Caenorhabditis elegans OX=6239 GN=gfat-2 PE=1 SV=1	gfat-2	2	1	4.022	3	1	7.065
Q19706	Eukaryotic translation initiation factor 3 subunit G OS=Caenorhabditis elegans OX=6239 GN=eif-3.G PE=3 SV=2	eif-3.G	2	1	5.1015	4.66667	3.66667	13.8093
Q19713	Phenylalanine--tRNA ligase beta subunit OS=Caenorhabditis elegans OX=6239 GN=fars-3 PE=3 SV=2	fars-3	1	1	2.121	11	8	40.897
Q19722	Asparagine--tRNA ligase, cytoplasmic OS=Caenorhabditis elegans OX=6239 GN=nars-1 PE=3 SV=1	nars-1	2	1	4.86	16	11	56.5095
Q19731	Uncharacterized protein OS=Caenorhabditis elegans OX=6239 GN=ekl-1 PE=1 SV=1	ekl-1	na	na	na	2	2	4.525
Q19743	Histone H1.3 OS=Caenorhabditis elegans OX=6239 GN=hil-3 PE=2 SV=3	hil-3	na	na	na	1	1	4.441
Q19749	Dihydrolipoyllysine-residue acetyltransferase component of pyruvate dehydrogenase complex, mitochondrial OS=Caenorhabditis elegans OX=6239 GN=dlat-1 PE=1 SV=1	dlat-1	8.66667	6	22.8153	4	3.66667	13.4873
Q19752	Protein farnesyltransferase subunit beta OS=Caenorhabditis elegans OX=6239 GN=fntb-1 PE=1 SV=1	fntb-1	na	na	na	4	4	12.495
Q19753	Uncharacterized protein F23B12.7 OS=Caenorhabditis elegans OX=6239 GN=F23B12.7 PE=3 SV=1	F23B12.7	3	1	5.308	2	2	8.37
Q19766	Mitochondrial import receptor subunit TOM20 homolog OS=Caenorhabditis elegans OX=6239 GN=tomm-20 PE=1 SV=1	tomm-20	2	2	6.10667	1.33333	1.33333	4.338
Q19775	Protein phosphatase ppm-1 OS=Caenorhabditis elegans OX=6239 GN=ppm-1 PE=1 SV=1	ppm-1	2	2	6.211	9	8	36.928
Q19813	COLlagen OS=Caenorhabditis elegans OX=6239 GN=col-140 PE=1 SV=1	col-140	na	na	na	1	1	3.036
Q19818	NHL (Ring finger b-box coiled coil) domain containing OS=Caenorhabditis elegans OX=6239 GN=nhl-2 PE=1 SV=2	nhl-2	1	1	3.354	10	10	35.168
Q19824	Conserved Edge Expressed protein OS=Caenorhabditis elegans OX=6239 GN=cee-1 PE=1 SV=1	cee-1	na	na	na	3.5	2.5	9.9935
Q19825	Probable arginine--tRNA ligase, cytoplasmic OS=Caenorhabditis elegans OX=6239 GN=rars-1 PE=3 SV=2	rars-1	11	9.33333	28.008	14	11	45.964
Q19842	Propionyl-CoA carboxylase alpha chain, mitochondrial OS=Caenorhabditis elegans OX=6239 GN=pcca-1 PE=1 SV=1	pcca-1	1	1	2.562	4	4	7.7665
Q19853	Uncharacterized protein OS=Caenorhabditis elegans OX=6239 GN=CELE_F28B4.3 PE=1 SV=1	F28B4.3	11.3333	7	29.467	1	1	2.967
Q19864	Cleavage and Polyadenylation Factor OS=Caenorhabditis elegans OX=6239 GN=cpf-1 PE=1 SV=1	cpf-1	na	na	na	9	7	32.974
Q19869	60S ribosomal protein L26 OS=Caenorhabditis elegans OX=6239 GN=rpl-26 PE=3 SV=1	rpl-26	10	6.33333	21.1147	12	8	30.043
Q19877	40S ribosomal protein S23 OS=Caenorhabditis elegans OX=6239 GN=rps-23 PE=3 SV=1	rps-23	4.33333	2.66667	10.7977	3.33333	2.66667	6.48233
Q19901	Heavy chain, Unconventional Myosin OS=Caenorhabditis elegans OX=6239 GN=hum-1 PE=1 SV=1	hum-1	na	na	na	4	3	11.056
Q19905	UDP-glucose 6-dehydrogenase OS=Caenorhabditis elegans OX=6239 GN=sqv-4 PE=1 SV=1	sqv-4	1	1	2.265	2	2	11.604
Q19948	Uncharacterized protein F32A5.4 OS=Caenorhabditis elegans OX=6239 GN=F32A5.4 PE=1 SV=1	F32A5.4	na	na	na	3	2	11.308
Q19969	Importin subunit alpha-3 OS=Caenorhabditis elegans OX=6239 GN=ima-3 PE=1 SV=2	ima-3	4.33333	3	12.147	5.5	4.5	14.538
Q19973	C.Elegans Chromodomain protein OS=Caenorhabditis elegans OX=6239 GN=cec-5 PE=1 SV=1	cec-5	na	na	na	10	7	52.19
Q19978	Bestrophin homolog 14 OS=Caenorhabditis elegans OX=6239 GN=best-14 PE=3 SV=3	best-14	na	na	na	1	1	2.66
Q19981	Putative protein tag-53 OS=Caenorhabditis elegans OX=6239 GN=tag-53 PE=1 SV=3	tag-53	na	na	na	1	1	5.209
Q19987	Uncharacterized protein OS=Caenorhabditis elegans OX=6239 GN=CELE_F33G12.3 PE=1 SV=1	F33G12.3	na	na	na	2	2	7.807
Q19989	GOLGi associated coiled-coil protein homolog OS=Caenorhabditis elegans OX=6239 GN=golg-2 PE=1 SV=4	golg-2	na	na	na	3	2	11.46
Q19991	Uncharacterized protein OS=Caenorhabditis elegans OX=6239 GN=CELE_F33H1.4 PE=1 SV=2	F33H1.4	na	na	na	2	2	9.655
Q1W0R7	Uncharacterized protein OS=Caenorhabditis elegans OX=6239 GN=CELE_F10G7.10 PE=1 SV=1	F10G7.10	na	na	na	1	1	8.126
Q1XFY9	Ribosomal Protein, Small subunit OS=Caenorhabditis elegans OX=6239 GN=rps-24 PE=1 SV=1	rps-24	7	4	18.898	2.5	2.5	5.4235
Q1ZXU7	Uncharacterized protein OS=Caenorhabditis elegans OX=6239 GN=CELE_F13H10.8 PE=1 SV=1	F13H10.8	1	1	4.5475	na	na	na
Q20005	Uncharacterized protein OS=Caenorhabditis elegans OX=6239 GN=CELE_F35A5.8 PE=1 SV=1	F35A5.8	na	na	na	4	2	8.112
Q20011	Neuropeptide-Like Protein OS=Caenorhabditis elegans OX=6239 GN=nlp-24 PE=1 SV=2	nlp-24	1.5	1	2.2985	na	na	na
Q20025	Profilin-2 OS=Caenorhabditis elegans OX=6239 GN=pfn-2 PE=2 SV=3	pfn-2	1.5	1.5	4.284	na	na	na
Q20034	Uncharacterized protein OS=Caenorhabditis elegans OX=6239 GN=CELE_F35D11.4 PE=1 SV=2	F35D11.4	na	na	na	2	2	4.167
Q20048	MaLonyl CoA Decarboxylase OS=Caenorhabditis elegans OX=6239 GN=mlcd-1 PE=1 SV=2	mlcd-1	na	na	na	2	2	9.039
Q20049	Isocitrate dehydrogenase [NAD] subunit, mitochondrial OS=Caenorhabditis elegans OX=6239 GN=idhg-1 PE=1 SV=2	idhg-1	3.66667	3.33333	7.527	6.33333	5	17.9677
Q20053	ATP Synthase B homolog OS=Caenorhabditis elegans OX=6239 GN=asb-1 PE=1 SV=1	asb-1	3.5	1.5	7.345	4	3.66667	11.1643
Q20058	Uncharacterized protein OS=Caenorhabditis elegans OX=6239 GN=CELE_F35G12.12 PE=1 SV=3	F35G12.12	2.5	2	3.906	4.5	4	15.8305
Q20059-3	Isoform c of WD repeat-containing protein 48 homolog OS=Caenorhabditis elegans OX=6239 GN=wdr-48	wdr-48	na	na	na	3	2	5.635
Q20060	Structural maintenance of chromosomes protein 4 OS=Caenorhabditis elegans OX=6239 GN=smc-4 PE=1 SV=1	smc-4	na	na	na	20.5	15.5	55.2175
Q20062	Mitochondrial Associated RiBonuclease homolog OS=Caenorhabditis elegans OX=6239 GN=marb-1 PE=1 SV=1	marb-1	11.3333	9	28.01	10.3333	7.33333	24.7017
Q20065	Prolyl 4-hydroxylase subunit alpha-2 OS=Caenorhabditis elegans OX=6239 GN=phy-2 PE=1 SV=1	phy-2	2.5	2	4.4365	5	5	13.773
Q20086	Putative UDP-glucuronosyltransferase ugt-58 OS=Caenorhabditis elegans OX=6239 GN=ugt-58 PE=3 SV=2	ugt-58	1	1	1.92	1	1	1.837
Q20117	Glutamate--cysteine ligase OS=Caenorhabditis elegans OX=6239 GN=gcs-1 PE=1 SV=2	gcs-1	na	na	na	14	8	43.594
Q20121	Fatty Acid CoA Synthetase family OS=Caenorhabditis elegans OX=6239 GN=acs-4 PE=1 SV=2	acs-4	na	na	na	13.6667	11	44.3457
Q20123	Ectopic P granules protein 4 OS=Caenorhabditis elegans OX=6239 GN=epg-4 PE=2 SV=1	epg-4	na	na	na	1	1	2.568
Q20143	Trifunctional purine biosynthetic protein adenosine-3 OS=Caenorhabditis elegans OX=6239 GN=CELE_F38B6.4 PE=1 SV=3	F38B6.4	9	7	20.4323	na	na	na
Q20157	Mannose-P-dolichol utilization defect 1 protein homolog OS=Caenorhabditis elegans OX=6239 GN=F38E1.9 PE=3 SV=2	F38E1.9	na	na	na	2	1	3.306
Q20168	Probable coatomer subunit beta' OS=Caenorhabditis elegans OX=6239 GN=copb-2 PE=3 SV=3	copb-2	2.5	2.5	6.369	5	5	19.0085
Q20203	Calsequestrin OS=Caenorhabditis elegans OX=6239 GN=csq-1 PE=1 SV=1	csq-1	2.33333	2.33333	5.36067	4	3	17.103
Q20206	Ribosomal Protein, Small subunit OS=Caenorhabditis elegans OX=6239 GN=rps-11 PE=1 SV=1	rps-11	11.3333	7.66667	25.6787	7.66667	4.66667	18.9243
Q20220	Uncharacterized protein OS=Caenorhabditis elegans OX=6239 GN=CELE_F40F4.7 PE=1 SV=4	F40F4.7	na	na	na	5	2	17.71
Q20223	Fatty acid-binding protein homolog 1 OS=Caenorhabditis elegans OX=6239 GN=lbp-1 PE=2 SV=1	lbp-1	na	na	na	2	1	4.518
Q20224	Fatty acid-binding protein homolog 2 OS=Caenorhabditis elegans OX=6239 GN=lbp-2 PE=1 SV=1	lbp-2	1	1	3.72	5	3	10.573
Q20228	40S ribosomal protein S9 OS=Caenorhabditis elegans OX=6239 GN=rps-9 PE=3 SV=1	rps-9	9.33333	6.33333	15.3797	5.33333	4.33333	12.976
Q20239	Acid Alpha Glucosidase Relate OS=Caenorhabditis elegans OX=6239 GN=aagr-3 PE=1 SV=1	aagr-3	1	1	1.97	na	na	na
Q20264	Fatty Acid CoA Synthetase family OS=Caenorhabditis elegans OX=6239 GN=acs-11 PE=1 SV=3	acs-11	na	na	na	6	5	21.088
Q20277	FIP (Fungus-Induced Protein) Related OS=Caenorhabditis elegans OX=6239 GN=fipr-21 PE=1 SV=1	fipr-21	4.66667	3.33333	13.2507	2.5	2	8.232
Q20282	COLlagen OS=Caenorhabditis elegans OX=6239 GN=col-139 PE=1 SV=1	col-139	1.5	1	3.6655	na	na	na
Q20287	Uncharacterized protein OS=Caenorhabditis elegans OX=6239 GN=CELE_F41G3.6 PE=1 SV=2	F41G3.6	na	na	na	2	2	16.093
Q20306	ABC transporter, class F OS=Caenorhabditis elegans OX=6239 GN=abcf-3 PE=1 SV=1	abcf-3	3.5	3	8.7265	10.5	8	26.611
Q20308	Amine N-MethylTransferase OS=Caenorhabditis elegans OX=6239 GN=anmt-2 PE=1 SV=2	anmt-2	1	1	2.942	na	na	na
Q20310	Uncharacterized protein OS=Caenorhabditis elegans OX=6239 GN=CELE_F42A10.5 PE=1 SV=1	F42A10.5	4	2	7.452	na	na	na
Q20329	Uncharacterized protein OS=Caenorhabditis elegans OX=6239 GN=CELE_F42C5.9 PE=1 SV=1	F42C5.9	na	na	na	3	3	9.746
Q20363	Stress-induced protein 1 OS=Caenorhabditis elegans OX=6239 GN=sip-1 PE=1 SV=1	sip-1	15.3333	7.33333	37.404	36	9.33333	58.831
Q20364	SLY1 homolog OS=Caenorhabditis elegans OX=6239 GN=sly-1 PE=1 SV=4	sly-1	1	1	2.927	3	3	8.814
Q20374	Protein PAT1 homolog 1 OS=Caenorhabditis elegans OX=6239 GN=patr-1 PE=3 SV=2	patr-1	na	na	na	2	2	11.838
Q20457	Uncharacterized protein OS=Caenorhabditis elegans OX=6239 GN=CELE_F46C3.2 PE=4 SV=2	F46C3.2	na	na	na	1	1	2.578
Q20496	Probable rho GDP-dissociation inhibitor OS=Caenorhabditis elegans OX=6239 GN=rhi-1 PE=3 SV=1	rhi-1	na	na	na	2	2	4.221
Q20507	Acyl-CoA-binding protein homolog 3 OS=Caenorhabditis elegans OX=6239 GN=acbp-3 PE=3 SV=2	acbp-3	2	2	3.297	na	na	na
Q20576	Prion-like-(Q/N-rich)-domain-bearing protein OS=Caenorhabditis elegans OX=6239 GN=pqn-39 PE=1 SV=2	pqn-39	na	na	na	2	1	7.712
Q20585	26S proteasome non-ATPase regulatory subunit 6 OS=Caenorhabditis elegans OX=6239 GN=rpn-7 PE=2 SV=1	rpn-7	1.5	1.5	3.593	8	7	31.67
Q20615	Downstream Of DAF-16 (Regulated by DAF-16) OS=Caenorhabditis elegans OX=6239 GN=dod-23 PE=1 SV=1	dod-23	na	na	na	1	1	2.328
Q20616	Peroxidase skpo-1 OS=Caenorhabditis elegans OX=6239 GN=skpo-1 PE=2 SV=1	skpo-1	na	na	na	7	6	28.174
Q20626	Uncharacterized protein OS=Caenorhabditis elegans OX=6239 GN=CELE_F49E2.5 PE=1 SV=3	F49E2.5	1	1	3.4655	1	1	5.963
Q20641	Non-muscle MYosin OS=Caenorhabditis elegans OX=6239 GN=nmy-1 PE=1 SV=2	nmy-1	1.5	1	4.97	4.5	4.5	15.823
Q20643	Uncharacterized protein OS=Caenorhabditis elegans OX=6239 GN=CELE_F52B5.2 PE=1 SV=2	F52B5.2	na	na	na	4	4	10.221
Q20647	60S ribosomal protein L23a 2 OS=Caenorhabditis elegans OX=6239 GN=rpl-25.2 PE=3 SV=1	rpl-25.2	7	3.66667	15.4633	9	6	26.062
Q20655	14-3-3-like protein 2 OS=Caenorhabditis elegans OX=6239 GN=ftt-2 PE=1 SV=1	ftt-2	6.66667	2.66667	17.43	16	4	49.605
Q20660	Heat Shock Protein OS=Caenorhabditis elegans OX=6239 GN=hsp-17 PE=1 SV=1	hsp-17	1.5	1	3.354	3	3	7.519
Q20675	Uncharacterized protein OS=Caenorhabditis elegans OX=6239 GN=CELE_F52E4.5 PE=1 SV=2	F52E4.5	na	na	na	1	1	3.715
Q20676	Propionyl Coenzyme A Carboxylase Beta subunit OS=Caenorhabditis elegans OX=6239 GN=pccb-1 PE=1 SV=1	pccb-1	1.33333	1	3.71267	10	7	19.3905
Q20678	Exocyst complex component 1 OS=Caenorhabditis elegans OX=6239 GN=sec-3 PE=1 SV=2	sec-3	na	na	na	1	1	4.887
Q20683	Tetratricopeptide repeat protein 36 OS=Caenorhabditis elegans OX=6239 GN=ttc-36 PE=3 SV=1	ttc-36	na	na	na	1	1	2.61
Q20684	Galectin OS=Caenorhabditis elegans OX=6239 GN=lec-2 PE=1 SV=2	lec-2	2	2	5.691	9.5	7	21.5005
Q20716	ISY splicing factor homolog OS=Caenorhabditis elegans OX=6239 GN=isy-1 PE=1 SV=1	isy-1	na	na	na	2	2	7.518
Q20719	Probable NADH dehydrogenase [ubiquinone] flavoprotein 2, mitochondrial OS=Caenorhabditis elegans OX=6239 GN=F53F4.10 PE=3 SV=1	F53F4.10	3	2	5.024	na	na	na
Q20720	Uncharacterized protein OS=Caenorhabditis elegans OX=6239 GN=CELE_F53F4.11 PE=1 SV=2	F53F4.11	5	4	13.1597	na	na	na
Q20745	Nuclear migration and anchoring protein unc-84 OS=Caenorhabditis elegans OX=6239 GN=unc-84 PE=1 SV=2	unc-84	na	na	na	2	2	4.206
Q20748	ATPase family AAA domain-containing protein 3 OS=Caenorhabditis elegans OX=6239 GN=atad-3 PE=1 SV=2	atad-3	2.5	2	4.546	4.66667	4.33333	10.576
Q20751	Eukaryotic translation initiation factor 5A-2 OS=Caenorhabditis elegans OX=6239 GN=iff-2 PE=2 SV=1	iff-2	5	2.5	15.05	9	2	37.678
Q20754	COLlagen OS=Caenorhabditis elegans OX=6239 GN=col-38 PE=1 SV=2	col-38	1	1	4.564	na	na	na
Q20772	Probable glutaryl-CoA dehydrogenase, mitochondrial OS=Caenorhabditis elegans OX=6239 GN=F54D5.7 PE=3 SV=1	F54D5.7	1	1	2.501	na	na	na
Q20774	DNaJ domain (Prokaryotic heat shock protein) OS=Caenorhabditis elegans OX=6239 GN=dnj-13 PE=1 SV=1	dnj-13	na	na	na	1	1	2.552
Q20779	Cytochrome c oxidase subunit 6A, mitochondrial OS=Caenorhabditis elegans OX=6239 GN=cox-6A PE=3 SV=1	cox-6A	7	5.33333	15.609	9.5	4.5	32.549
Q20780	ALdehyde deHydrogenase OS=Caenorhabditis elegans OX=6239 GN=alh-1 PE=1 SV=3	alh-1	9.33333	8.33333	23.9663	2	2	3.336
Q20790	Uncharacterized protein OS=Caenorhabditis elegans OX=6239 GN=CELE_F54F7.3 PE=1 SV=1	F54F7.3	na	na	na	4	3	16.959
Q20798	E3 ubiquitin-protein ligase hrd-1 OS=Caenorhabditis elegans OX=6239 GN=sel-11 PE=3 SV=1	sel-11	1	1	2.3745	na	na	na
Q20819	Elongation factor Ts, mitochondrial OS=Caenorhabditis elegans OX=6239 GN=tsfm-1 PE=2 SV=1	tsfm-1	na	na	na	6	4	22.071
Q20822	Probable signal recognition particle subunit SRP68 OS=Caenorhabditis elegans OX=6239 GN=srpa-68 PE=3 SV=2	srpa-68	1	1	1.7725	12	11	42.896
Q20840	Dietary restriction down regulated OS=Caenorhabditis elegans OX=6239 GN=drd-5 PE=1 SV=2	drd-5	2	1	2.723	na	na	na
Q20849	Kinetochore-associated protein rod-1 OS=Caenorhabditis elegans OX=6239 GN=rod-1 PE=1 SV=1	rod-1	na	na	na	6	5	21.886
Q20865	Uncharacterized protein OS=Caenorhabditis elegans OX=6239 GN=CELE_F56C9.7 PE=1 SV=1	F56C9.7	7	3	12.598	na	na	na
Q20877	Uncharacterized protein OS=Caenorhabditis elegans OX=6239 GN=CELE_F56D3.1 PE=1 SV=2	F56D3.1	3	2	6.904	na	na	na
Q20898	Translational repressor ifet-1 OS=Caenorhabditis elegans OX=6239 GN=ifet-1 PE=1 SV=2	ifet-1	na	na	na	8	6	47.989
Q20911	Probable cubilin OS=Caenorhabditis elegans OX=6239 GN=ZC116.3 PE=1 SV=4	ZC116.3	na	na	na	2	2	7.205
Q20921	COLlagen OS=Caenorhabditis elegans OX=6239 GN=col-160 PE=4 SV=2	col-160	2	2	5.017	na	na	na
Q20932	Cell adhesion protein byn-1 OS=Caenorhabditis elegans OX=6239 GN=byn-1 PE=3 SV=2	byn-1	1	1	2.767	2	2	7.258
Q20937	NTL-1a OS=Caenorhabditis elegans OX=6239 GN=let-711 PE=1 SV=3	let-711	3	3	7.233	21	18	68.076
Q20938	Probable 26S proteasome regulatory subunit rpn-6.1 OS=Caenorhabditis elegans OX=6239 GN=rpn-6.1 PE=2 SV=2	rpn-6.1	2	1.66667	3.77	11	10	30.463
Q20943	Uncharacterized protein OS=Caenorhabditis elegans OX=6239 GN=mrp-2 PE=1 SV=2	mrp-2	na	na	na	1	1	5.149
Q20950	Uncharacterized protein OS=Caenorhabditis elegans OX=6239 GN=CELE_F57F5.1 PE=1 SV=2	F57F5.1	1	1	3.532	na	na	na
Q20964	LYSozyme OS=Caenorhabditis elegans OX=6239 GN=lys-4 PE=1 SV=1	lys-4	1	1	1.73	na	na	na
Q20970	Methionine--tRNA ligase, cytoplasmic OS=Caenorhabditis elegans OX=6239 GN=mars-1 PE=3 SV=1	mars-1	7.66667	6.33333	19.727	16.6667	13	60.1163
Q20990	Uncharacterized protein OS=Caenorhabditis elegans OX=6239 GN=CELE_F58F9.3 PE=1 SV=2	F58F9.3	na	na	na	2	1	3.645
Q20992	Acyl-coenzyme A oxidase OS=Caenorhabditis elegans OX=6239 GN=acox-3 PE=1 SV=1	acox-3	1.5	1.5	3.264	na	na	na
Q21004	AMPHiphysin homolog OS=Caenorhabditis elegans OX=6239 GN=amph-1 PE=1 SV=1	amph-1	na	na	na	1	1	5.121
Q21018	Conserved regulator of innate immunity protein 3 OS=Caenorhabditis elegans OX=6239 GN=cri-3 PE=1 SV=2	cri-3	1.5	1	4.5575	na	na	na
Q21025	Uncharacterized protein OS=Caenorhabditis elegans OX=6239 GN=CELE_F59A6.5 PE=1 SV=1	F59A6.5	na	na	na	2	2	10.095
Q21057	Galectin OS=Caenorhabditis elegans OX=6239 PE=2 SV=1	#VALUE!	2	1.5	7.2965	4	3	16.204
Q21086	Guanine nucleotide-binding protein-like 3 homolog OS=Caenorhabditis elegans OX=6239 GN=nst-1 PE=3 SV=1	nst-1	1.5	1.5	6.402	na	na	na
Q21106	DDB1- and CUL4-associated factor homolog 1 OS=Caenorhabditis elegans OX=6239 GN=dcaf-1 PE=3 SV=5	dcaf-1	na	na	na	2	2	9.495
Q21153	Probable calcium-binding mitochondrial carrier K02F3.2 OS=Caenorhabditis elegans OX=6239 GN=K02F3.2 PE=3 SV=3	K02F3.2	4.33333	4	11.1307	5.5	4	20.057
Q21154	MICOS complex subunit MIC27 OS=Caenorhabditis elegans OX=6239 GN=moma-1 PE=2 SV=1	moma-1	2	1.66667	4.725	2	2	4.8675
Q21164	ELRR (Extracellular Leucine-Rich Repeat) ONly OS=Caenorhabditis elegans OX=6239 GN=lron-7 PE=1 SV=2	lron-7	na	na	na	1	1	3.144
Q21166	Acetoacetyl-CoA synthetase OS=Caenorhabditis elegans OX=6239 GN=sur-5 PE=2 SV=1	sur-5	11	7.5	23.5865	na	na	na
Q21193	Profilin-3 OS=Caenorhabditis elegans OX=6239 GN=pfn-3 PE=2 SV=1	pfn-3	na	na	na	1	1	6.357
Q21210	Uncharacterized protein OS=Caenorhabditis elegans OX=6239 GN=CELE_K04C2.2 PE=1 SV=1	K04C2.2	na	na	na	1	1	7.008
Q21215	Guanine nucleotide-binding protein subunit beta-2-like 1 OS=Caenorhabditis elegans OX=6239 GN=rack-1 PE=1 SV=3	rack-1	14.3333	10.3333	43.5837	7	6	25.1433
Q21217	Probable 4-aminobutyrate aminotransferase, mitochondrial OS=Caenorhabditis elegans OX=6239 GN=gta-1 PE=3 SV=1	gta-1	2	2	5.167	na	na	na
Q21225	VAC (Yeast VACuole morphology)-Like OS=Caenorhabditis elegans OX=6239 GN=vacl-14 PE=1 SV=1	vacl-14	na	na	na	1	1	4.871
Q21230	Eukaryotic translation initiation factor 2 subunit 2 OS=Caenorhabditis elegans OX=6239 GN=K04G2.1 PE=3 SV=4	K04G2.1	2.33333	2	5.66633	4	3.5	11.401
Q21233	NADH dehydrogenase [ubiquinone] 1 alpha subcomplex subunit 10, mitochondrial OS=Caenorhabditis elegans OX=6239 GN=nuo-4 PE=1 SV=1	nuo-4	3	3	5.288	14	13	43.344
Q21270	Conserved oligomeric Golgi complex subunit 6 OS=Caenorhabditis elegans OX=6239 GN=cogc-6 PE=3 SV=1	cogc-6	2	2	3.692	2	2	4.731
Q21274	Uncharacterized protein OS=Caenorhabditis elegans OX=6239 GN=CELE_K07C5.2 PE=1 SV=1	K07C5.2	na	na	na	4	3	10.119
Q21276	Nucleolar protein 56 OS=Caenorhabditis elegans OX=6239 GN=nol-56 PE=3 SV=1	nol-56	14.6667	10	39.8307	7.5	7	25.859
Q21284	Uncharacterized protein OS=Caenorhabditis elegans OX=6239 GN=CELE_K07E3.4 PE=1 SV=2	K07E3.4	2.5	1	4.131	8	6.5	32.9495
Q21301	CARMIL (Capping, ARp2/3, Myosin I Linker protein) homolog OS=Caenorhabditis elegans OX=6239 GN=crml-1 PE=1 SV=2	crml-1	na	na	na	1	1	2.758
Q21307	Dual specificity mitogen-activated protein kinase kinase mek-1 OS=Caenorhabditis elegans OX=6239 GN=mek-1 PE=1 SV=2	mek-1	na	na	na	7	5	23.974
Q21322	RNP (RRM RNA binding domain) containing OS=Caenorhabditis elegans OX=6239 GN=rnp-2 PE=1 SV=2	rnp-2	na	na	na	6	5	15.579
Q21323	RNP (RRM RNA binding domain) containing OS=Caenorhabditis elegans OX=6239 GN=rnp-3 PE=1 SV=1	rnp-3	1	1	2.985	3	3	7.665
Q21338	Transcription elongation factor SPT5 OS=Caenorhabditis elegans OX=6239 GN=spt-5 PE=3 SV=3	spt-5	na	na	na	35	26	123.55
Q21342	Enhancer of AKt-1 null OS=Caenorhabditis elegans OX=6239 GN=eak-7 PE=1 SV=1	eak-7	na	na	na	3	3	10.601
Q21350	Chromosome Transmission Fidelity factor homolog OS=Caenorhabditis elegans OX=6239 GN=ctf-18 PE=1 SV=1	ctf-18	na	na	na	1	1	4.007
Q21351	Ras-Gtpase-activating protein SH3 (Three) domain-Binding Protein OS=Caenorhabditis elegans OX=6239 GN=gtbp-1 PE=1 SV=2	gtbp-1	3	3	7.09533	19	15	67.324
Q21352	Translocon-associated protein subunit beta OS=Caenorhabditis elegans OX=6239 GN=CELE_K08F4.3 PE=1 SV=1	K08F4.3	na	na	na	2	1	6.048
Q21355	Glutathione S-transferase 4 OS=Caenorhabditis elegans OX=6239 GN=gst-4 PE=2 SV=1	gst-4	na	na	na	2	2	7.165
Q21408	SPeCtrin OS=Caenorhabditis elegans OX=6239 GN=spc-1 PE=1 SV=2	spc-1	14.3333	13.3333	31.8487	28.5	24	94.6715
Q21432	Zinc metalloproteinase nas-11 OS=Caenorhabditis elegans OX=6239 GN=nas-11 PE=1 SV=2	nas-11	na	na	na	9	6	23.584
Q21436	Nuclear Pore complex Protein OS=Caenorhabditis elegans OX=6239 GN=npp-3 PE=1 SV=1	npp-3	na	na	na	4	3	16.265
Q21443	Lamin-1 OS=Caenorhabditis elegans OX=6239 GN=lmn-1 PE=1 SV=2	lmn-1	11.6667	8.33333	26.5687	11.6667	10	39.9177
Q21444	Conserved oligomeric Golgi complex subunit 2 OS=Caenorhabditis elegans OX=6239 GN=cogc-2 PE=2 SV=1	cogc-2	na	na	na	2	1	6.999
Q21463	Asparagine synthetase OS=Caenorhabditis elegans OX=6239 GN=asns-2 PE=1 SV=1	asns-2	na	na	na	6	6	24.1
Q21465	2 (Zwei) IG domain protein OS=Caenorhabditis elegans OX=6239 GN=zig-12 PE=1 SV=1	zig-12	1	1	2.278	3	3	10.926
Q21481	DeHydrogenases, Short chain OS=Caenorhabditis elegans OX=6239 GN=dhs-28 PE=1 SV=1	dhs-28	4.66667	4	15.4117	8	6	30.5837
Q21484	Histone AcetylTransferase OS=Caenorhabditis elegans OX=6239 GN=hat-1 PE=1 SV=2	hat-1	na	na	na	2	2	8.565
Q21486	Yeast PRP (Splicing factor) related OS=Caenorhabditis elegans OX=6239 GN=prp-3 PE=1 SV=1	prp-3	na	na	na	6	5	22.155
Q21502	MOG interacting and ectopic P-granules protein 1 OS=Caenorhabditis elegans OX=6239 GN=mep-1 PE=1 SV=2	mep-1	na	na	na	10.5	9	51.5985
Q21525	Uncharacterized protein OS=Caenorhabditis elegans OX=6239 GN=CELE_M05D6.6 PE=1 SV=1	M05D6.6	2	2	8.93933	6	3	19.046
Q21531	Initiation Factor 4G (eIF4G) family OS=Caenorhabditis elegans OX=6239 GN=ifg-1 PE=1 SV=1	ifg-1	6.66667	4.66667	14.39	21.5	16.5	72.632
Q21541	Uncharacterized protein OS=Caenorhabditis elegans OX=6239 GN=CELE_M142.5 PE=1 SV=2	M142.5	na	na	na	2	2	4.164
Q21551	MICOS complex subunit MIC19 OS=Caenorhabditis elegans OX=6239 GN=chch-3 PE=3 SV=1	chch-3	2.33333	2	3.74233	1	1	2.697
Q21554	DNA damage-binding protein 1 OS=Caenorhabditis elegans OX=6239 GN=ddb-1 PE=1 SV=2	ddb-1	2	2	2.753	na	na	na
Q21555	Uncharacterized protein OS=Caenorhabditis elegans OX=6239 GN=CELE_M18.3 PE=1 SV=1	M18.3	na	na	na	1	1	6.343
Q21559	Ref/ALY RNA export adaptor family OS=Caenorhabditis elegans OX=6239 GN=aly-3 PE=1 SV=1	aly-3	1	1	3.832	5	4	17.873
Q21568	NHP2-like protein 1 homolog OS=Caenorhabditis elegans OX=6239 GN=M28.5 PE=3 SV=1	M28.5	2	2	8.16933	3	3	14.972
Q21624	Coronin-like protein cor-1 OS=Caenorhabditis elegans OX=6239 GN=cor-1 PE=2 SV=2	cor-1	na	na	na	12	8	45.062
Q21643	MO25 (MOuse embryo scaffolding Protein) homolog OS=Caenorhabditis elegans OX=6239 GN=mop-25.1 PE=1 SV=2	mop-25.1	na	na	na	1	1	6.159
Q21693	Eukaryotic translation initiation factor 4E-2 OS=Caenorhabditis elegans OX=6239 GN=ife-2 PE=1 SV=1	ife-2	1.5	1	3.945	6	4	19.588
Q21732	Uncharacterized protein OS=Caenorhabditis elegans OX=6239 GN=CELE_R04F11.2 PE=1 SV=1	R04F11.2	4.66667	3.66667	10.242	6	5	19.415
Q21738	Partner of xrn-2 protein 1 OS=Caenorhabditis elegans OX=6239 GN=paxt-1 PE=1 SV=2	paxt-1	na	na	na	4	2	7.08
Q21740	Yeast Enhancer of DeCapping homolog OS=Caenorhabditis elegans OX=6239 GN=edc-3 PE=1 SV=1	edc-3	na	na	na	6	5	19.18
Q21742	Uncharacterized protein OS=Caenorhabditis elegans OX=6239 GN=CELE_R05F9.6 PE=1 SV=1	R05F9.6	2	2	3.5535	9	8	29.157
Q21746	Small Glutamine-rich Tetratrico repeat protein OS=Caenorhabditis elegans OX=6239 GN=sgt-1 PE=1 SV=1	sgt-1	2.5	2.5	6.754	na	na	na
Q21750	Acid Alpha Glucosidase Relate OS=Caenorhabditis elegans OX=6239 GN=aagr-2 PE=1 SV=3	aagr-2	na	na	na	2	2	12.292
Q21752	Probable voltage-dependent anion-selective channel OS=Caenorhabditis elegans OX=6239 GN=vdac-1 PE=3 SV=2	vdac-1	7	5	20.6357	6.5	5	26.982
Q21754	Phosphoinositide phospholipase C OS=Caenorhabditis elegans OX=6239 GN=plc-4 PE=1 SV=1	plc-4	na	na	na	3	2	7.678
Q21755	Nitric oxide synthase-interacting protein homolog OS=Caenorhabditis elegans OX=6239 GN=R05G6.4 PE=3 SV=1	R05G6.4	na	na	na	2	2	7.619
Q21763	Uncharacterized protein OS=Caenorhabditis elegans OX=6239 GN=CELE_R05H5.3 PE=1 SV=1	R05H5.3	1	1	2.319	7	4	29.479
Q21770	Argonaute protein wago-1 OS=Caenorhabditis elegans OX=6239 GN=wago-1 PE=1 SV=1	wago-1	2	1	1.816	na	na	na
Q21773	Dihydropyrimidinase 1 OS=Caenorhabditis elegans OX=6239 GN=dhp-1 PE=1 SV=2	dhp-1	1	1	1.91	na	na	na
Q21776	Mitotic checkpoint serine/threonine-protein kinase bub-1 OS=Caenorhabditis elegans OX=6239 GN=bub-1 PE=1 SV=1	bub-1	na	na	na	11	10	51.098
Q21793	Prion-like-(Q/N-rich)-domain-bearing protein OS=Caenorhabditis elegans OX=6239 GN=pqn-53 PE=1 SV=2	pqn-53	5	4	6.985	na	na	na
Q21824	Probable peroxiredoxin prdx-3 OS=Caenorhabditis elegans OX=6239 GN=prdx-3 PE=3 SV=1	prdx-3	3.66667	2	8.30667	4	2.5	17.173
Q21828	Probable mitochondrial pyruvate carrier 1 OS=Caenorhabditis elegans OX=6239 GN=mpc-1 PE=3 SV=2	mpc-1	2	1.5	4.3315	4	2	15.302
Q21829	ATP-dependent DNA helicase II subunit 2 OS=Caenorhabditis elegans OX=6239 GN=cku-80 PE=1 SV=2	cku-80	na	na	na	1	1	5.516
Q21831	SNF chromatin remodeling Complex component OS=Caenorhabditis elegans OX=6239 GN=snfc-5 PE=1 SV=1	snfc-5	na	na	na	5	4	21.659
Q21832	RNA-binding protein 8A OS=Caenorhabditis elegans OX=6239 GN=rnp-4 PE=1 SV=1	rnp-4	1	1	4.3025	1.5	1.5	6.52
Q21854	Influenza Virus NS1a (A) binding protein homolog OS=Caenorhabditis elegans OX=6239 GN=ivns-1 PE=1 SV=1	ivns-1	23	20	46.944	5	4.5	11.003
Q21884	Uncharacterized protein OS=Caenorhabditis elegans OX=6239 GN=CELE_R09H10.5 PE=1 SV=2	R09H10.5	8	7	28.1907	1	1	8.253
Q21902	DNA replication licensing factor mcm-5 OS=Caenorhabditis elegans OX=6239 GN=mcm-5 PE=3 SV=1	mcm-5	na	na	na	53	39	172.519
Q21920-6	Isoform f of Ankyrin repeat and KH domain-containing protein mask-1 OS=Caenorhabditis elegans OX=6239 GN=mask-1	mask-1	na	na	na	7	6	23.36
Q21921	NAD-dependent protein deacetylase sir-2.1 OS=Caenorhabditis elegans OX=6239 GN=sir-2.1 PE=1 SV=1	sir-2.1	na	na	na	2	2	4.54
Q21924	G-patch domain and KOW motifs-containing protein homolog 1 OS=Caenorhabditis elegans OX=6239 GN=gkow-1 PE=1 SV=1	gkow-1	na	na	na	2	2	5.632
Q21926	Isoleucine--tRNA ligase, cytoplasmic OS=Caenorhabditis elegans OX=6239 GN=iars-1 PE=3 SV=1	iars-1	10	7.5	20.9625	13.5	10	46.683
Q21930	60S ribosomal protein L28 OS=Caenorhabditis elegans OX=6239 GN=rpl-28 PE=1 SV=3	rpl-28	5	4.66667	8.01	2.66667	2.66667	5.798
Q21952	Kinetochore protein Nuf2 homolog OS=Caenorhabditis elegans OX=6239 GN=him-10 PE=1 SV=1	him-10	na	na	na	4	4	22.183
Q21961	Associated with RAN (Nuclear import/export) function OS=Caenorhabditis elegans OX=6239 GN=ran-5 PE=1 SV=1	ran-5	na	na	na	2	2	9.87
Q21962	Glycine cleavage system P protein OS=Caenorhabditis elegans OX=6239 GN=gldc-1 PE=1 SV=1	gldc-1	4	3	9.0905	na	na	na
Q21966	ASpartyl Protease OS=Caenorhabditis elegans OX=6239 GN=asp-4 PE=1 SV=1	asp-4	na	na	na	2	2	8.43267
Q21970	MIZ-type zinc finger putative transcription factor OS=Caenorhabditis elegans OX=6239 GN=miz-1 PE=1 SV=2	miz-1	na	na	na	1	1	4.017
Q21986	N-terminal acetyltransferase B complex subunit NAA25 homolog OS=Caenorhabditis elegans OX=6239 GN=cra-1 PE=1 SV=3	cra-1	na	na	na	1	1	2.7
Q21993	Probable prefoldin subunit 5 OS=Caenorhabditis elegans OX=6239 GN=pfd-5 PE=2 SV=1	pfd-5	na	na	na	4	3	7.079
Q22003	Uncharacterized protein OS=Caenorhabditis elegans OX=6239 GN=CELE_R166.2 PE=1 SV=1	R166.2	na	na	na	3	1	3.845
Q22006	Pre-rRNA-processing protein pro-1 OS=Caenorhabditis elegans OX=6239 GN=pro-1 PE=2 SV=1	pro-1	1	1	3.397	na	na	na
Q22013	Uncharacterized protein OS=Caenorhabditis elegans OX=6239 GN=CELE_R186.3 PE=1 SV=1	R186.3	na	na	na	4	4	9.313
Q22018	Thymidylate kinase OS=Caenorhabditis elegans OX=6239 GN=dtmk-1 PE=3 SV=1	dtmk-1	2	1.5	2.8355	na	na	na
Q22020	Uncharacterized protein OS=Caenorhabditis elegans OX=6239 GN=CELE_R53.5 PE=1 SV=1	R53.5	na	na	na	4	4	12.043
Q22021	Putative ATP synthase subunit f, mitochondrial OS=Caenorhabditis elegans OX=6239 GN=R53.4 PE=3 SV=1	R53.4	4	3.33333	7.78967	2	2	4.281
Q22031	Putative tRNA (cytidine(32)/guanosine(34)-2'-O)-methyltransferase OS=Caenorhabditis elegans OX=6239 GN=R74.7 PE=3 SV=3	R74.7	na	na	na	1	1	3.424
Q22037-4	Isoform d of Heterogeneous nuclear ribonucleoprotein A1 OS=Caenorhabditis elegans OX=6239 GN=hrp-1	hrp-1	na	na	na	7	6	24.822
Q22038	Ras-like GTP-binding protein rhoA OS=Caenorhabditis elegans OX=6239 GN=rho-1 PE=1 SV=1	rho-1	1	1	2.711	5	2	11.822
Q22053	rRNA 2'-O-methyltransferase fibrillarin OS=Caenorhabditis elegans OX=6239 GN=fib-1 PE=2 SV=1	fib-1	18.6667	11.6667	47.9467	7.66667	5.33333	30.6653
Q22054	40S ribosomal protein S16 OS=Caenorhabditis elegans OX=6239 GN=rps-16 PE=1 SV=3	rps-16	7.66667	5.66667	16.0123	7.5	5.5	20.2045
Q22078	Nuclear pore complex protein Nup85 OS=Caenorhabditis elegans OX=6239 GN=npp-2 PE=1 SV=1	npp-2	na	na	na	1	1	5.507
Q22100	Acetyl-CoA acetyltransferase homolog, mitochondrial OS=Caenorhabditis elegans OX=6239 GN=kat-1 PE=1 SV=2	kat-1	4	4	13.984	4	3.5	14.489
Q22101	Uncharacterized protein OS=Caenorhabditis elegans OX=6239 GN=CELE_T02G5.7 PE=1 SV=1	T02G5.7	4	3.33333	9.36333	1	1	2.769
Q22111	Methylmalonic aciduria type A homolog, mitochondrial OS=Caenorhabditis elegans OX=6239 GN=mmaa-1 PE=3 SV=2	mmaa-1	na	na	na	2	2	5.539
Q22123	Uncharacterized protein OS=Caenorhabditis elegans OX=6239 GN=CELE_T03G11.6 PE=1 SV=2	T03G11.6	na	na	na	1	1	3.461
Q22135	NIFK homolog OS=Caenorhabditis elegans OX=6239 GN=nifk-1 PE=1 SV=1	nifk-1	3	3	7.618	2	1	4.579
Q22137	Uncharacterized protein OS=Caenorhabditis elegans OX=6239 GN=CELE_T04A8.7 PE=1 SV=1	T04A8.7	1	1	2.334	11	9	38.979
Q22140	Mitochondrial Ribosomal Protein, Large OS=Caenorhabditis elegans OX=6239 GN=mrpl-16 PE=1 SV=2	mrpl-16	na	na	na	2	2	4.703
Q22161	Sideroflexin OS=Caenorhabditis elegans OX=6239 GN=sfxn-1.5 PE=1 SV=1	sfxn-1.5	3	1	2.682	3	3	10.074
Q22169	Translocon-associated protein subunit beta OS=Caenorhabditis elegans OX=6239 GN=trap-2 PE=1 SV=1	trap-2	3.5	1.5	2.5765	2	2	2.885
Q22170	Intracellular LEctin OS=Caenorhabditis elegans OX=6239 GN=ile-2 PE=1 SV=2	ile-2	na	na	na	1	1	3.58
Q22215	Uncharacterized protein OS=Caenorhabditis elegans OX=6239 GN=CELE_T05B9.1 PE=1 SV=1	T05B9.1	1	1	6.027	na	na	na
Q22235	Endoplasmin homolog OS=Caenorhabditis elegans OX=6239 GN=enpl-1 PE=3 SV=1	enpl-1	5.5	2.5	12.715	32	25	117.292
Q22240	Ubiquitin carboxyl-terminal hydrolase OS=Caenorhabditis elegans OX=6239 GN=CELE_T05H10.1 PE=1 SV=2	T05H10.1	1	1	1.512	4.5	4	11.6335
Q22253	Proteasome Regulatory Particle, Non-ATPase-like OS=Caenorhabditis elegans OX=6239 GN=rpn-9 PE=1 SV=1	rpn-9	3.33333	2.33333	9.51067	9	6.5	28.7855
Q22257	HoloCentric chromosome binding Protein OS=Caenorhabditis elegans OX=6239 GN=hcp-2 PE=1 SV=1	hcp-2	na	na	na	6	5	30.121
Q22285	Transthyretin-like protein 46 OS=Caenorhabditis elegans OX=6239 GN=ttr-46 PE=3 SV=1	ttr-46	2	1	3.275	na	na	na
Q22308	DEAD boX helicase homolog OS=Caenorhabditis elegans OX=6239 GN=ddx-19 PE=1 SV=2	ddx-19	1	1	2.129	17	14	77.485
Q22341	TransThyretin-Related family domain OS=Caenorhabditis elegans OX=6239 GN=ttr-30 PE=1 SV=3	ttr-30	na	na	na	4	4	10.701
Q22347	Probable medium-chain specific acyl-CoA dehydrogenase 10, mitochondrial OS=Caenorhabditis elegans OX=6239 GN=acdh-10 PE=2 SV=1	acdh-10	3.33333	2.33333	9.503	3.66667	3	11.3623
Q22352	Uncharacterized protein OS=Caenorhabditis elegans OX=6239 GN=CELE_T08H10.1 PE=1 SV=2	T08H10.1	3	2	5.9725	6	6	26.953
Q22368	Uncharacterized protein OS=Caenorhabditis elegans OX=6239 GN=CELE_T10B10.3 PE=1 SV=1	T10B10.3	na	na	na	2	1	3.142
Q22370	Ubiquinol-Cytochrome c oxidoReductase complex OS=Caenorhabditis elegans OX=6239 GN=ucr-2.2 PE=1 SV=2	ucr-2.2	3.5	3	8.7195	5.33333	4	16.35
Q22392	DeHydrogenases, Short chain OS=Caenorhabditis elegans OX=6239 GN=dhs-19 PE=1 SV=1	dhs-19	1	1	1.84	3	3	19.868
Q22412	RNA Binding Motif protein homolog OS=Caenorhabditis elegans OX=6239 GN=rbm-22 PE=1 SV=2	rbm-22	na	na	na	2	2	10.395
Q22417	BCAS splicing factor homolog OS=Caenorhabditis elegans OX=6239 GN=bcas-2 PE=1 SV=2	bcas-2	na	na	na	1	1	2.139
Q22436	SeQueSTosome related OS=Caenorhabditis elegans OX=6239 GN=sqst-1 PE=1 SV=2	sqst-1	na	na	na	4	3	10.746
Q22437	Uncharacterized protein OS=Caenorhabditis elegans OX=6239 GN=CELE_T12G3.4 PE=1 SV=1	T12G3.4	na	na	na	1	1	5.026
Q22467	CRAL/TRIO and GOLD domain containing OS=Caenorhabditis elegans OX=6239 GN=ctg-2 PE=1 SV=2	ctg-2	na	na	na	1	1	4.492
Q22469	Uncharacterized protein OS=Caenorhabditis elegans OX=6239 GN=CELE_T13H5.4 PE=1 SV=2	T13H5.4	na	na	na	8	8	27.313
Q22470	Mitochondrial Ribosomal Protein, Small OS=Caenorhabditis elegans OX=6239 GN=mrps-18b PE=1 SV=1	mrps-18b	na	na	na	1	1	2.63
Q22494	Probable V-type proton ATPase subunit H 2 OS=Caenorhabditis elegans OX=6239 GN=vha-15 PE=3 SV=1	vha-15	13.6667	10	29.4533	9.66667	8.66667	27.3003
Q22505	MICOS complex subunit MIC60-1 OS=Caenorhabditis elegans OX=6239 GN=immt-1 PE=2 SV=2	immt-1	6	4.66667	18.2263	13	11.5	41.9035
Q22508	Uncharacterized protein OS=Caenorhabditis elegans OX=6239 GN=tag-18 PE=1 SV=1	tag-18	1	1	1.774	3.5	2.5	8.902
Q22515	Uncharacterized protein OS=Caenorhabditis elegans OX=6239 GN=CELE_T14G8.3 PE=1 SV=2	T14G8.3	na	na	na	2	1	7.491
Q22516	Chromodomain-helicase-DNA-binding protein 3 homolog OS=Caenorhabditis elegans OX=6239 GN=chd-3 PE=2 SV=2	chd-3	na	na	na	10	4	34.798
Q22524	Uncharacterized protein OS=Caenorhabditis elegans OX=6239 GN=CELE_T16A9.5 PE=4 SV=1	T16A9.5	1	1	4.985	na	na	na
Q22528	Uncharacterized protein OS=Caenorhabditis elegans OX=6239 GN=ekl-6 PE=1 SV=3	ekl-6	na	na	na	3	3	12.544
Q22561	GPI inositol-deacylase OS=Caenorhabditis elegans OX=6239 GN=CELE_T19B10.8 PE=1 SV=2	T19B10.8	na	na	na	1	1	2.815
Q22562	Uncharacterized protein OS=Caenorhabditis elegans OX=6239 GN=CELE_T19B10.2 PE=1 SV=2	T19B10.2	1.5	1.5	3.969	4	3	13.542
Q22601	AP-2 complex subunit alpha OS=Caenorhabditis elegans OX=6239 GN=apa-2 PE=1 SV=2	apa-2	na	na	na	1	1	3.487
Q22618	Double-stranded RNA-specific adenosine deaminase adr-2 OS=Caenorhabditis elegans OX=6239 GN=adr-2 PE=1 SV=2	adr-2	na	na	na	5	4	14.876
Q22619	Probable NADH dehydrogenase [ubiquinone] iron-sulfur protein 8, mitochondrial OS=Caenorhabditis elegans OX=6239 GN=T20H4.5 PE=2 SV=1	T20H4.5	na	na	na	2	2	5.315
Q22620	Prolyl Amino-acyl tRNA Synthetase OS=Caenorhabditis elegans OX=6239 GN=pars-1 PE=1 SV=1	pars-1	5.66667	5.33333	12.1603	2.5	2.5	7.2875
Q22623	Mitochondrial Ribosomal Protein, Large OS=Caenorhabditis elegans OX=6239 GN=mrpl-50 PE=1 SV=1	mrpl-50	1	1	1.552	2	1	2.586
Q22624	Uncharacterized protein OS=Caenorhabditis elegans OX=6239 GN=CELE_T21B10.3 PE=1 SV=3	T21B10.3	na	na	na	4	4	15.465
Q22631	Uncharacterized protein OS=Caenorhabditis elegans OX=6239 GN=CELE_T21B6.3 PE=1 SV=2	T21B6.3	1.5	1.5	5.0925	na	na	na
Q22633	4-hydroxyphenylpyruvate dioxygenase OS=Caenorhabditis elegans OX=6239 GN=hpd-1 PE=3 SV=1	hpd-1	na	na	na	1	1	3.8355
Q22641	LiPid Depleted OS=Caenorhabditis elegans OX=6239 GN=lpd-9 PE=1 SV=1	lpd-9	1	1	1.937	2	2	4.958
Q22647	Mitochondrial import inner membrane translocase subunit TIM50 OS=Caenorhabditis elegans OX=6239 GN=scpl-4 PE=3 SV=1	scpl-4	1	1	6.3905	2	2	5.151
Q22666	Uncharacterized protein OS=Caenorhabditis elegans OX=6239 GN=CELE_T22C1.6 PE=1 SV=2	T22C1.6	1	1	3.256	2	1	4.559
Q22703	Transcription factor dpl-1 OS=Caenorhabditis elegans OX=6239 GN=dpl-1 PE=1 SV=2	dpl-1	1	1	2.244	3	2	12.527
Q22705	Uncharacterized protein OS=Caenorhabditis elegans OX=6239 GN=CELE_T23G7.3 PE=1 SV=1	T23G7.3	2	2	4.738	na	na	na
Q22706	Exocyst complex component 2 OS=Caenorhabditis elegans OX=6239 GN=sec-5 PE=3 SV=1	sec-5	na	na	na	3	2	4.364
Q22716	Ribosomal Protein, Large subunit OS=Caenorhabditis elegans OX=6239 GN=rpl-32 PE=1 SV=1	rpl-32	7.5	3	14.28	3.5	3	8.2615
Q22718	Uncharacterized protein OS=Caenorhabditis elegans OX=6239 GN=CELE_T24B8.2 PE=1 SV=1	T24B8.2	na	na	na	2	2	5.252
Q22719	Uncharacterized protein OS=Caenorhabditis elegans OX=6239 GN=CELE_T24B8.3 PE=1 SV=2	T24B8.3	3	1.5	8.1995	1	1	4.684
Q22743	RAs-related GTP-binding protein A OS=Caenorhabditis elegans OX=6239 GN=raga-1 PE=1 SV=1	raga-1	1	1	2.82	na	na	na
Q22749	Uncharacterized protein OS=Caenorhabditis elegans OX=6239 GN=CELE_T24G10.2 PE=1 SV=2	T24G10.2	na	na	na	5	5	17.784
Q22758	Uncharacterized protein OS=Caenorhabditis elegans OX=6239 GN=CELE_T24H7.2 PE=1 SV=1	T24H7.2	na	na	na	13	11	30.785
Q22763	NEPrilysin metallopeptidase family OS=Caenorhabditis elegans OX=6239 GN=nep-22 PE=1 SV=2	nep-22	1	1	2.379	na	na	na
Q22781	Acyl CoA DeHydrogenase OS=Caenorhabditis elegans OX=6239 GN=acdh-7 PE=1 SV=2	acdh-7	5	4	14.033	6	3.5	16.151
Q22790	Uncharacterized protein OS=Caenorhabditis elegans OX=6239 GN=CELE_T25G3.1 PE=1 SV=2	T25G3.1	1	1	1.761	na	na	na
Q22792	60S ribosomal export protein NMD3 OS=Caenorhabditis elegans OX=6239 GN=CELE_T25G3.3 PE=1 SV=2	T25G3.3	na	na	na	4	3	22.335
Q22799	Dynein light chain 1, cytoplasmic OS=Caenorhabditis elegans OX=6239 GN=dlc-1 PE=1 SV=1	dlc-1	na	na	na	2	1	6.395
Q22800	NADH Ubiquinone oxidoreductase Fe-S protein OS=Caenorhabditis elegans OX=6239 GN=nduf-2.2 PE=1 SV=1	nduf-2.2	na	na	na	6	1	20.173
Q22805	Uncharacterized protein OS=Caenorhabditis elegans OX=6239 GN=CELE_T26A8.4 PE=1 SV=1	T26A8.4	na	na	na	1	1	4.362
Q22814	Glutathione S-Transferase OS=Caenorhabditis elegans OX=6239 GN=gst-13 PE=1 SV=1	gst-13	na	na	na	2.5	2.5	4.2805
Q22836	Uncharacterized protein T27F2.1 OS=Caenorhabditis elegans OX=6239 GN=T27F2.1 PE=1 SV=1	T27F2.1	na	na	na	1	1	2.589
Q22866	Tropomyosin isoforms a/b/d/f OS=Caenorhabditis elegans OX=6239 GN=lev-11 PE=1 SV=1	lev-11	18	8.66667	42.305	na	na	na
Q22882	Uncharacterized protein OS=Caenorhabditis elegans OX=6239 GN=B0507.8 PE=1 SV=3	B0507.8	na	na	na	2	2	7.567
Q22885	BRO1 domain-containing protein BROX homolog OS=Caenorhabditis elegans OX=6239 GN=B0507.2 PE=3 SV=2	B0507.2	na	na	na	5	4	17.167
Q22888	Eukaryotic translation initiation factor 4E-4 OS=Caenorhabditis elegans OX=6239 GN=ife-4 PE=2 SV=1	ife-4	na	na	na	3	2	7.08
Q22918	Eukaryotic translation initiation factor 5 OS=Caenorhabditis elegans OX=6239 GN=C37C3.2 PE=3 SV=2	C37C3.2	na	na	na	18	14	50.999
Q22945	Uncharacterized protein OS=Caenorhabditis elegans OX=6239 GN=CELE_F08F3.4 PE=1 SV=2	F08F3.4	2	1	3.634	na	na	na
Q22961	Uncharacterized protein OS=Caenorhabditis elegans OX=6239 GN=CELE_F25B4.5 PE=1 SV=2	F25B4.5	na	na	na	1	1	4.189
Q22968	Aminomethyltransferase OS=Caenorhabditis elegans OX=6239 GN=gcst-1 PE=1 SV=1	gcst-1	1	1	1.741	na	na	na
Q22992	Protein sumv-2 OS=Caenorhabditis elegans OX=6239 GN=sumv-2 PE=4 SV=2	sumv-2	na	na	na	1	1	3.373
Q22993	Phosphoethanolamine MethylTransferase OS=Caenorhabditis elegans OX=6239 GN=pmt-2 PE=1 SV=1	pmt-2	23.3333	14.6667	57.154	1	1	5.066
Q23044	Uncharacterized protein OS=Caenorhabditis elegans OX=6239 GN=CELE_T22B7.7 PE=1 SV=1	T22B7.7	na	na	na	6	5	20.249
Q23050	CaLponIn-liKe proteins OS=Caenorhabditis elegans OX=6239 GN=clik-1 PE=1 SV=1	clik-1	13	9.66667	38.2207	17.5	16	55.132
Q23087	ACyLtransferase-like OS=Caenorhabditis elegans OX=6239 GN=acl-9 PE=1 SV=2	acl-9	na	na	na	1	1	2.172
Q23089	EXPOrtin (Nuclear export receptor) OS=Caenorhabditis elegans OX=6239 GN=xpo-1 PE=1 SV=2	xpo-1	1.66667	1.33333	4.21633	7.5	5	30.316
Q23092	Fatty acid-binding protein homolog 4 OS=Caenorhabditis elegans OX=6239 GN=lbp-4 PE=3 SV=1	lbp-4	na	na	na	3	3	11.037
Q23120	Probable splicing factor, arginine/serine-rich 2 OS=Caenorhabditis elegans OX=6239 GN=rsp-2 PE=3 SV=1	rsp-2	na	na	na	2	2	4.882
Q23121	Probable splicing factor, arginine/serine-rich 1 OS=Caenorhabditis elegans OX=6239 GN=rsp-1 PE=3 SV=1	rsp-1	na	na	na	5	3	11.96
Q23126	tRNA (guanine-N(7)-)-methyltransferase OS=Caenorhabditis elegans OX=6239 GN=W02B12.10 PE=3 SV=1	W02B12.10	na	na	na	1	1	3.245
Q23150	COLlagen OS=Caenorhabditis elegans OX=6239 GN=col-181 PE=1 SV=2	col-181	2	1.5	3.4635	na	na	na
Q23155	Mitochondrial Ribosomal Protein, Small OS=Caenorhabditis elegans OX=6239 GN=mrps-11 PE=1 SV=1	mrps-11	1	1	4.249	na	na	na
Q23158	AcTiniN OS=Caenorhabditis elegans OX=6239 GN=atn-1 PE=1 SV=1	atn-1	3.33333	2.66667	6.58233	5.5	5.5	13.3885
Q23179	Uncharacterized protein OS=Caenorhabditis elegans OX=6239 GN=CELE_W05H9.1 PE=1 SV=1	W05H9.1	na	na	na	3	3	8.554
Q23194	Vacuolar protein sorting-associated protein 18 homolog OS=Caenorhabditis elegans OX=6239 GN=vps-18 PE=1 SV=4	vps-18	na	na	na	1	1	4.333
Q23202	Ribosome maturation protein SBDS OS=Caenorhabditis elegans OX=6239 GN=sbds-1 PE=3 SV=2	sbds-1	na	na	na	2	2	6.936
Q23223	mRNA transport homolog 4 OS=Caenorhabditis elegans OX=6239 GN=mtr-4 PE=3 SV=1	mtr-4	na	na	na	2	2	8.095
Q23237	Proteasome subunit beta type-3 OS=Caenorhabditis elegans OX=6239 GN=pbs-3 PE=1 SV=1	pbs-3	na	na	na	2	2	4.13
Q23238	Ubiquitin-like protease 2 OS=Caenorhabditis elegans OX=6239 GN=ulp-2 PE=1 SV=2	ulp-2	1	1	1.635	na	na	na
Q23243	Protein morc-1 OS=Caenorhabditis elegans OX=6239 GN=morc-1 PE=1 SV=2	morc-1	2	1	2.972	na	na	na
Q23258	Uncharacterized protein OS=Caenorhabditis elegans OX=6239 GN=CELE_ZC373.2 PE=1 SV=2	ZC373.2	2	2	4.164	1	1	3.032
Q23312	40S ribosomal protein S7 OS=Caenorhabditis elegans OX=6239 GN=rps-7 PE=3 SV=1	rps-7	4.5	3	12.8305	3	3	5.9
Q23315	Glutamyl(E) Amino-acyl tRNA Synthetase OS=Caenorhabditis elegans OX=6239 GN=ears-1 PE=1 SV=1	ears-1	8.66667	7	20.7557	17	12.6667	48.2603
Q23360	Valyl Amino-acyl tRNA Synthetase OS=Caenorhabditis elegans OX=6239 GN=vars-1 PE=1 SV=3	vars-1	1	1	1.765	na	na	na
Q23368	Yeast SEC homolog OS=Caenorhabditis elegans OX=6239 GN=sec-24.2 PE=1 SV=3	sec-24.2	1	1	2.595	5	5	24.405
Q23378	TransThyretin-Related family domain OS=Caenorhabditis elegans OX=6239 GN=ttr-48 PE=1 SV=1	ttr-48	na	na	na	1	1	2.928
Q23381	Probable methylmalonyl-CoA mutase, mitochondrial OS=Caenorhabditis elegans OX=6239 GN=mmcm-1 PE=3 SV=2	mmcm-1	2	1	3.049	8	5.5	20.918
Q23382	CCDC (Human Coiled Coil Domain Containing) homolog OS=Caenorhabditis elegans OX=6239 GN=ccdc-47 PE=1 SV=1	ccdc-47	1.66667	1.66667	5.375	5	4.5	17.839
Q23384	NITrilase OS=Caenorhabditis elegans OX=6239 GN=nit-1 PE=1 SV=1	nit-1	5	5	17.37	4	4	6.632
Q23402	Protein BCCIP homolog OS=Caenorhabditis elegans OX=6239 GN=ZK1127.4 PE=3 SV=1	ZK1127.4	na	na	na	2	2	5.086
Q23424	Transmembrane GTPase fzo-1 OS=Caenorhabditis elegans OX=6239 GN=fzo-1 PE=3 SV=1	fzo-1	3	1	3.318	8	7	26.823
Q23445	GTP-binding protein SAR1 OS=Caenorhabditis elegans OX=6239 GN=ZK180.4 PE=3 SV=1	ZK180.4	8	4	17.576	2	2	11.439
Q23449	26S proteasome non-ATPase regulatory subunit 8 OS=Caenorhabditis elegans OX=6239 GN=rpn-12 PE=3 SV=1	rpn-12	1	1	2.624	2	2	3.333
Q23463	Elongation Factor TU family OS=Caenorhabditis elegans OX=6239 GN=eftu-2 PE=1 SV=1	eftu-2	1	1	1.95	3.33333	3.33333	10.586
Q23482	Uncharacterized protein OS=Caenorhabditis elegans OX=6239 GN=lin-37 PE=1 SV=2	lin-37	na	na	na	2	1	3.332
Q23487	FUBp (FUBP) Like OS=Caenorhabditis elegans OX=6239 GN=fubl-2 PE=1 SV=2	fubl-2	na	na	na	4	2	8.637
Q23495	HEAT repeat-containing protein 1 homolog OS=Caenorhabditis elegans OX=6239 GN=toe-1 PE=3 SV=1	toe-1	2	2	5.405	1	1	4.629
Q23500	Probable cytoplasmic aconitate hydratase OS=Caenorhabditis elegans OX=6239 GN=aco-1 PE=1 SV=1	aco-1	1	1	1.739	8	7	17.251
Q23526	Uncharacterized protein OS=Caenorhabditis elegans OX=6239 GN=CELE_ZK546.2 PE=1 SV=4	ZK546.2	na	na	na	1	1	2.661
Q23529	Zygote defective protein 12 OS=Caenorhabditis elegans OX=6239 GN=zyg-12 PE=1 SV=5	zyg-12	na	na	na	2	2	11.671
Q23551	Twitchin OS=Caenorhabditis elegans OX=6239 GN=unc-22 PE=1 SV=3	unc-22	2	2	4.491	1	1	2.735
Q23570	GILT-like protein ZK669.3 OS=Caenorhabditis elegans OX=6239 GN=ZK669.3 PE=1 SV=1	ZK669.3	na	na	na	1	1	3.029
Q23571	Lipoamide acyltransferase component of branched-chain alpha-keto acid dehydrogenase complex, mitochondrial OS=Caenorhabditis elegans OX=6239 GN=dbt-1 PE=2 SV=1	dbt-1	13	9.66667	35.6627	7.5	6	26.8945
Q23591	Uncharacterized protein OS=Caenorhabditis elegans OX=6239 GN=CELE_ZK792.5 PE=1 SV=2	ZK792.5	1	1	2.183	1	1	6.562
Q23597	Uncharacterized protein OS=Caenorhabditis elegans OX=6239 GN=CELE_ZK809.3 PE=1 SV=1	ZK809.3	na	na	na	5	5	16.245
Q23621	Glutamate dehydrogenase OS=Caenorhabditis elegans OX=6239 GN=gdh-1 PE=1 SV=1	gdh-1	53	28.3333	131.056	26	19	75.321
Q23624	Uncharacterized protein OS=Caenorhabditis elegans OX=6239 GN=CELE_ZK829.7 PE=1 SV=2	ZK829.7	1	1	6.349	na	na	na
Q23629	Probable 2-oxoglutarate dehydrogenase E1 component DHKTD1 homolog, mitochondrial OS=Caenorhabditis elegans OX=6239 GN=ogdh-2 PE=3 SV=4	ogdh-2	na	na	na	21	17	94.552
Q23635	Uncharacterized protein OS=Caenorhabditis elegans OX=6239 GN=CELE_ZK84.1 PE=1 SV=1	ZK84.1	na	na	na	1	1	1.602
Q23642	Uncharacterized protein OS=Caenorhabditis elegans OX=6239 GN=CELE_ZK856.7 PE=1 SV=1	ZK856.7	2	2	3.043	2	2	4.033
Q23645	RNA Polymerase, Class III (C) OS=Caenorhabditis elegans OX=6239 GN=rpc-25 PE=1 SV=1	rpc-25	1	1	2.692	na	na	na
Q23651	Probable elongator complex protein 3 OS=Caenorhabditis elegans OX=6239 GN=elpc-3 PE=3 SV=2	elpc-3	na	na	na	2	2	8.651
Q23652	U Six snRNA Interacting Protein OS=Caenorhabditis elegans OX=6239 GN=usip-1 PE=1 SV=2	usip-1	na	na	na	5	3	18.719
Q23670	DNA topoisomerase 2 top-2 OS=Caenorhabditis elegans OX=6239 GN=top-2 PE=1 SV=2	top-2	na	na	na	37	31.5	113.301
Q23680	Probable V-type proton ATPase subunit F OS=Caenorhabditis elegans OX=6239 GN=vha-9 PE=3 SV=1	vha-9	3	3	5.937	na	na	na
Q27245	Putative aminopeptidase W07G4.4 OS=Caenorhabditis elegans OX=6239 GN=lap-2 PE=3 SV=1	lap-2	1.5	1	2.9135	na	na	na
Q27249	Tropomyosin isoforms c/e OS=Caenorhabditis elegans OX=6239 GN=lev-11 PE=1 SV=1	lev-11	na	na	na	19	10	39.395
Q27257	Protein dif-1 OS=Caenorhabditis elegans OX=6239 GN=dif-1 PE=2 SV=1	dif-1	3.66667	3	7.71867	3	3	6.293
Q27274	60 kDa SS-A/Ro ribonucleoprotein homolog OS=Caenorhabditis elegans OX=6239 GN=rop-1 PE=2 SV=1	rop-1	4.5	4	9.93	21.5	14.5	72.2255
Q27371	Troponin T OS=Caenorhabditis elegans OX=6239 GN=mup-2 PE=2 SV=1	mup-2	2	2	7.639	2.66667	2	7.45333
Q27389	60S ribosomal protein L13a OS=Caenorhabditis elegans OX=6239 GN=rpl-16 PE=2 SV=1	rpl-16	8.66667	6.33333	18.0903	7	5.5	15.167
Q27395	Protein lin-15B OS=Caenorhabditis elegans OX=6239 GN=lin-15B PE=2 SV=1	lin-15B	na	na	na	2	2	12.511
Q27462	Peptidylprolyl isomerase OS=Caenorhabditis elegans OX=6239 GN=FKBP-2 PE=2 SV=1	FKBP-2	5	3.5	15.821	1.5	1.5	4.544
Q27464	Glucose-6-phosphate 1-dehydrogenase OS=Caenorhabditis elegans OX=6239 GN=gspd-1 PE=3 SV=1	gspd-1	na	na	na	14	11	29.942
Q27473	Annexin OS=Caenorhabditis elegans OX=6239 GN=nex-3 PE=1 SV=1	nex-3	na	na	na	19.5	12	59.0575
Q27474	DNA ligase 1 OS=Caenorhabditis elegans OX=6239 GN=lig-1 PE=3 SV=2	lig-1	na	na	na	11	9	32.038
Q27481	UBA (Human ubiquitin) related OS=Caenorhabditis elegans OX=6239 GN=uba-1 PE=1 SV=1	uba-1	5	5	13.844	24.3333	18.6667	77.9497
Q27484	Probable histone H2B 3 OS=Caenorhabditis elegans OX=6239 GN=his-41 PE=3 SV=3	his-41	11	5	25.655	5.66667	2.33333	11.0557
Q27487	Peroxisomal catalase 1 OS=Caenorhabditis elegans OX=6239 GN=ctl-2 PE=2 SV=3	ctl-2	na	na	na	2	1	2.079
Q27488	Proteasome subunit alpha type-2 OS=Caenorhabditis elegans OX=6239 GN=pas-2 PE=1 SV=1	pas-2	1	1	1.874	na	na	na
Q27492	DNA-directed RNA polymerase subunit beta OS=Caenorhabditis elegans OX=6239 GN=rpc-2 PE=1 SV=2	rpc-2	3	3	10.117	na	na	na
Q27493	DNA-directed RNA polymerase subunit beta OS=Caenorhabditis elegans OX=6239 GN=rpoa-2 PE=1 SV=1	rpoa-2	na	na	na	2	2	6.821
Q27497	Serine/threonine-protein phosphatase PP1-alpha OS=Caenorhabditis elegans OX=6239 GN=gsp-1 PE=1 SV=2	gsp-1	12	3	15.406	6	2	29.36
Q27504	Putative carbonic anhydrase 3 OS=Caenorhabditis elegans OX=6239 GN=cah-3 PE=3 SV=1	cah-3	na	na	na	2	1	8.346
Q27507	CYtochrome P450 family OS=Caenorhabditis elegans OX=6239 GN=cyp-14a3 PE=3 SV=1	cyp-14a3	na	na	na	2	2	6.275
Q27511	Histone H2A.V OS=Caenorhabditis elegans OX=6239 GN=htz-1 PE=2 SV=3	htz-1	3.33333	2	7.03333	5.33333	3	15.9037
Q27512	Annexin OS=Caenorhabditis elegans OX=6239 GN=nex-2 PE=1 SV=2	nex-2	na	na	na	4.5	4	13.333
Q27527-3	Isoform c of Enolase OS=Caenorhabditis elegans OX=6239 GN=enol-1	enol-1	17.6667	11.6667	47.261	8.66667	7	26.4757
Q27535	Probable arginine kinase ZC434.8 OS=Caenorhabditis elegans OX=6239 GN=ZC434.8 PE=3 SV=1	ZC434.8	2	2	6.5695	8.33333	6	33.2547
Q27539	ATP-dependent Clp protease proteolytic subunit 1, mitochondrial OS=Caenorhabditis elegans OX=6239 GN=clpp-1 PE=1 SV=2	clpp-1	na	na	na	2	2	14.733
Q27894	Histone H2B 2 OS=Caenorhabditis elegans OX=6239 GN=his-4 PE=1 SV=3	his-4	5	3	8.9285	7	1	16.041
Q27GQ6	Uncharacterized protein OS=Caenorhabditis elegans OX=6239 GN=CELE_F49C12.7 PE=1 SV=1	F49C12.7	1.5	1	2.3775	2	2	7.791
Q2A950	PHd Finger family OS=Caenorhabditis elegans OX=6239 GN=phf-10 PE=1 SV=1	phf-10	na	na	na	3	3	8.556
Q2EEM8	TransThyretin-Related family domain OS=Caenorhabditis elegans OX=6239 GN=ttr-45 PE=1 SV=1	ttr-45	na	na	na	1.33333	1.33333	2.62833
Q2L6Y6	Heat Shock Protein OS=Caenorhabditis elegans OX=6239 GN=hsp-75 PE=1 SV=1	hsp-75	2	1	3.654	na	na	na
Q304D5	Endoplasmic Reticulum Protein homolog OS=Caenorhabditis elegans OX=6239 GN=erp-44.1 PE=1 SV=1	erp-44.1	2	1	2.201	5	5	15.81
Q304E5	Guanyl-specific ribonuclease pgl-1 OS=Caenorhabditis elegans OX=6239 GN=pgl-1 PE=1 SV=1	pgl-1	4.33333	4.33333	11.6797	10.5	7.5	34.0005
Q336L8	Probable Hsp90 co-chaperone cdc37 OS=Caenorhabditis elegans OX=6239 GN=cdc-37 PE=1 SV=1	cdc-37	na	na	na	4	4	18.664
Q3Y3Z9	Uncharacterized protein OS=Caenorhabditis elegans OX=6239 GN=C01B10.11 PE=1 SV=3	C01B10.11	na	na	na	1	1	3.588
Q45EK1	TransThyretin-Related family domain OS=Caenorhabditis elegans OX=6239 GN=ttr-36 PE=1 SV=2	ttr-36	1	1	2.195	4	3	15.954
Q4TT88	Puromycin-sensitive aminopeptidase OS=Caenorhabditis elegans OX=6239 GN=pam-1 PE=1 SV=1	pam-1	1.5	1.5	2.342	na	na	na
Q4W4Y5	Uncharacterized protein OS=Caenorhabditis elegans OX=6239 GN=CELE_E02D9.1 PE=1 SV=1	E02D9.1	3	2	3.869	6	6	27.565
Q4W516	Uncharacterized protein OS=Caenorhabditis elegans OX=6239 GN=CELE_F40H7.12 PE=4 SV=1	F40H7.12	na	na	na	1	1	6.918
Q4W5T0	Mitochondrial Ribosomal Protein, Large OS=Caenorhabditis elegans OX=6239 GN=mrpl-39 PE=1 SV=1	mrpl-39	na	na	na	2	2	7.135
Q53U87	SAX-7 LONGFORM OS=Caenorhabditis elegans OX=6239 GN=sax-7 PE=1 SV=1	sax-7	na	na	na	1	1	1.265
Q564Q1	UDP-glucose 4-epimerase OS=Caenorhabditis elegans OX=6239 GN=gale-1 PE=1 SV=1	gale-1	1	1	3.524	5	4	20.887
Q56VY4	Uncharacterized protein OS=Caenorhabditis elegans OX=6239 GN=CELE_Y87G2A.19 PE=1 SV=1	Y87G2A.19	1	1	1.977	na	na	na
Q5DX36	Uncharacterized protein OS=Caenorhabditis elegans OX=6239 GN=C33F10.14 PE=1 SV=1	C33F10.14	na	na	na	13	4	15.278
Q5FC47	Uncharacterized protein OS=Caenorhabditis elegans OX=6239 GN=C55A6.12 PE=1 SV=2	C55A6.12	1	1	3.397	na	na	na
Q5WRT9	Nuclear Pore complex Protein OS=Caenorhabditis elegans OX=6239 GN=npp-21 PE=1 SV=1	npp-21	1.5	1	2.866	80	62	277.879
Q629J5	Uncharacterized protein R144.12 OS=Caenorhabditis elegans OX=6239 GN=R144.12 PE=4 SV=1	R144.12	1	1	5.454	1	1	7.35
Q65XX1	Vasa-and Belle-like Helicase OS=Caenorhabditis elegans OX=6239 GN=vbh-1 PE=1 SV=1	vbh-1	1	1	2.362	3.5	3	12.6295
Q65XX2	E3 ubiquitin-protein ligase listerin OS=Caenorhabditis elegans OX=6239 GN=Y54E10A.11 PE=3 SV=1	Y54E10A.11	1	1	2.622	3	3	13.688
Q65XX4	Uncharacterized protein OS=Caenorhabditis elegans OX=6239 GN=CELE_Y47G6A.15 PE=1 SV=1	Y47G6A.15	1	1	3.336	na	na	na
Q65XX9	MeValonate Kinase OS=Caenorhabditis elegans OX=6239 GN=mvk-1 PE=1 SV=1	mvk-1	1	1	2.349	na	na	na
Q65ZI3	DeHydrogenases, Short chain OS=Caenorhabditis elegans OX=6239 GN=dhs-30 PE=1 SV=1	dhs-30	2.66667	2.66667	6.427	4	4	20.505
Q65ZJ7	Uncharacterized protein OS=Caenorhabditis elegans OX=6239 GN=C32D5.8 PE=1 SV=1	C32D5.8	na	na	na	1	1	4.539
Q68TI8	DAF-15 OS=Caenorhabditis elegans OX=6239 GN=daf-15 PE=1 SV=1	daf-15	na	na	na	1	1	3.214
Q69Z12	Myosin Light Chain OS=Caenorhabditis elegans OX=6239 GN=mlc-7 PE=1 SV=1	mlc-7	na	na	na	2	2	9.086
Q69ZI6	Uncharacterized protein OS=Caenorhabditis elegans OX=6239 GN=CELE_T12D8.10 PE=1 SV=1	T12D8.10	2	2	6.695	2	2	5.983
Q6A2D2	Uncharacterized protein OS=Caenorhabditis elegans OX=6239 GN=hpo-34 PE=1 SV=1	hpo-34	8	1	19.609	na	na	na
Q6A575	Mitochondrial Ribosomal Protein, Large OS=Caenorhabditis elegans OX=6239 GN=mrpl-21 PE=1 SV=1	mrpl-21	na	na	na	1	1	3.056
Q6AHR3	Uncharacterized protein OS=Caenorhabditis elegans OX=6239 GN=CELE_R151.2 PE=1 SV=2	R151.2	1	1	1.635	na	na	na
Q6AW03	Uncharacterized protein OS=Caenorhabditis elegans OX=6239 GN=CELE_Y37E3.17 PE=1 SV=1	Y37E3.17	1	1	3.25	1	1	1.6245
Q6BER5-3	Isoform a of Nucleosome-remodeling factor subunit NURF301-like OS=Caenorhabditis elegans OX=6239 GN=nurf-1	nurf-1	na	na	na	4	3	17.149
Q6BEW1	Uncharacterized protein OS=Caenorhabditis elegans OX=6239 GN=CELE_F27C1.2 PE=1 SV=1	F27C1.2	na	na	na	1	1	4.653
Q75MI6	Uncharacterized protein OS=Caenorhabditis elegans OX=6239 GN=CELE_Y94H6A.10 PE=1 SV=1	Y94H6A.10	2.33333	2.33333	4.908	9	6	17.184
Q7JKP6	Protein hsr-9 OS=Caenorhabditis elegans OX=6239 GN=hsr-9 PE=2 SV=1	hsr-9	na	na	na	13	11	57.607
Q7JLH5	Prion-like-(Q/N-rich)-domain-bearing protein OS=Caenorhabditis elegans OX=6239 GN=pqn-70 PE=1 SV=1	pqn-70	1	1	3.892	na	na	na
Q7JMA9	Suppressor of presenilin-2 OS=Caenorhabditis elegans OX=6239 GN=spr-2 PE=1 SV=1	spr-2	na	na	na	3	2	9.701
Q7JMS5	CBP/p300 homolog OS=Caenorhabditis elegans OX=6239 GN=cbp-3 PE=1 SV=1	cbp-3	na	na	na	3	2	9.792
Q7JNG1	ATP synthase subunit OS=Caenorhabditis elegans OX=6239 GN=atp-3 PE=1 SV=1	atp-3	8.33333	6.66667	26.4423	7.33333	5.33333	27.223
Q7JP80	Uncharacterized protein OS=Caenorhabditis elegans OX=6239 GN=CELE_T13C2.6 PE=1 SV=1	T13C2.6	na	na	na	3	3	9.828
Q7JPQ6	Uncharacterized protein B0361.3 OS=Caenorhabditis elegans OX=6239 GN=B0361.3 PE=4 SV=1	B0361.3	na	na	na	2	2	9.607
Q7K707	Glucose-6-phosphate isomerase OS=Caenorhabditis elegans OX=6239 GN=gpi-1 PE=1 SV=1	gpi-1	1	1	4.218	5	5	24.152
Q7KFZ3	Receptor-mediated endocytosis 1 isoform II OS=Caenorhabditis elegans OX=6239 PE=2 SV=1	#VALUE!	9.5	5	20.5965	5	5	15.453
Q7YTR9	Uncharacterized protein OS=Caenorhabditis elegans OX=6239 GN=C27B7.9 PE=1 SV=1	C27B7.9	na	na	na	1	1	3.049
Q7YTU0	TEP (ThiolEster containing Protein) OS=Caenorhabditis elegans OX=6239 GN=tep-1 PE=1 SV=1	tep-1	na	na	na	1	1	2.368
Q7YWQ8	Glycine Rich Secreted Protein OS=Caenorhabditis elegans OX=6239 GN=grsp-1 PE=1 SV=1	grsp-1	1.33333	1.33333	6.31	na	na	na
Q7YX96	Uncharacterized protein OS=Caenorhabditis elegans OX=6239 GN=C08F8.9 PE=1 SV=1	C08F8.9	1	1	2.009	na	na	na
Q7YZT6	Alpha,alpha-trehalose-phosphate synthase [UDP-forming] 1 OS=Caenorhabditis elegans OX=6239 GN=tps-1 PE=2 SV=1	tps-1	na	na	na	10	9	31.912
Q7Z072	TropoNin T OS=Caenorhabditis elegans OX=6239 GN=tnt-2 PE=1 SV=1	tnt-2	3	2	7.518	11	7	23.112
Q86G90	Nuclear Pore complex Protein OS=Caenorhabditis elegans OX=6239 GN=npp-9 PE=1 SV=1	npp-9	6	5	16.272	25	16	81.0345
Q86MI3	Uncharacterized protein OS=Caenorhabditis elegans OX=6239 GN=CELE_Y71H10B.1 PE=1 SV=1	Y71H10B.1	na	na	na	2	1	5.898
Q86NC2	NADH Ubiquinone Oxidoreductase OS=Caenorhabditis elegans OX=6239 GN=nuo-2 PE=1 SV=1	nuo-2	1	1	2.534	2	2	6.787
Q86NE0	ASpartyl Protease OS=Caenorhabditis elegans OX=6239 GN=asp-2 PE=1 SV=1	asp-2	3.66667	2.33333	8.03167	na	na	na
Q86NH9	TransThyretin-Related family domain OS=Caenorhabditis elegans OX=6239 GN=ttr-41 PE=1 SV=1	ttr-41	na	na	na	3	2	16.992
Q86NJ8	Piwi-like protein OS=Caenorhabditis elegans OX=6239 GN=ppw-1 PE=1 SV=1	ppw-1	na	na	na	7	5.5	26.268
Q86S40	Probable ADP-dependent glucokinase OS=Caenorhabditis elegans OX=6239 GN=C50D2.7 PE=1 SV=1	C50D2.7	na	na	na	2	2	4.324
Q86S57	Aldehyde dehydrogenase OS=Caenorhabditis elegans OX=6239 GN=alh-4 PE=1 SV=1	alh-4	2	1.5	5.882	2.5	2.5	9.46
Q86S61	UDP-GlucuronosylTransferase OS=Caenorhabditis elegans OX=6239 GN=ugt-31 PE=1 SV=1	ugt-31	na	na	na	10	6	37.645
Q86S66	Nascent polypeptide-associated complex subunit alpha OS=Caenorhabditis elegans OX=6239 GN=icd-2 PE=1 SV=1	icd-2	10	6.5	31.9995	5	3	21.454
Q86S66-2	Isoform b of Nascent polypeptide-associated complex subunit alpha OS=Caenorhabditis elegans OX=6239 GN=icd-2	icd-2	10	7	37.197	na	na	na
Q8HJ11	Oxidoreductase WAH-1 OS=Caenorhabditis elegans OX=6239 GN=wah-1 PE=2 SV=1	wah-1	8	5.5	17.0375	11	9	46.27
Q8I111	Pyruvate dehydrogenase E1 component subunit alpha OS=Caenorhabditis elegans OX=6239 GN=pdha-1 PE=1 SV=1	pdha-1	3	3	6.936	3	2.5	9.8965
Q8I136	Polypeptide N-acetylgalactosaminyltransferase 4 OS=Caenorhabditis elegans OX=6239 GN=gly-4 PE=2 SV=2	gly-4	na	na	na	2	2	6.317
Q8I4C1	Uncharacterized protein OS=Caenorhabditis elegans OX=6239 GN=CELE_Y60A3A.21 PE=1 SV=1	Y60A3A.21	na	na	na	2	2	8.008
Q8I4C9	Uncharacterized protein OS=Caenorhabditis elegans OX=6239 GN=unc-61 PE=1 SV=2	unc-61	na	na	na	6	4	16.6745
Q8I4F7	SET (Trithorax/polycomb) domain containing OS=Caenorhabditis elegans OX=6239 GN=set-18 PE=1 SV=1	set-18	1	1	3.349	na	na	na
Q8I4K3	Uncharacterized protein OS=Caenorhabditis elegans OX=6239 GN=CELE_F30F8.9 PE=1 SV=1	F30F8.9	2	1	3.852	1	1	5.299
Q8I4M5	Germline survival defective-1 OS=Caenorhabditis elegans OX=6239 GN=gls-1 PE=1 SV=2	gls-1	na	na	na	3	3	16.156
Q8I4N3	Nucleoporin ndc-1 OS=Caenorhabditis elegans OX=6239 GN=npp-22 PE=3 SV=1	npp-22	na	na	na	1	1	2.579
Q8IA95	Solute carrier family 40 protein OS=Caenorhabditis elegans OX=6239 GN=fpn-1.1 PE=1 SV=2	fpn-1.1	1	1	2.248	na	na	na
Q8IG67	Uncharacterized protein OS=Caenorhabditis elegans OX=6239 GN=let-611 PE=1 SV=1	let-611	1	1	2.266	na	na	na
Q8ITV6	Uncharacterized protein OS=Caenorhabditis elegans OX=6239 GN=CELE_Y44E3A.6 PE=1 SV=1	Y44E3A.6	na	na	na	10	9	32.785
Q8ITY3	Gamma-tubulin complex component OS=Caenorhabditis elegans OX=6239 GN=gip-1 PE=1 SV=1	gip-1	na	na	na	2	2	13.333
Q8ITY4	Splicing factor 3B subunit 6-like protein OS=Caenorhabditis elegans OX=6239 GN=C50D2.5 PE=3 SV=2	C50D2.5	na	na	na	6	4	24.483
Q8ITY5	Uncharacterized protein OS=Caenorhabditis elegans OX=6239 GN=C50D2.8 PE=1 SV=2	C50D2.8	na	na	na	2	2	5.741
Q8ITY8	Uncharacterized protein OS=Caenorhabditis elegans OX=6239 GN=CELE_R148.3 PE=1 SV=1	R148.3	2	1	3.761	7	6	22.514
Q8MNT1	KNL (Kinetochore null) Binding Protein OS=Caenorhabditis elegans OX=6239 GN=kbp-2 PE=1 SV=2	kbp-2	na	na	na	1	1	4.11
Q8MQ03	Kinesin-like protein OS=Caenorhabditis elegans OX=6239 GN=zen-4 PE=1 SV=2	zen-4	na	na	na	4	4	20.964
Q8MQ17	FLi1-Associated Protein homolog OS=Caenorhabditis elegans OX=6239 GN=flap-1 PE=1 SV=1	flap-1	na	na	na	1	1	2.397
Q8MQ42	Uncharacterized protein OS=Caenorhabditis elegans OX=6239 GN=CELE_F46H5.7 PE=1 SV=1	F46H5.7	9.33333	8	26.4357	3.33333	2.66667	13.06
Q8MQ52	Uncharacterized protein OS=Caenorhabditis elegans OX=6239 GN=CELE_F44A2.5 PE=1 SV=2	F44A2.5	na	na	na	1	1	3.349
Q8MQB5	Regulator of Microtubule Dynamics OS=Caenorhabditis elegans OX=6239 GN=rmd-2 PE=1 SV=2	rmd-2	na	na	na	2	2	10.044
Q8MQC1	Uncharacterized protein OS=Caenorhabditis elegans OX=6239 GN=C25H3.7 PE=1 SV=1	C25H3.7	na	na	na	2	2	6.911
Q8MXF1	Uncharacterized protein OS=Caenorhabditis elegans OX=6239 GN=CELE_F56F11.4 PE=1 SV=1	F56F11.4	na	na	na	11	2	40.424
Q8MXI1	Ubiquinol-Cytochrome c oxidoReductase complex OS=Caenorhabditis elegans OX=6239 GN=ucr-11 PE=1 SV=1	ucr-11	3	2	4.035	7	3	16.064
Q8MXJ1	Uncharacterized protein OS=Caenorhabditis elegans OX=6239 GN=CELE_T23E7.2 PE=1 SV=1	T23E7.2	16	12	39.099	23	2	93.086
Q8MXR2	HnRNP F homolog OS=Caenorhabditis elegans OX=6239 GN=hrpf-2 PE=1 SV=1	hrpf-2	na	na	na	1	1	2.202
Q8MXR6	Homologous to Drosophila SQD (Squid) protein OS=Caenorhabditis elegans OX=6239 GN=sqd-1 PE=1 SV=1	sqd-1	6.33333	4	17.0733	7	6	31.527
Q8MXS1	Ras-related protein Rab-18 OS=Caenorhabditis elegans OX=6239 GN=rab-18 PE=3 SV=1	rab-18	2	2	9.149	na	na	na
Q8MXS8	Uncharacterized protein OS=Caenorhabditis elegans OX=6239 GN=CELE_Y47G6A.22 PE=1 SV=1	Y47G6A.22	na	na	na	1.5	1	2.877
Q8MXT1	PeRoxireDoXin OS=Caenorhabditis elegans OX=6239 GN=prdx-6 PE=1 SV=1	prdx-6	na	na	na	1	1	3.251
Q8MXT6	COLlagen OS=Caenorhabditis elegans OX=6239 GN=col-106 PE=1 SV=1	col-106	1	1	2.262	na	na	na
Q8MYB5	Kinesin-like protein OS=Caenorhabditis elegans OX=6239 GN=KLP-7 PE=2 SV=1	KLP-7	na	na	na	7	6	32.129
Q8MYL7	Catalase OS=Caenorhabditis elegans OX=6239 GN=ctl-3 PE=1 SV=1	ctl-3	9	8	18.786	2.33333	2	3.686
Q8MYM8	General transcription factor IIF subunit 2 OS=Caenorhabditis elegans OX=6239 GN=gtf-2f2 PE=1 SV=1	gtf-2f2	na	na	na	1	1	4.347
Q8T3C8	Mitochondrial fission process protein 1 OS=Caenorhabditis elegans OX=6239 GN=mtp-18 PE=3 SV=2	mtp-18	2	1	1.524	na	na	na
Q8T874	AdaPtin, Small chain (Clathrin associated complex) OS=Caenorhabditis elegans OX=6239 GN=aps-3 PE=1 SV=1	aps-3	1	1	2.122	na	na	na
Q8TA83	DnaJ homolog dnj-10 OS=Caenorhabditis elegans OX=6239 GN=dnj-10 PE=3 SV=1	dnj-10	1	1	1.927	1	1	4.505
Q8WQA8	Ribosomal Protein, Small subunit OS=Caenorhabditis elegans OX=6239 GN=rps-20 PE=1 SV=1	rps-20	5.33333	4.33333	12.4783	2.33333	2	5.017
Q8WQB3	AP-1 complex subunit gamma OS=Caenorhabditis elegans OX=6239 GN=apg-1 PE=1 SV=1	apg-1	na	na	na	1	1	3.376
Q8WQC9	Dynamin-Related Protein OS=Caenorhabditis elegans OX=6239 GN=drp-1 PE=1 SV=1	drp-1	na	na	na	5	3	11.884
Q8WQL7	Dual specificity tyrosine-phosphorylation-regulated kinase mbk-1 OS=Caenorhabditis elegans OX=6239 GN=mbk-1 PE=1 SV=1	mbk-1	na	na	na	2	2	9.992
Q8WSL9	Uncharacterized protein OS=Caenorhabditis elegans OX=6239 GN=CELE_H43I07.3 PE=1 SV=1	H43I07.3	na	na	na	2	2	5.91
Q8WT44	Ubiquitin carboxyl-terminal hydrolase cyk-3 OS=Caenorhabditis elegans OX=6239 GN=cyk-3 PE=1 SV=1	cyk-3	na	na	na	5	4	15.025
Q8WTJ4	UBX domain-containing protein 6 OS=Caenorhabditis elegans OX=6239 GN=ubxn-6 PE=1 SV=2	ubxn-6	na	na	na	4	4	17.047
Q8WTL6	Uncharacterized protein OS=Caenorhabditis elegans OX=6239 GN=hpo-29 PE=1 SV=2	hpo-29	1	1	1.511	26	18	62.615
Q8WTM6	Probable actin-related protein 2/3 complex subunit 2 OS=Caenorhabditis elegans OX=6239 GN=arx-4 PE=3 SV=1	arx-4	na	na	na	2	2	2.893
Q93168	Activator of HSp90 (HSP90) Atpase (ATPase) activity homolog OS=Caenorhabditis elegans OX=6239 GN=ahsa-1 PE=1 SV=1	ahsa-1	5	4.66667	13.609	9.5	7.5	30.8815
Q93230	Uncharacterized protein OS=Caenorhabditis elegans OX=6239 GN=C17E4.6 PE=1 SV=2	C17E4.6	na	na	na	1	1	2.822
Q93235	Sodium/potassium-transporting ATPase subunit beta-1 OS=Caenorhabditis elegans OX=6239 GN=nkb-1 PE=1 SV=1	nkb-1	5.5	4	10.804	3.5	3.5	10.708
Q93242	UDP-glucuronosyltransferase OS=Caenorhabditis elegans OX=6239 GN=ugt-23 PE=1 SV=1	ugt-23	2	1	2.44	na	na	na
Q93243	Zinc metalloproteinase nas-37 OS=Caenorhabditis elegans OX=6239 GN=nas-37 PE=1 SV=2	nas-37	na	na	na	2	2	2.965
Q93244	Cysteine synthase 1 OS=Caenorhabditis elegans OX=6239 GN=cysl-1 PE=1 SV=2	cysl-1	4	3.33333	10.4237	1	1	2.506
Q93249	Protein cab-1 OS=Caenorhabditis elegans OX=6239 GN=cab-1 PE=1 SV=3	cab-1	na	na	na	2	1	2.94
Q93314	Uncharacterized protein OS=Caenorhabditis elegans OX=6239 GN=C31E10.6 PE=1 SV=1	C31E10.6	na	na	na	1	1	1.183
Q93338	RNA Polymerase II (B) subunit OS=Caenorhabditis elegans OX=6239 GN=rpb-3 PE=1 SV=2	rpb-3	2	1	1.963	3	2	7.35
Q93339	Yeast PRP (Splicing factor) related OS=Caenorhabditis elegans OX=6239 GN=prp-4 PE=1 SV=1	prp-4	na	na	na	1	1	10.004
Q93353	Probable isocitrate dehydrogenase [NAD] subunit beta, mitochondrial OS=Caenorhabditis elegans OX=6239 GN=idhb-1 PE=3 SV=1	idhb-1	5	5	14.703	2.5	2.5	8.88
Q93382	Uncharacterized protein OS=Caenorhabditis elegans OX=6239 GN=C46F11.4 PE=1 SV=2	C46F11.4	na	na	na	3	2	11.966
Q93410	Uncharacterized protein OS=Caenorhabditis elegans OX=6239 GN=CELE_D2005.4 PE=1 SV=3	D2005.4	1	1	1.903	na	na	na
Q93413	Dicer Related Helicase OS=Caenorhabditis elegans OX=6239 GN=drh-3 PE=1 SV=3	drh-3	na	na	na	4	4	14.685
Q93459	Cytosolic Fe-S cluster assembly factor NUBP1 homolog OS=Caenorhabditis elegans OX=6239 GN=nubp-1 PE=2 SV=2	nubp-1	2.5	2	5.0885	1	1	7.591
Q93511	(Reactive Oxygen species MOdulator) homolog OS=Caenorhabditis elegans OX=6239 GN=romo-1 PE=1 SV=3	romo-1	2	1	2.246	na	na	na
Q93513	Uncharacterized protein OS=Caenorhabditis elegans OX=6239 GN=CELE_F15D4.5 PE=1 SV=2	F15D4.5	na	na	na	10	7	27.742
Q93540	SLC (SoLute Carrier) homolog OS=Caenorhabditis elegans OX=6239 GN=slc-25a18.1 PE=1 SV=2	slc-25a18.1	3.66667	2.33333	4.85733	6	5	9.486
Q93544	Uncharacterized protein OS=Caenorhabditis elegans OX=6239 GN=CELE_F20G2.1 PE=1 SV=1	F20G2.1	na	na	na	2	2	2.302
Q93545	Uncharacterized protein OS=Caenorhabditis elegans OX=6239 GN=CELE_F20G2.2 PE=1 SV=1	F20G2.2	5.33333	4.66667	15.0813	4.5	3.5	12.7325
Q93546	Uncharacterized protein OS=Caenorhabditis elegans OX=6239 GN=CELE_F20G2.3 PE=1 SV=1	F20G2.3	na	na	na	1	1	3.755
Q93561	Derlin-1 OS=Caenorhabditis elegans OX=6239 GN=cup-2 PE=2 SV=1	cup-2	na	na	na	1	1	2.829
Q93565	ToLlIp homolog OS=Caenorhabditis elegans OX=6239 GN=tli-1 PE=1 SV=2	tli-1	na	na	na	1	1	3.957
Q93568	Uncharacterized protein OS=Caenorhabditis elegans OX=6239 GN=CELE_F25H2.4 PE=1 SV=1	F25H2.4	2	1	1.56	1	1	2.738
Q93569	Uncharacterized protein OS=Caenorhabditis elegans OX=6239 GN=CELE_F25H2.6 PE=1 SV=2	F25H2.6	na	na	na	1	1	5.881
Q93572	60S acidic ribosomal protein P0 OS=Caenorhabditis elegans OX=6239 GN=rla-0 PE=1 SV=3	rla-0	22.3333	11	50.1887	12.5	7.5	31.8655
Q93573	Translationally-controlled tumor protein homolog OS=Caenorhabditis elegans OX=6239 GN=tct-1 PE=1 SV=1	tct-1	5	4.66667	16.609	5.5	4.5	27.1205
Q93576	Nucleoside diphosphate kinase OS=Caenorhabditis elegans OX=6239 GN=ndk-1 PE=1 SV=1	ndk-1	9	5	25.989	4	3	16.783
Q93594	Nuclear cap-binding protein subunit 2 OS=Caenorhabditis elegans OX=6239 GN=ncbp-2 PE=3 SV=2	ncbp-2	na	na	na	2	1	4.369
Q93615	Probable electron transfer flavoprotein subunit alpha, mitochondrial OS=Caenorhabditis elegans OX=6239 GN=F27D4.1 PE=3 SV=2	F27D4.1	5	4.33333	14.468	19	16	81.971
Q93619	Branched Chain Keto acid Dehydrogenase e1 (E1) subunit OS=Caenorhabditis elegans OX=6239 GN=bckd-1b PE=1 SV=1	bckd-1b	na	na	na	1	1	6.676
Q93694	Glutathione S-Transferase OS=Caenorhabditis elegans OX=6239 GN=gst-24 PE=1 SV=2	gst-24	na	na	na	10	7	33.673
Q93714	Probable isocitrate dehydrogenase [NAD] subunit alpha, mitochondrial OS=Caenorhabditis elegans OX=6239 GN=idha-1 PE=3 SV=3	idha-1	11.6667	7.66667	33.5673	9	7	34.3835
Q93726	Uncharacterized protein OS=Caenorhabditis elegans OX=6239 GN=hpo-35 PE=1 SV=4	hpo-35	1	1	3.125	2	2	8.405
Q93758	Seven WD repeats, AN11 family OS=Caenorhabditis elegans OX=6239 GN=swan-1 PE=1 SV=1	swan-1	na	na	na	3	3	12.165
Q93761	Uncharacterized oxidoreductase F53C11.3 OS=Caenorhabditis elegans OX=6239 GN=F53C11.3 PE=3 SV=1	F53C11.3	2	1.5	4.495	2	2	2.851
Q93791	NIDogen (Basement membrane protein) OS=Caenorhabditis elegans OX=6239 GN=nid-1 PE=1 SV=2	nid-1	na	na	na	11	8	35.127
Q93795	Uncharacterized protein OS=Caenorhabditis elegans OX=6239 GN=hpo-31 PE=1 SV=2	hpo-31	na	na	na	1	1	2.278
Q93830	EXOSome (Multiexonuclease complex) component OS=Caenorhabditis elegans OX=6239 GN=exos-3 PE=1 SV=1	exos-3	na	na	na	2	2	4.08
Q93831	Uncharacterized protein OS=Caenorhabditis elegans OX=6239 GN=CELE_F59C6.5 PE=1 SV=1	F59C6.5	na	na	na	3	3	7.496
Q93841	Putative 1-acyl-sn-glycerol-3-phosphate acyltransferase acl-1 OS=Caenorhabditis elegans OX=6239 GN=acl-1 PE=3 SV=2	acl-1	na	na	na	2	1	3.137
Q93873	Probable NADH dehydrogenase [ubiquinone] iron-sulfur protein 2, mitochondrial OS=Caenorhabditis elegans OX=6239 GN=gas-1 PE=3 SV=2	gas-1	1.5	1	4.517	8	2	25.349
Q93879	Uncharacterized protein OS=Caenorhabditis elegans OX=6239 GN=CELE_K09E9.3 PE=1 SV=1	K09E9.3	na	na	na	5	5	24.582
Q93896	MonoCarboxylate Transporter family OS=Caenorhabditis elegans OX=6239 GN=mct-3 PE=1 SV=1	mct-3	1	1	3.526	1	1	7.47
Q93934	Uncharacterized protein OS=Caenorhabditis elegans OX=6239 GN=CELE_R07H5.8 PE=1 SV=1	R07H5.8	9.33333	5.66667	15.6927	1	1	2.992
Q94010	Uncharacterized protein OS=Caenorhabditis elegans OX=6239 GN=CELE_T08G11.1 PE=1 SV=1	T08G11.1	1	1	2.225	45	38	156.385
Q94051	Caveolin-1 OS=Caenorhabditis elegans OX=6239 GN=cav-1 PE=2 SV=1	cav-1	na	na	na	4	3	16.932
Q94207	SUPpressor OS=Caenorhabditis elegans OX=6239 GN=sup-36 PE=1 SV=1	sup-36	na	na	na	1	1	4.3235
Q94216	DNaJ domain (Prokaryotic heat shock protein) OS=Caenorhabditis elegans OX=6239 GN=dnj-11 PE=1 SV=1	dnj-11	2	2	4.172	10	9	31.914
Q94218	Ufm1-specific protease OS=Caenorhabditis elegans OX=6239 GN=odr-8 PE=1 SV=1	odr-8	1	1	2.954	2	2	5.2
Q94230	Pur alpha Like Protein OS=Caenorhabditis elegans OX=6239 GN=plp-1 PE=1 SV=1	plp-1	3.66667	2.66667	10.559	14	12	52.187
Q94246	GEI-4 (Four) Interacting protein OS=Caenorhabditis elegans OX=6239 GN=gfi-1 PE=1 SV=1	gfi-1	3	2.66667	9.39067	na	na	na
Q94261	COP9/Signalosome and eIF3 complex-shared subunit 1 OS=Caenorhabditis elegans OX=6239 GN=cif-1 PE=1 SV=1	cif-1	11.3333	8	21.939	12.5	9.5	35.4805
Q94263	Mitochondrial Rho GTPase 1 OS=Caenorhabditis elegans OX=6239 GN=miro-1 PE=3 SV=1	miro-1	na	na	na	1	1	7.441
Q94300	60S ribosomal protein L11-1 OS=Caenorhabditis elegans OX=6239 GN=rpl-11.1 PE=3 SV=1	rpl-11.1	9	6	18.8155	21	3	41.359
Q94360	Probable NADH dehydrogenase [ubiquinone] iron-sulfur protein 7, mitochondrial OS=Caenorhabditis elegans OX=6239 GN=nduf-7 PE=3 SV=1	nduf-7	na	na	na	4	2	12.293
Q94392	Vesicle-fusing ATPase OS=Caenorhabditis elegans OX=6239 GN=nsf-1 PE=1 SV=2	nsf-1	2	1.5	5.962	20	18	79.638
Q94399	COLlagen OS=Caenorhabditis elegans OX=6239 GN=col-63 PE=1 SV=1	col-63	1	1	3.287	na	na	na
Q94417	C-type lectin domain-containing protein 91 OS=Caenorhabditis elegans OX=6239 GN=clec-91 PE=1 SV=1	clec-91	na	na	na	5	3	9.891
Q95005	Proteasome subunit alpha type-7 OS=Caenorhabditis elegans OX=6239 GN=pas-4 PE=1 SV=1	pas-4	na	na	na	2	2	6.294
Q95008	Proteasome subunit alpha type-5 OS=Caenorhabditis elegans OX=6239 GN=pas-5 PE=1 SV=1	pas-5	2.66667	2.33333	7.36667	4	3	16.918
Q95PV7	Transcription Factor ThreeC subunit (GTF3C homolog) OS=Caenorhabditis elegans OX=6239 GN=tftc-3 PE=1 SV=1	tftc-3	na	na	na	1	1	5.427
Q95PX7	TransCription Elongation Regulator homolog OS=Caenorhabditis elegans OX=6239 GN=tcer-1 PE=1 SV=1	tcer-1	na	na	na	2	2	11.715
Q95PY8	Cleavage and Polyadenylation Specificity Factor OS=Caenorhabditis elegans OX=6239 GN=cpsf-3 PE=1 SV=2	cpsf-3	na	na	na	1	1	4.896
Q95PZ1	KASH (Klarsicht/ANC-1/Syne Homology) Domain Protein OS=Caenorhabditis elegans OX=6239 GN=kdp-1 PE=1 SV=1	kdp-1	2	1.5	4.2195	3	2	10.774
Q95PZ4	XPB (Xeroderma Pigmentosum complementation group B) related OS=Caenorhabditis elegans OX=6239 GN=xpb-1 PE=1 SV=1	xpb-1	na	na	na	1	1	4.649
Q95PZ7	Uncharacterized protein OS=Caenorhabditis elegans OX=6239 GN=CELE_Y66D12A.9 PE=1 SV=1	Y66D12A.9	2	1.5	2.764	na	na	na
Q95Q93	Downstream of Daf-Nineteen OS=Caenorhabditis elegans OX=6239 GN=ddn-1 PE=1 SV=1	ddn-1	na	na	na	9	9	32.366
Q95Q95	Target of rapamycin homolog OS=Caenorhabditis elegans OX=6239 GN=let-363 PE=2 SV=3	let-363	na	na	na	1	1	2.585
Q95QA6-10	Isoform j of Protein pat-12 OS=Caenorhabditis elegans OX=6239 GN=pat-12	pat-12	5	4	12.606	1	1	1.746
Q95QB1	Uncharacterized protein OS=Caenorhabditis elegans OX=6239 GN=CELE_T13H5.8 PE=1 SV=1	T13H5.8	1	1	1.797	4	2	6.211
Q95QC2	Uncharacterized protein OS=Caenorhabditis elegans OX=6239 GN=CELE_R02F2.9 PE=1 SV=1	R02F2.9	na	na	na	2	1	5.134
Q95QD7	Protein lin-54 OS=Caenorhabditis elegans OX=6239 GN=lin-54 PE=1 SV=1	lin-54	na	na	na	1	1	3.12
Q95QG8	RNA polymerase II subunit A C-terminal domain phosphatase OS=Caenorhabditis elegans OX=6239 GN=fcp-1 PE=1 SV=2	fcp-1	na	na	na	5	4	19.736
Q95QH4	Uncharacterized protein OS=Caenorhabditis elegans OX=6239 GN=CELE_F32A5.8 PE=1 SV=2	F32A5.8	2	1	2.888	4	3	17.009
Q95QI6	Uncharacterized protein OS=Caenorhabditis elegans OX=6239 GN=CELE_F26F4.12 PE=1 SV=1	F26F4.12	na	na	na	1	1	7.674
Q95QN2	DEAD boX helicase homolog OS=Caenorhabditis elegans OX=6239 GN=ddx-23 PE=1 SV=1	ddx-23	na	na	na	5	4	15.099
Q95QQ4	5-Aminoimidazole-4-carboxamide ribonucleotide formylTransferase/IMP Cyclohydrolase homolog OS=Caenorhabditis elegans OX=6239 GN=atic-1 PE=1 SV=3	atic-1	na	na	na	3	3	8.511
Q95QR7	Uncharacterized protein OS=Caenorhabditis elegans OX=6239 GN=C39D10.8 PE=1 SV=1	C39D10.8	3	2	5.1285	na	na	na
Q95QU0	PCI domain-containing protein 2 homolog OS=Caenorhabditis elegans OX=6239 GN=C27F2.10 PE=3 SV=1	C27F2.10	na	na	na	2	2	4.486
Q95QV2	Cystic Fibrosis Transmembrane conductance regulator homolog OS=Caenorhabditis elegans OX=6239 GN=cft-1 PE=1 SV=1	cft-1	na	na	na	1	1	2.392
Q95QV8	TIA-1/TIAL RNA binding protein homolog OS=Caenorhabditis elegans OX=6239 GN=tiar-1 PE=1 SV=1	tiar-1	1	1	1.511	6	4	20.696
Q95QX5	Uncharacterized protein OS=Caenorhabditis elegans OX=6239 GN=C07A12.7 PE=1 SV=1	C07A12.7	na	na	na	2	2	16.778
Q95QZ9	Nuclear protein localization protein 4 homolog 2 OS=Caenorhabditis elegans OX=6239 GN=npl-4.2 PE=1 SV=1	npl-4.2	na	na	na	5	4	10.21
Q95X39	Mitochondrial Ribosomal Protein, Large OS=Caenorhabditis elegans OX=6239 GN=mrpl-9 PE=1 SV=2	mrpl-9	na	na	na	2	2	4.309
Q95X44	Vacuolar H ATPase OS=Caenorhabditis elegans OX=6239 GN=vha-8 PE=1 SV=1	vha-8	14.3333	8.66667	26.173	7	6.33333	21.7887
Q95X83	RNA POlymerase I (A) subunit OS=Caenorhabditis elegans OX=6239 GN=rpoa-49 PE=1 SV=1	rpoa-49	na	na	na	2	2	6.723
Q95XD0	EXOSome (Multiexonuclease complex) component OS=Caenorhabditis elegans OX=6239 GN=exos-2 PE=1 SV=1	exos-2	na	na	na	1	1	2.354
Q95XI7	Uncharacterized protein OS=Caenorhabditis elegans OX=6239 GN=CELE_Y69A2AR.16 PE=1 SV=2	Y69A2AR.16	1	1	2.932	na	na	na
Q95XJ0	Uncharacterized protein OS=Caenorhabditis elegans OX=6239 GN=CELE_Y69A2AR.18 PE=1 SV=1	Y69A2AR.18	10.6667	9	26.0227	7.66667	6	19.6323
Q95XM5	Uncharacterized protein OS=Caenorhabditis elegans OX=6239 GN=CELE_Y71G12B.6 PE=1 SV=1	Y71G12B.6	1	1	5.455	4	3	15.015
Q95XN0	LIN-65L OS=Caenorhabditis elegans OX=6239 GN=lin-65 PE=1 SV=2	lin-65	3	3	6.108	3	3	7.244
Q95XP6	Calcium-transporting ATPase OS=Caenorhabditis elegans OX=6239 GN=mca-3 PE=1 SV=1	mca-3	na	na	na	4	4	11.293
Q95XP9	Protein zwilch homolog OS=Caenorhabditis elegans OX=6239 GN=zwl-1 PE=1 SV=1	zwl-1	2.5	1.5	3.489	3.5	3	13.9815
Q95XQ8	DNA replication licensing factor mcm-4 OS=Caenorhabditis elegans OX=6239 GN=mcm-4 PE=1 SV=1	mcm-4	1	1	2.183	32	29	140.275
Q95XR0	Eukaryotic Initiation Factor OS=Caenorhabditis elegans OX=6239 GN=eif-2gamma PE=1 SV=1	eif-2gamma	8.33333	6.66667	21.6387	10	7	38.718
Q95XR4	Ectopic P granules protein 2 OS=Caenorhabditis elegans OX=6239 GN=epg-2 PE=1 SV=1	epg-2	na	na	na	2	1	6.652
Q95XS1	TRanslocon-Associated Protein OS=Caenorhabditis elegans OX=6239 GN=trap-3 PE=1 SV=1	trap-3	1.5	1	3.737	2	1	4.314
Q95XS2	Protein transport protein Sec61 subunit beta OS=Caenorhabditis elegans OX=6239 GN=CELE_Y38F2AR.9 PE=1 SV=1	Y38F2AR.9	2	2	3.51533	2	2	6.451
Q95XT5	TRanslocon-Associated Protein OS=Caenorhabditis elegans OX=6239 GN=trap-1 PE=1 SV=1	trap-1	3	2.66667	6.77367	3.5	3	6.1475
Q95XU6	Zinc finger CCCH domain-containing protein 14 OS=Caenorhabditis elegans OX=6239 GN=sut-2 PE=3 SV=2	sut-2	na	na	na	6	5	33.004
Q95XX0	Ubiquitin-conjugating enzyme E2 13 OS=Caenorhabditis elegans OX=6239 GN=ubc-13 PE=1 SV=2	ubc-13	1	1	2.486	4	4	12.071
Q95XY1	Vasa-and Belle-like Helicase OS=Caenorhabditis elegans OX=6239 GN=vbh-1 PE=1 SV=1	vbh-1	2	2	5.879	na	na	na
Q95XY4	Nucleolar protein 6 OS=Caenorhabditis elegans OX=6239 GN=nol-6 PE=1 SV=3	nol-6	1	1	4.02	na	na	na
Q95XZ0	Conserved oligomeric Golgi complex subunit 4 OS=Caenorhabditis elegans OX=6239 GN=cogc-4 PE=3 SV=1	cogc-4	1	1	4.072	na	na	na
Q95XZ5	Nipped-B-like protein pqn-85 OS=Caenorhabditis elegans OX=6239 GN=pqn-85 PE=3 SV=2	pqn-85	na	na	na	1	1	2.203
Q95Y04	40S ribosomal protein S28 OS=Caenorhabditis elegans OX=6239 GN=rps-28 PE=3 SV=1	rps-28	2.33333	2	5.831	1.5	1	2.685
Q95Y10	Delta-like protein OS=Caenorhabditis elegans OX=6239 GN=dsl-3 PE=1 SV=1	dsl-3	na	na	na	9	5	26.145
Q95Y15	Nuclear Pore complex Protein OS=Caenorhabditis elegans OX=6239 GN=npp-8 PE=1 SV=5	npp-8	1	1	2.722	15	12	46.318
Q95Y26	Tyrosine-protein phosphatase OS=Caenorhabditis elegans OX=6239 GN=CELE_Y41D4A.5 PE=1 SV=2	Y41D4A.5	na	na	na	7	6	23.131
Q95Y28	Uncharacterized protein OS=Caenorhabditis elegans OX=6239 GN=CELE_Y34B4A.9 PE=1 SV=1	Y34B4A.9	3.33333	2	10.7583	na	na	na
Q95Y29	Uncharacterized protein OS=Caenorhabditis elegans OX=6239 GN=CELE_Y34B4A.6 PE=1 SV=2	Y34B4A.6	4	3	9.47	na	na	na
Q95Y71	Probable 39S ribosomal protein L45, mitochondrial OS=Caenorhabditis elegans OX=6239 GN=mrpl-45 PE=3 SV=3	mrpl-45	na	na	na	2	2	7.829
Q95Y80	Bromodomain-containing protein bet-1 OS=Caenorhabditis elegans OX=6239 GN=bet-1 PE=1 SV=3	bet-1	na	na	na	7	5	17.233
Q95Y89	Pescadillo homolog OS=Caenorhabditis elegans OX=6239 GN=lpd-7 PE=3 SV=1	lpd-7	1	1	2.611	na	na	na
Q95Y90	60S ribosomal protein L9 OS=Caenorhabditis elegans OX=6239 GN=rpl-9 PE=3 SV=1	rpl-9	8.33333	5.66667	19.1137	6.66667	6	16.904
Q95Y92	TransThyretin-Related family domain OS=Caenorhabditis elegans OX=6239 GN=ttr-32 PE=1 SV=1	ttr-32	na	na	na	1	1	4.901
Q95Y97	Replication Protein A homolog OS=Caenorhabditis elegans OX=6239 GN=rpa-2 PE=1 SV=1	rpa-2	1	1	2.3945	15	10	60.45
Q95YB2	Acyl CoA DeHydrogenase OS=Caenorhabditis elegans OX=6239 GN=acdh-9 PE=1 SV=1	acdh-9	2.5	1.5	6.5385	9	8	36.485
Q95YC6	Uncharacterized protein OS=Caenorhabditis elegans OX=6239 GN=C45B2.1 PE=1 SV=1	C45B2.1	1	1	3.318	na	na	na
Q95YC7	Uncharacterized protein OS=Caenorhabditis elegans OX=6239 GN=C45B2.2 PE=1 SV=1	C45B2.2	2	2	3.581	na	na	na
Q95YD1	GLutamiNe synthetase (Glutamate-ammonia ligase) OS=Caenorhabditis elegans OX=6239 GN=gln-1 PE=1 SV=2	gln-1	6	3.66667	12.2747	3	2	15.915
Q95YD5	V-type proton ATPase subunit OS=Caenorhabditis elegans OX=6239 GN=vha-16 PE=1 SV=1	vha-16	1	1	2.354	1	1	1.727
Q95YD8	Isocitrate dehydrogenase [NAD] subunit, mitochondrial OS=Caenorhabditis elegans OX=6239 GN=idhg-2 PE=1 SV=1	idhg-2	1	1	2.418	3	2	7.102
Q95YF3	ATP-dependent RNA helicase cgh-1 OS=Caenorhabditis elegans OX=6239 GN=cgh-1 PE=1 SV=1	cgh-1	5.5	4.5	11.382	3.33333	3	9.14467
Q95ZN7	Glycylpeptide N-tetradecanoyltransferase OS=Caenorhabditis elegans OX=6239 GN=nmt-1 PE=1 SV=1	nmt-1	1	1	1.614	8	7	24.822
Q95ZQ3	Lysine--tRNA ligase OS=Caenorhabditis elegans OX=6239 GN=kars-1 PE=1 SV=1	kars-1	7	5.66667	12.748	21	14	69.9215
Q95ZQ4	5'-AMP-activated protein kinase catalytic subunit alpha-2 OS=Caenorhabditis elegans OX=6239 GN=aak-2 PE=1 SV=2	aak-2	2.5	2	7.858	2	2	9.532
Q95ZW1	Golgi SNAP receptor complex member 1 OS=Caenorhabditis elegans OX=6239 GN=gos-28 PE=2 SV=1	gos-28	na	na	na	1	1	3.734
Q965K2	Uncharacterized protein OS=Caenorhabditis elegans OX=6239 GN=CELE_F53H1.1 PE=1 SV=1	F53H1.1	na	na	na	10	8	35.148
Q965N8	Uncharacterized protein OS=Caenorhabditis elegans OX=6239 GN=CELE_Y46E12BL.2 PE=1 SV=1	Y46E12BL.2	4	3.5	8.5495	1	1	2.292
Q965Q1	Uncharacterized protein OS=Caenorhabditis elegans OX=6239 GN=CELE_Y22D7AL.10 PE=1 SV=1	Y22D7AL.10	2.33333	2	5.354	na	na	na
[truncated: 420 more rows]
