# Supplementary material for: Reduced Proteasome Degradation of HSF‐1 Shifts Protein Stress Management With Age in Caenorhabditis elegans
Source: Aging Cell. 2026 Jan 29;25(2):e70399. doi: 10.1111/acel.70399 (PMC12856053; doi:10.1111/acel.70399)
Supplement: Supplementary file 8 — Table S2: GSEA analysis of HSF‐1::GFP interactors specific in young and aged worms. [file ACEL-25-e70399-s008.xlsx]

## Sheet: Intro
Table S2. GSEA analysis of HSF-1::GFP interactors specific in young and aged worms
GO terms of HSF-1::GFP interactors specifc in young worms are listed in the sheet 'Day 0 specific interactors'.
GO terms of HSF-1::GFP interactors specifc in aged worms are listed in the sheet 'Day 8 specific interactors'.

## Sheet: Day 0 specific interactors
ONTOLOGY	ID	Description	Gene ratio	Background ratio	p	p.adjust	q	Interactors in the term	# interactors
BP	GO:0019752	carboxylic acid metabolic process	33/233	382/9706	1.19047e-10	6.83217e-08	5.93605e-08	sur-5/fat-2/alh-13/dpyd-1/cysl-2/fat-1/gldc-1/metr-1/gta-1/ctps-1/pah-1/acbp-3/acox-1.4/acox-1.2/acox-3/elo-1/acbp-1/ldh-1/fat-6/bcat-1/pmp-1/F08F3.4/F26H9.5/abhd-3.1/gln-3/acox-1.1/F54D5.7/alh-6/ard-1/C32F10.8/djr-1.1/hach-1/gcst-1	33
BP	GO:0043436	oxoacid metabolic process	33/233	383/9706	1.27585e-10	6.83217e-08	5.93605e-08	sur-5/fat-2/alh-13/dpyd-1/cysl-2/fat-1/gldc-1/metr-1/gta-1/ctps-1/pah-1/acbp-3/acox-1.4/acox-1.2/acox-3/elo-1/acbp-1/ldh-1/fat-6/bcat-1/pmp-1/F08F3.4/F26H9.5/abhd-3.1/gln-3/acox-1.1/F54D5.7/alh-6/ard-1/C32F10.8/djr-1.1/hach-1/gcst-1	33
BP	GO:0006082	organic acid metabolic process	33/233	421/9706	1.49372e-09	5.33259e-07	4.63316e-07	sur-5/fat-2/alh-13/dpyd-1/cysl-2/fat-1/gldc-1/metr-1/gta-1/ctps-1/pah-1/acbp-3/acox-1.4/acox-1.2/acox-3/elo-1/acbp-1/ldh-1/fat-6/bcat-1/pmp-1/F08F3.4/F26H9.5/abhd-3.1/gln-3/acox-1.1/F54D5.7/alh-6/ard-1/C32F10.8/djr-1.1/hach-1/gcst-1	33
BP	GO:0006520	amino acid metabolic process	20/233	195/9706	4.09378e-08	1.09611e-05	9.52343e-06	alh-13/dpyd-1/cysl-2/gldc-1/metr-1/gta-1/ctps-1/pah-1/wars-1/bcat-1/F08F3.4/F26H9.5/gln-3/F54D5.7/alh-6/vars-1/T04F3.1/C32F10.8/hach-1/gcst-1	20
BP	GO:0044282	small molecule catabolic process	18/233	175/9706	1.91838e-07	4.10916e-05	3.5702e-05	dpyd-1/gldc-1/gta-1/pah-1/acox-1.4/acox-1.2/acox-3/bcat-1/pmp-1/F08F3.4/abhd-3.1/acox-1.1/F54D5.7/alh-6/C32F10.8/djr-1.1/hach-1/gcst-1	18
BP	GO:0016054	organic acid catabolic process	16/233	145/9706	3.5927e-07	5.49684e-05	4.77586e-05	gldc-1/gta-1/pah-1/acox-1.4/acox-1.2/acox-3/bcat-1/pmp-1/F08F3.4/abhd-3.1/acox-1.1/F54D5.7/alh-6/C32F10.8/hach-1/gcst-1	16
BP	GO:0046395	carboxylic acid catabolic process	16/233	145/9706	3.5927e-07	5.49684e-05	4.77586e-05	gldc-1/gta-1/pah-1/acox-1.4/acox-1.2/acox-3/bcat-1/pmp-1/F08F3.4/abhd-3.1/acox-1.1/F54D5.7/alh-6/C32F10.8/hach-1/gcst-1	16
BP	GO:1901605	alpha-amino acid metabolic process	15/233	133/9706	6.34222e-07	8.49064e-05	7.377e-05	alh-13/cysl-2/gldc-1/metr-1/ctps-1/pah-1/bcat-1/F08F3.4/F26H9.5/gln-3/F54D5.7/alh-6/C32F10.8/hach-1/gcst-1	15
BP	GO:0046394	carboxylic acid biosynthetic process	14/233	118/9706	8.14138e-07	8.79447e-05	7.64098e-05	fat-2/alh-13/dpyd-1/cysl-2/fat-1/metr-1/pah-1/elo-1/fat-6/bcat-1/F26H9.5/abhd-3.1/gln-3/djr-1.1	14
BP	GO:0042335	cuticle development	10/233	57/9706	8.41537e-07	8.79447e-05	7.64098e-05	fat-2/pah-1/calu-1/vha-5/col-49/col-14/dpy-5/col-38/dpy-4/bli-2	10
BP	GO:0016053	organic acid biosynthetic process	14/233	119/9706	9.0326e-07	8.79447e-05	7.64098e-05	fat-2/alh-13/dpyd-1/cysl-2/fat-1/metr-1/pah-1/elo-1/fat-6/bcat-1/F26H9.5/abhd-3.1/gln-3/djr-1.1	14
BP	GO:0040002	collagen and cuticulin-based cuticle development	9/233	49/9706	2.01927e-06	0.00016995	0.000147659	fat-2/pah-1/vha-5/col-49/col-14/dpy-5/col-38/dpy-4/bli-2	9
BP	GO:0170039	proteinogenic amino acid metabolic process	12/233	93/9706	2.06288e-06	0.00016995	0.000147659	alh-13/cysl-2/gldc-1/metr-1/ctps-1/pah-1/F08F3.4/F26H9.5/gln-3/alh-6/C32F10.8/gcst-1	12
BP	GO:0044283	small molecule biosynthetic process	16/233	181/9706	6.90941e-06	0.00052857	0.000459242	fat-2/alh-13/dpyd-1/cysl-2/fat-1/metr-1/pah-1/elo-1/fat-6/bcat-1/F26H9.5/abhd-3.1/gln-3/mvk-1/djr-1.1/hprt-1	16
BP	GO:0170033	L-amino acid metabolic process	12/233	105/9706	7.49597e-06	0.000535212	0.000465013	alh-13/cysl-2/gldc-1/metr-1/ctps-1/pah-1/F08F3.4/F26H9.5/gln-3/alh-6/C32F10.8/gcst-1	12
BP	GO:0032787	monocarboxylic acid metabolic process	18/233	232/9706	1.14254e-05	0.000764785	0.000664475	sur-5/fat-2/fat-1/gta-1/acbp-3/acox-1.4/acox-1.2/acox-3/elo-1/acbp-1/ldh-1/fat-6/pmp-1/abhd-3.1/acox-1.1/F54D5.7/ard-1/djr-1.1	18
BP	GO:0009112	nucleobase metabolic process	6/233	23/9706	1.28616e-05	0.00081028	0.000704002	F38B6.4/dpyd-1/ctps-1/umps-1/hprt-1/dhp-1	6
BP	GO:0042273	ribosomal large subunit biogenesis	8/233	50/9706	2.19911e-05	0.0012049	0.00104686	nog-1/rpl-24.2/Y54E10A.10/C43E11.9/Y48A6B.3/H06I04.3/lpd-6/lpd-7	8
BP	GO:0006631	fatty acid metabolic process	15/233	177/9706	2.22925e-05	0.0012049	0.00104686	sur-5/fat-2/fat-1/acbp-3/acox-1.4/acox-1.2/acox-3/elo-1/acbp-1/fat-6/pmp-1/abhd-3.1/acox-1.1/F54D5.7/ard-1	15
BP	GO:0009063	amino acid catabolic process	9/233	65/9706	2.25004e-05	0.0012049	0.00104686	gldc-1/gta-1/pah-1/bcat-1/F08F3.4/alh-6/C32F10.8/hach-1/gcst-1	9
BP	GO:0055086	nucleobase-containing small molecule metabolic process	19/233	272/9706	2.87157e-05	0.0014645	0.00127242	F38B6.4/qns-1/dpyd-1/tald-1/let-754/ctps-1/tag-335/ndx-9/R05D3.6/dtmk-1/hint-1/Y39A1A.21/F54D5.7/umps-1/mvk-1/hprt-1/dhp-1/fard-1/R151.2	19
BP	GO:1901606	alpha-amino acid catabolic process	8/233	56/9706	5.14024e-05	0.00250236	0.00217415	gldc-1/pah-1/bcat-1/F08F3.4/alh-6/C32F10.8/hach-1/gcst-1	8
BP	GO:0044743	protein transmembrane import into intracellular organelle	6/233	33/9706	0.000115412	0.0052658	0.00457513	tomm-70/dnj-21/romo-1/prx-12/timm-23/F11C1.1	6
BP	GO:0009117	nucleotide metabolic process	16/233	230/9706	0.000130465	0.0052658	0.00457513	F38B6.4/qns-1/tald-1/let-754/ctps-1/ndx-9/R05D3.6/dtmk-1/hint-1/Y39A1A.21/F54D5.7/umps-1/mvk-1/hprt-1/fard-1/R151.2	16
BP	GO:0006626	protein targeting to mitochondrion	6/233	34/9706	0.000137359	0.0052658	0.00457513	tomm-70/tin-10/dnj-21/romo-1/timm-23/F11C1.1	6
BP	GO:1901657	glycosyl compound metabolic process	6/233	34/9706	0.000137359	0.0052658	0.00457513	dpyd-1/acox-1.4/acox-1.2/acox-3/acox-1.1/hprt-1	6
BP	GO:0033559	unsaturated fatty acid metabolic process	4/233	12/9706	0.000137668	0.0052658	0.00457513	fat-2/fat-1/elo-1/fat-6	4
BP	GO:0046112	nucleobase biosynthetic process	4/233	12/9706	0.000137668	0.0052658	0.00457513	F38B6.4/ctps-1/umps-1/hprt-1	4
BP	GO:1901659	glycosyl compound biosynthetic process	5/233	22/9706	0.00014399	0.00531769	0.00462021	acox-1.4/acox-1.2/acox-3/acox-1.1/hprt-1	5
BP	GO:0006753	nucleoside phosphate metabolic process	16/233	233/9706	0.000151656	0.0054141	0.00470398	F38B6.4/qns-1/tald-1/let-754/ctps-1/ndx-9/R05D3.6/dtmk-1/hint-1/Y39A1A.21/F54D5.7/umps-1/mvk-1/hprt-1/fard-1/R151.2	16
BP	GO:0016138	glycoside biosynthetic process	4/233	13/9706	0.000195121	0.00614631	0.00534015	acox-1.4/acox-1.2/acox-3/acox-1.1	4
BP	GO:0044550	secondary metabolite biosynthetic process	4/233	13/9706	0.000195121	0.00614631	0.00534015	pah-1/acox-1.4/pcs-1/acox-1.1	4
BP	GO:1904069	ascaroside metabolic process	4/233	13/9706	0.000195121	0.00614631	0.00534015	acox-1.4/acox-1.2/acox-3/acox-1.1	4
BP	GO:1904070	ascaroside biosynthetic process	4/233	13/9706	0.000195121	0.00614631	0.00534015	acox-1.4/acox-1.2/acox-3/acox-1.1	4
BP	GO:0170040	proteinogenic amino acid catabolic process	6/233	37/9706	0.000223579	0.00684151	0.00594417	gldc-1/pah-1/F08F3.4/alh-6/C32F10.8/gcst-1	6
BP	GO:0070585	protein localization to mitochondrion	6/233	38/9706	0.000260234	0.00736093	0.00639546	tomm-70/tin-10/dnj-21/romo-1/timm-23/F11C1.1	6
BP	GO:0072655	establishment of protein localization to mitochondrion	6/233	38/9706	0.000260234	0.00736093	0.00639546	tomm-70/tin-10/dnj-21/romo-1/timm-23/F11C1.1	6
BP	GO:0006206	pyrimidine nucleobase metabolic process	4/233	14/9706	0.000268045	0.00736093	0.00639546	dpyd-1/ctps-1/umps-1/dhp-1	4
BP	GO:0019748	secondary metabolic process	4/233	14/9706	0.000268045	0.00736093	0.00639546	pah-1/acox-1.4/pcs-1/acox-1.1	4
BP	GO:0170035	L-amino acid catabolic process	6/233	39/9706	0.000301453	0.00807139	0.00701274	gldc-1/pah-1/F08F3.4/alh-6/C32F10.8/gcst-1	6
BP	GO:0008652	amino acid biosynthetic process	7/233	55/9706	0.000319311	0.00834103	0.00724701	alh-13/dpyd-1/cysl-2/metr-1/bcat-1/F26H9.5/gln-3	7
BP	GO:0009165	nucleotide biosynthetic process	11/233	135/9706	0.000394188	0.00994898	0.00864406	F38B6.4/qns-1/let-754/ctps-1/R05D3.6/dtmk-1/Y39A1A.21/F54D5.7/umps-1/hprt-1/R151.2	11
BP	GO:1901607	alpha-amino acid biosynthetic process	7/233	57/9706	0.000399445	0.00994898	0.00864406	alh-13/cysl-2/metr-1/pah-1/bcat-1/F26H9.5/gln-3	7
BP	GO:1901293	nucleoside phosphate biosynthetic process	11/233	136/9706	0.000419974	0.0102226	0.00888175	F38B6.4/qns-1/let-754/ctps-1/R05D3.6/dtmk-1/Y39A1A.21/F54D5.7/umps-1/hprt-1/R151.2	11
BP	GO:0016137	glycoside metabolic process	4/233	16/9706	0.000469262	0.0111684	0.00970357	acox-1.4/acox-1.2/acox-3/acox-1.1	4
BP	GO:0071806	protein transmembrane transport	6/233	43/9706	0.000519973	0.0121063	0.0105184	tomm-70/dnj-21/romo-1/prx-12/timm-23/F11C1.1	6
BP	GO:0019693	ribose phosphate metabolic process	13/233	190/9706	0.000652498	0.0148661	0.0129162	F38B6.4/tald-1/let-754/ctps-1/R05D3.6/hint-1/Y39A1A.21/F54D5.7/umps-1/mvk-1/hprt-1/fard-1/R151.2	13
BP	GO:0072527	pyrimidine-containing compound metabolic process	5/233	30/9706	0.000666267	0.0148661	0.0129162	dpyd-1/ctps-1/dtmk-1/umps-1/dhp-1	5
BP	GO:0006635	fatty acid beta-oxidation	6/233	46/9706	0.00075244	0.0159544	0.0138618	acox-1.4/acox-1.2/acox-3/pmp-1/acox-1.1/F54D5.7	6
BP	GO:0090407	organophosphate biosynthetic process	16/233	269/9706	0.000754819	0.0159544	0.0138618	F38B6.4/qns-1/pmt-1/F32B5.1/W10C8.5/let-754/ctps-1/R05D3.6/dtmk-1/Y39A1A.21/F54D5.7/arf-6/umps-1/mvk-1/hprt-1/R151.2	16
BP	GO:0030150	protein import into mitochondrial matrix	4/233	18/9706	0.000759734	0.0159544	0.0138618	tomm-70/dnj-21/romo-1/timm-23	4
BP	GO:0007007	inner mitochondrial membrane organization	4/233	19/9706	0.000944347	0.0193706	0.0168299	tomm-70/tin-10/romo-1/W04C9.2	4
BP	GO:0006163	purine nucleotide metabolic process	13/233	198/9706	0.000958581	0.0193706	0.0168299	F38B6.4/qns-1/tald-1/let-754/ndx-9/R05D3.6/hint-1/Y39A1A.21/F54D5.7/mvk-1/hprt-1/fard-1/R151.2	13
BP	GO:0006605	protein targeting	8/233	87/9706	0.00111768	0.0221674	0.0192599	icd-2/sgt-1/tomm-70/tin-10/dnj-21/romo-1/timm-23/F11C1.1	8
BP	GO:0046390	ribose phosphate biosynthetic process	9/233	111/9706	0.0013693	0.0266641	0.0231668	F38B6.4/let-754/ctps-1/R05D3.6/Y39A1A.21/F54D5.7/umps-1/hprt-1/R151.2	9
BP	GO:0072521	purine-containing compound metabolic process	13/233	207/9706	0.00143856	0.0275125	0.0239039	F38B6.4/qns-1/tald-1/let-754/ndx-9/R05D3.6/hint-1/Y39A1A.21/F54D5.7/mvk-1/hprt-1/fard-1/R151.2	13
BP	GO:0051235	maintenance of location	8/233	91/9706	0.00149776	0.028142	0.0244509	nog-1/tfg-1/acbp-3/pfn-2/pam-1/acbp-1/lpd-6/lpd-7	8
BP	GO:0009123	nucleoside monophosphate metabolic process	5/233	36/9706	0.001568	0.0289539	0.0251563	F38B6.4/let-754/dtmk-1/umps-1/hprt-1	5
BP	GO:0072330	monocarboxylic acid biosynthetic process	6/233	53/9706	0.00160403	0.0291172	0.0252981	fat-2/fat-1/elo-1/fat-6/abhd-3.1/djr-1.1	6
BP	GO:0019395	fatty acid oxidation	6/233	54/9706	0.00176898	0.0310586	0.026985	acox-1.4/acox-1.2/acox-3/pmp-1/acox-1.1/F54D5.7	6
BP	GO:0034440	lipid oxidation	6/233	54/9706	0.00176898	0.0310586	0.026985	acox-1.4/acox-1.2/acox-3/pmp-1/acox-1.1/F54D5.7	6
BP	GO:0019637	organophosphate metabolic process	21/233	437/9706	0.00189121	0.0326691	0.0283842	F38B6.4/qns-1/pmt-1/tald-1/F32B5.1/W10C8.5/let-754/ctps-1/ndx-9/R05D3.6/dtmk-1/hint-1/Y39A1A.21/F09B12.3/F54D5.7/arf-6/umps-1/mvk-1/hprt-1/fard-1/R151.2	21
BP	GO:0006825	copper ion transport	3/233	11/9706	0.0019538	0.0332146	0.0288581	cuc-1/cua-1/Y58A7A.1	3
BP	GO:0009062	fatty acid catabolic process	7/233	75/9706	0.00208248	0.0348489	0.0302781	acox-1.4/acox-1.2/acox-3/pmp-1/abhd-3.1/acox-1.1/F54D5.7	7
BP	GO:0043069	negative regulation of programmed cell death	6/233	56/9706	0.00213716	0.0352138	0.0305951	icd-1/tfg-1/tank-1/tyr-2/F13G3.10/djr-1.1	6
BP	GO:0000470	maturation of LSU-rRNA	4/233	24/9706	0.00235642	0.0382382	0.0332228	Y54E10A.10/Y48A6B.3/H06I04.3/lpd-7	4
BP	GO:0042254	ribosome biogenesis	12/233	194/9706	0.00246782	0.0394484	0.0342743	nog-1/rpl-24.2/Y54E10A.10/nola-3/C43E11.9/cri-3/Y48A6B.3/nol-6/H06I04.3/pro-1/lpd-6/lpd-7	12
BP	GO:0007035	vacuolar acidification	3/233	12/9706	0.00255918	0.0399099	0.0346753	vha-9/vha-5/vha-6	3
BP	GO:0008219	cell death	13/233	221/9706	0.00257123	0.0399099	0.0346753	asp-1/asp-6/asp-2/tomm-70/icd-1/tfg-1/tank-1/tyr-2/F13G3.10/djr-1.1/cul-3/asp-5/mtp-18	13
BP	GO:0007005	mitochondrion organization	10/233	149/9706	0.00311087	0.0475963	0.0413535	tomm-70/pat-2/tin-10/cox-17/Y53F4B.14/romo-1/W04C9.2/stl-1/unc-97/mtp-18	10
BP	GO:0072329	monocarboxylic acid catabolic process	7/233	81/9706	0.00323235	0.0479514	0.041662	acox-1.4/acox-1.2/acox-3/pmp-1/abhd-3.1/acox-1.1/F54D5.7	7
BP	GO:0000463	maturation of LSU-rRNA from tricistronic rRNA transcript (SSU-rRNA, 5.8S rRNA, LSU-rRNA)	3/233	13/9706	0.0032684	0.0479514	0.041662	Y54E10A.10/H06I04.3/lpd-7	3
BP	GO:0090151	establishment of protein localization to mitochondrial membrane	3/233	13/9706	0.0032684	0.0479514	0.041662	tomm-70/tin-10/romo-1	3
CC	GO:0005730	nucleolus	20/241	189/12383	7.33214e-10	1.60574e-07	1.27348e-07	nog-1/rpl-24.2/puf-12/Y54E10A.10/nola-3/unc-23/T23G7.3/ngp-1/C43E11.9/tank-1/nst-1/Y48A6B.3/nol-6/C49H3.3/rpoa-1/utp-20/H06I04.3/F55F8.2/pro-1/lpd-7	20
CC	GO:0005777	peroxisome	10/241	77/12383	2.26321e-06	0.000165214	0.000131028	xdh-1/ctl-1/ndx-9/acox-1.4/acox-1.2/acox-3/pmp-1/acox-1.1/prx-12/fard-1	10
CC	GO:0042579	microbody	10/241	77/12383	2.26321e-06	0.000165214	0.000131028	xdh-1/ctl-1/ndx-9/acox-1.4/acox-1.2/acox-3/pmp-1/acox-1.1/prx-12/fard-1	10
CC	GO:0005839	proteasome core complex	4/241	14/12383	0.000120141	0.00657771	0.00521664	pbs-7/pbs-1/pas-2/pbs-2	4
CC	GO:0043292	contractile fiber	11/241	162/12383	0.000326235	0.0126079	0.00999904	lev-11/gyg-1/deb-1/unc-23/pat-2/mlp-1/tnt-3/set-18/lim-9/spe-15/unc-97	11
CC	GO:0030687	preribosome, large subunit precursor	4/241	18/12383	0.000345421	0.0126079	0.00999904	C43E11.9/H06I04.3/lpd-6/lpd-7	4
CC	GO:0005773	vacuole	13/241	225/12383	0.000463051	0.0144869	0.0114892	asp-1/pyp-1/asp-6/haf-9/asp-2/cpr-5/vha-5/Y87G2A.19/raga-1/vha-6/cua-1/aagr-3/asp-5	13
CC	GO:0099081	supramolecular polymer	16/241	324/12383	0.000608614	0.0157202	0.0124673	tba-4/lev-11/mec-7/gyg-1/deb-1/ctps-1/unc-23/ifc-2/pat-2/let-2/mlp-1/tnt-3/set-18/lim-9/spe-15/unc-97	16
CC	GO:0030684	preribosome	7/241	77/12383	0.000732185	0.0157202	0.0124673	C43E11.9/nol-6/T02H6.1/utp-20/H06I04.3/lpd-6/lpd-7	7
CC	GO:0030016	myofibril	8/241	101/12383	0.000780722	0.0157202	0.0124673	lev-11/unc-23/pat-2/tnt-3/set-18/lim-9/spe-15/unc-97	8
CC	GO:0005744	TIM23 mitochondrial import inner membrane translocase complex	3/241	10/12383	0.000789597	0.0157202	0.0124673	dnj-21/romo-1/timm-23	3
CC	GO:0000502	proteasome complex	5/241	41/12383	0.00113318	0.0206805	0.0164013	rpn-13/pbs-7/pbs-1/pas-2/pbs-2	5
CC	GO:0099512	supramolecular fiber	15/241	322/12383	0.00160648	0.027063	0.0214631	tba-4/lev-11/mec-7/gyg-1/deb-1/ctps-1/unc-23/ifc-2/pat-2/mlp-1/tnt-3/set-18/lim-9/spe-15/unc-97	15
CC	GO:0030017	sarcomere	7/241	92/12383	0.00208615	0.0326333	0.0258808	lev-11/unc-23/pat-2/tnt-3/set-18/lim-9/unc-97	7
CC	GO:1905369	endopeptidase complex	5/241	48/12383	0.00231895	0.0338566	0.0268509	rpn-13/pbs-7/pbs-1/pas-2/pbs-2	5
CC	GO:0031430	M band	4/241	30/12383	0.00257616	0.0352612	0.0279649	unc-23/pat-2/lim-9/unc-97	4
CC	GO:0005740	mitochondrial envelope	12/241	246/12383	0.00318763	0.0406982	0.0322768	tomm-70/let-754/R05D3.6/tin-10/hsp-75/cox-17/dnj-21/romo-1/W04C9.2/timm-23/mtp-18/F11C1.1	12
CC	GO:0055120	striated muscle dense body	7/241	100/12383	0.00334505	0.0406982	0.0322768	gyg-1/deb-1/unc-23/pat-2/mlp-1/set-18/unc-97	7
CC	GO:0005666	RNA polymerase III complex	3/241	17/12383	0.0040457	0.046632	0.0369828	rpc-2/rpc-25/let-611	3
MF	GO:0042302	structural constituent of cuticle	17/244	171/9607	1.50885e-06	0.000157316	0.000128924	col-160/col-138/col-181/col-124/col-73/col-20/col-49/col-14/col-139/col-93/dpy-5/col-106/col-12/col-38/col-63/dpy-4/bli-2	17
MF	GO:0005504	fatty acid binding	6/244	16/9607	1.63304e-06	0.000157316	0.000128924	far-2/lbp-6/acox-1.4/acox-1.2/acox-3/acox-1.1	6
MF	GO:0033293	monocarboxylic acid binding	6/244	16/9607	1.63304e-06	0.000157316	0.000128924	far-2/lbp-6/acox-1.4/acox-1.2/acox-3/acox-1.1	6
MF	GO:0008483	transaminase activity	6/244	19/9607	5.18905e-06	0.000299927	0.000245797	gta-1/bcat-1/F26H9.5/T04F3.1/C32F10.8/gcst-1	6
MF	GO:0016769	transferase activity, transferring nitrogenous groups	6/244	19/9607	5.18905e-06	0.000299927	0.000245797	gta-1/bcat-1/F26H9.5/T04F3.1/C32F10.8/gcst-1	6
MF	GO:0031406	carboxylic acid binding	7/244	34/9607	1.87257e-05	0.000773103	0.000633576	gldc-1/far-2/lbp-6/acox-1.4/acox-1.2/acox-3/acox-1.1	7
MF	GO:0043177	organic acid binding	7/244	34/9607	1.87257e-05	0.000773103	0.000633576	gldc-1/far-2/lbp-6/acox-1.4/acox-1.2/acox-3/acox-1.1	7
MF	GO:0016627	oxidoreductase activity, acting on the CH-CH group of donors	8/244	49/9607	2.82898e-05	0.00102197	0.000837526	dpyd-1/acox-1.4/acox-1.2/acox-3/acox-1.1/F54D5.7/acdh-13/hach-1	8
MF	GO:0050660	flavin adenine dinucleotide binding	8/244	76/9607	0.000656009	0.0210652	0.0172634	xdh-1/acox-1.4/acox-1.2/acox-3/acox-1.1/F54D5.7/acdh-13/fmo-1	8
MF	GO:0016620	oxidoreductase activity, acting on the aldehyde or oxo group of donors, NAD or NADP as acceptor	4/244	20/9607	0.00142737	0.0390429	0.0319965	alh-5/alh-13/alh-6/fard-1	4
MF	GO:0019842	vitamin binding	7/244	67/9607	0.00148606	0.0390429	0.0319965	gldc-1/far-2/metr-1/gta-1/F26H9.5/T04F3.1/C32F10.8	7

## Sheet: Day 8 specific interactors
ONTOLOGY	ID	Description	Gene ratio	Background ratio	p	p.adjust	q	Interactors in the term	# interactors
BP	GO:0051276	chromosome organization	72/825	219/9706	3.04383e-25	5.60065e-22	4.20049e-22	mcm-5/top-2/mix-1/hcp-1/nasp-2/smc-4/him-1/mcm-6/mrg-1/cls-2/mcm-2/bub-1/mcm-7/bmk-1/klp-19/evl-14/chd-3/mcm-3/npp-15/mel-28/tbg-1/lin-5/dpy-28/rod-1/hcp-2/tac-1/cdl-1/nasp-1/him-10/lem-2/ppk-1/zen-4/wapl-1/npp-13/cul-2/msh-2/rad-50/air-1/spdl-1/mat-3/msh-6/npp-3/tofu-6/rmd-1/F40F4.7/C27F2.10/ruvb-1/knl-3/hat-1/bub-3/spd-2/coh-1/smg-2/mat-1/met-2/smc-6/capg-1/dpy-26/npp-10/kbp-2/air-2/hil-3/spd-1…	72
BP	GO:0016071	mRNA metabolic process	86/825	326/9706	1.46499e-22	1.34779e-19	1.01084e-19	sart-3/ama-1/sftb-2/prp-21/ncbp-1/cpf-1/dcap-1/eol-1/xrn-1/uaf-2/rnp-2/M01G12.9/prp-3/cfim-2/edc-3/sut-2/alg-2/rnp-6/cdl-1/hrpk-1/adr-2/rbd-1/ddx-23/dcap-2/ntl-3/rsp-3/rsp-1/rnp-7/cdc-73/tiar-2/F40F8.11/rsp-7/rbm-39/ccr-4/xrn-2/crn-3/gls-1/thoc-2/symk-1/isy-1/pqbp-1.1/exos-3/ntl-9/rsp-8/paxt-1/nova-1/smn-1/uaf-1/rsp-2/gkow-1/pus-1/prp-31/tdp-1/fubl-2/spk-1/patr-1/smg-2/dbr-1/fubl-3/nrd-1/let-858/…	86
BP	GO:0000278	mitotic cell cycle	82/825	317/9706	5.9897e-21	2.96391e-18	2.22293e-18	top-2/mix-1/hcp-1/cdc-48.1/alx-1/smc-4/nmy-2/mcm-6/cls-2/mcm-2/bub-1/let-502/mcm-7/lig-1/bmk-1/ctf-4/plk-1/npp-1/mcm-3/spd-5/smk-1/pola-1/mel-28/dcn-1/tbg-1/lin-5/npp-11/dpy-28/rod-1/hcp-2/tac-1/cdl-1/him-10/lem-2/ppk-1/zen-4/ptp-2/wapl-1/npp-13/ubxn-3/cyk-3/air-1/gpb-1/cdk-1/spdl-1/mat-3/rsa-2/saps-1/aspm-1/npp-3/tofu-6/rmd-1/par-6/cpg-2/knl-3/csn-3/gsk-3/bub-3/cdkr-3/spd-2/npp-4/hmp-2/mat-1/gip…	82
BP	GO:0000070	mitotic sister chromatid segregation	40/825	86/9706	7.50566e-21	2.96391e-18	2.22293e-18	top-2/mix-1/hcp-1/smc-4/cls-2/bub-1/mcm-7/bmk-1/mel-28/tbg-1/lin-5/dpy-28/rod-1/hcp-2/tac-1/cdl-1/him-10/ppk-1/zen-4/wapl-1/npp-13/air-1/spdl-1/mat-3/npp-3/tofu-6/rmd-1/knl-3/bub-3/spd-2/capg-1/dpy-26/npp-10/air-2/spd-1/icp-1/lpin-1/mdf-1/san-1/knl-1	40
BP	GO:1903047	mitotic cell cycle process	73/825	262/9706	9.27485e-21	2.96391e-18	2.22293e-18	top-2/mix-1/hcp-1/cdc-48.1/alx-1/smc-4/nmy-2/mcm-6/cls-2/mcm-2/bub-1/let-502/mcm-7/lig-1/bmk-1/plk-1/npp-1/mcm-3/smk-1/pola-1/mel-28/dcn-1/tbg-1/lin-5/npp-11/dpy-28/rod-1/hcp-2/tac-1/cdl-1/him-10/lem-2/ppk-1/zen-4/wapl-1/npp-13/cyk-3/air-1/gpb-1/cdk-1/spdl-1/mat-3/rsa-2/saps-1/npp-3/tofu-6/rmd-1/par-6/cpg-2/knl-3/csn-3/gsk-3/bub-3/spd-2/npp-4/hmp-2/mat-1/capg-1/dpy-26/ani-1/lin-35/npp-10/air-2/dn…	73
BP	GO:0022402	cell cycle process	103/825	463/9706	9.66492e-21	2.96391e-18	2.22293e-18	top-2/mix-1/spt-16/hcp-1/cdc-48.1/alx-1/smc-4/nmy-2/him-1/mcm-6/mrg-1/cls-2/hsr-9/mcm-2/bub-1/let-502/mcm-7/lig-1/bmk-1/klp-19/plk-1/tlk-1/evl-14/cec-5/npp-1/mcm-3/spd-5/smk-1/pola-1/mel-28/dcn-1/tbg-1/lin-5/npp-11/dpy-28/rod-1/mek-1/hcp-2/smc-5/ebp-1/tac-1/cdl-1/him-10/lem-2/ppk-1/unc-61/zen-4/wapl-1/npp-13/cul-2/cyk-3/rad-50/unc-59/cec-4/air-1/gpb-1/cdk-1/spdl-1/mat-3/rsa-2/saps-1/aspm-1/npp-3/…	103
BP	GO:0000819	sister chromatid segregation	42/825	98/9706	3.79929e-20	9.98669e-18	7.49002e-18	top-2/mix-1/hcp-1/smc-4/cls-2/bub-1/mcm-7/bmk-1/mel-28/tbg-1/lin-5/dpy-28/rod-1/hcp-2/tac-1/cdl-1/him-10/ppk-1/zen-4/wapl-1/npp-13/cul-2/air-1/spdl-1/mat-3/npp-3/tofu-6/rmd-1/knl-3/bub-3/spd-2/mat-1/capg-1/dpy-26/npp-10/air-2/spd-1/icp-1/lpin-1/mdf-1/san-1/knl-1	42
BP	GO:0140014	mitotic nuclear division	41/825	101/9706	1.2041e-18	2.76944e-16	2.07708e-16	top-2/mix-1/hcp-1/smc-4/cls-2/bub-1/mcm-7/bmk-1/mel-28/tbg-1/lin-5/dpy-28/rod-1/hcp-2/tac-1/cdl-1/him-10/ppk-1/zen-4/wapl-1/npp-13/air-1/spdl-1/mat-3/npp-3/tofu-6/rmd-1/knl-3/bub-3/spd-2/capg-1/dpy-26/npp-10/air-2/spd-1/icp-1/lpin-1/mdf-1/san-1/lem-4/knl-1	41
BP	GO:0007059	chromosome segregation	56/825	182/9706	2.502e-18	5.1152e-16	3.8364e-16	top-2/mix-1/spt-16/hcp-1/smc-4/him-1/cls-2/bub-1/mcm-7/bmk-1/klp-19/plk-1/tlk-1/mel-28/tbg-1/lin-5/dpy-28/rod-1/hcp-2/ebp-1/tac-1/cdl-1/him-10/lem-2/ppk-1/zen-4/wapl-1/npp-13/cul-2/air-1/spdl-1/mat-3/npp-3/tofu-6/rmd-1/knl-3/bub-3/spd-2/klp-17/mat-1/zyg-12/gip-1/capg-1/dpy-26/npp-10/air-2/dnc-2/klp-18/spd-1/syp-1/icp-1/lpin-1/mdf-1/san-1/knl-1/cra-1	56
BP	GO:0007010	cytoskeleton organization	96/825	450/9706	4.85484e-18	8.9329e-16	6.69967e-16	unc-44/sma-1/hcp-1/lev-11/cdc-48.1/cls-2/spc-1/bub-1/hmp-1/let-502/dbn-1/bmk-1/klp-19/cor-1/plk-1/par-1/npp-1/spd-5/dcn-1/tbg-1/maph-1.2/lin-5/npp-11/rod-1/dli-1/aipl-1/hcp-2/ebp-1/tac-1/him-10/lem-2/ppk-1/let-413/zen-4/cas-2/npp-13/cul-2/cyk-3/frl-1/arx-7/unc-60/air-1/F54C8.7/gpb-1/spas-1/spdl-1/hipr-1/hum-1/rsa-2/saps-1/aspm-1/hum-8/npp-3/unc-89/rmd-1/par-6/arx-4/knl-3/arx-1/arx-2/csn-3/gsk-3/s…	96
BP	GO:0006397	mRNA processing	64/825	241/9706	3.65827e-17	6.11929e-15	4.58947e-15	sart-3/sftb-2/prp-21/ncbp-1/cpf-1/dcap-1/uaf-2/rnp-2/prp-3/cfim-2/sut-2/rnp-6/cdl-1/hrpk-1/adr-2/rbd-1/ddx-23/dcap-2/rsp-3/rsp-1/rnp-7/cdc-73/F40F8.11/rsp-7/rbm-39/xrn-2/gls-1/thoc-2/symk-1/isy-1/pqbp-1.1/rsp-8/paxt-1/nova-1/smn-1/uaf-1/rsp-2/gkow-1/prp-31/tdp-1/fubl-2/spk-1/dbr-1/fubl-3/nrd-1/let-858/pap-1/pcf-11/ncbp-2/rpb-4/bcas-2/rbm-7/prp-38/prp-4/smi-1/sacy-1/panl-3/cpsf-3/stip-1/smu-1/etr-…	64
BP	GO:0007051	spindle organization	33/825	76/9706	2.63752e-16	4.0442e-14	3.03315e-14	hcp-1/cdc-48.1/cls-2/bub-1/bmk-1/klp-19/plk-1/dcn-1/tbg-1/lin-5/rod-1/hcp-2/ebp-1/tac-1/him-10/ppk-1/zen-4/cul-2/air-1/spdl-1/rsa-2/aspm-1/rmd-1/knl-3/spd-2/gip-1/air-2/dnc-2/klp-18/spd-1/icp-1/mdf-1/knl-1	33
BP	GO:0009792	embryo development ending in birth or egg hatching	72/825	305/9706	3.67972e-16	5.20821e-14	3.90616e-14	mix-1/lev-11/cdc-48.1/uba-2/nmy-2/him-1/mrg-1/ran-2/dlg-1/let-502/ama-1/mcm-7/ran-3/lin-53/npp-1/npp-11/dab-1/alg-2/tac-1/cdl-1/rnr-2/hrpk-1/let-413/npl-4.2/npp-13/cyk-3/apb-1/mca-3/npp-6/drp-1/unc-60/rsp-3/gpb-1/spdl-1/crn-3/vps-16/npp-3/tofu-6/cpg-2/smn-1/uaf-1/bub-3/spd-2/spk-1/npp-4/hmp-2/zyg-12/capg-1/ani-1/lin-35/unc-32/npp-10/cbp-1/smi-1/nud-1/taf-4/npp-2/unc-101/lin-9/spd-1/lpin-1/mdf-1/u…	72
BP	GO:0098813	nuclear chromosome segregation	45/825	147/9706	7.22179e-15	9.4915e-13	7.11862e-13	top-2/mix-1/hcp-1/smc-4/cls-2/bub-1/mcm-7/bmk-1/plk-1/mel-28/tbg-1/lin-5/dpy-28/rod-1/hcp-2/tac-1/cdl-1/him-10/ppk-1/zen-4/wapl-1/npp-13/cul-2/air-1/spdl-1/mat-3/npp-3/tofu-6/rmd-1/knl-3/bub-3/spd-2/mat-1/capg-1/dpy-26/npp-10/air-2/klp-18/spd-1/syp-1/icp-1/lpin-1/mdf-1/san-1/knl-1	45
BP	GO:0048285	organelle fission	56/825	216/9706	1.1588e-14	1.41105e-12	1.05828e-12	rme-1/top-2/mix-1/hcp-1/smc-4/cls-2/bub-1/mcm-7/bmk-1/klp-19/plk-1/mel-28/tbg-1/lin-5/dpy-28/rod-1/mek-1/pgam-5/hcp-2/smc-5/tac-1/cdl-1/him-10/ppk-1/zen-4/wapl-1/npp-13/cul-2/drp-1/air-1/cdk-1/spdl-1/mat-3/npp-3/tofu-6/rmd-1/knl-3/bub-3/spd-2/kin-18/met-2/capg-1/dpy-26/ani-1/npp-10/air-2/amph-1/klp-18/spd-1/syp-1/icp-1/lpin-1/mdf-1/san-1/lem-4/knl-1	56
BP	GO:0019953	sexual reproduction	90/825	458/9706	1.227e-14	1.41105e-12	1.05828e-12	top-2/mix-1/hcp-1/smc-4/mrg-1/cls-2/csn-4/bub-1/let-502/mep-1/klp-19/csn-6/plk-1/glh-2/npp-1/mel-28/tbg-1/lin-5/dpy-28/mek-1/hcp-2/smc-5/csn-2/tac-1/him-10/fcp-1/zen-4/ptp-2/wapl-1/ddx-23/cul-2/ubxn-3/gck-1/drh-3/rad-50/glh-4/cav-1/spas-1/rsp-1/stim-1/cdk-1/csn-1/mat-3/gls-1/aspm-1/pezo-1/pptr-2/par-6/cpg-2/smn-1/uaf-1/rsp-2/csn-3/gsk-3/bub-3/mek-2/elpc-3/kin-18/mat-1/ekl-1/zyg-12/let-858/gip-1/m…	90
BP	GO:0000226	microtubule cytoskeleton organization	57/825	228/9706	3.69411e-14	3.99833e-12	2.99875e-12	unc-44/hcp-1/cdc-48.1/cls-2/bub-1/bmk-1/klp-19/plk-1/par-1/npp-1/spd-5/dcn-1/tbg-1/maph-1.2/lin-5/npp-11/rod-1/dli-1/hcp-2/ebp-1/tac-1/him-10/lem-2/ppk-1/zen-4/npp-13/cul-2/cyk-3/air-1/gpb-1/spas-1/spdl-1/rsa-2/saps-1/aspm-1/npp-3/rmd-1/par-6/knl-3/csn-3/gsk-3/spd-2/npp-4/hmp-2/zyg-12/gip-1/air-2/dnc-2/ced-6/klp-18/spd-1/icp-1/mdf-1/unc-33/knl-1/lgl-1/sax-7	57
BP	GO:0000280	nuclear division	52/825	202/9706	1.44805e-13	1.48023e-11	1.11017e-11	top-2/mix-1/hcp-1/smc-4/cls-2/bub-1/mcm-7/bmk-1/klp-19/plk-1/mel-28/tbg-1/lin-5/dpy-28/rod-1/mek-1/hcp-2/smc-5/tac-1/cdl-1/him-10/ppk-1/zen-4/wapl-1/npp-13/cul-2/air-1/cdk-1/spdl-1/mat-3/npp-3/tofu-6/rmd-1/knl-3/bub-3/spd-2/kin-18/met-2/capg-1/dpy-26/ani-1/npp-10/air-2/klp-18/spd-1/syp-1/icp-1/lpin-1/mdf-1/san-1/lem-4/knl-1	52
BP	GO:0051128	regulation of cellular component organization	88/825	462/9706	1.64791e-13	1.59587e-11	1.1969e-11	unc-44/sma-1/lev-11/spc-1/mcm-2/bub-1/hmp-1/let-502/dbn-1/cash-1/bmk-1/nid-1/ddi-1/hmg-4/maph-1.2/xrn-1/dpy-28/rod-1/dli-1/mek-1/pgam-5/dab-1/hmg-3/ebp-1/tac-1/akt-1/ppk-1/let-413/cas-2/ptp-2/npp-13/cul-2/gck-1/mca-3/arx-7/unc-60/F54C8.7/spas-1/swan-1/stim-1/cdk-1/spdl-1/mat-3/itsn-1/npp-3/unc-89/knl-3/gsk-3/bub-3/max-2/vhp-1/kin-18/mat-1/png-1/met-2/cbp-1/pfn-3/arx-5/ced-2/unc-64/ctg-1/epg-4/cap…	88
BP	GO:1902850	microtubule cytoskeleton organization involved in mitosis	36/825	111/9706	5.42524e-13	4.99122e-11	3.74342e-11	cdc-48.1/cls-2/bmk-1/plk-1/npp-1/dcn-1/tbg-1/lin-5/npp-11/rod-1/tac-1/him-10/ppk-1/zen-4/npp-13/air-1/gpb-1/spdl-1/rsa-2/saps-1/npp-3/rmd-1/par-6/knl-3/csn-3/gsk-3/spd-2/npp-4/hmp-2/air-2/dnc-2/ced-6/spd-1/icp-1/mdf-1/sax-7	36
BP	GO:0007017	microtubule-based process	66/825	307/9706	7.62671e-13	6.68245e-11	5.01184e-11	unc-44/hcp-1/cdc-48.1/cls-2/bub-1/bmk-1/klp-19/plk-1/par-1/npp-1/spd-5/dcn-1/tbg-1/maph-1.2/lin-5/npp-11/klp-12/rod-1/dli-1/hcp-2/ebp-1/tac-1/pfd-3/him-10/lem-2/F52B5.2/ppk-1/zen-4/npp-13/cul-2/cyk-3/air-1/gpb-1/spas-1/spdl-1/rsa-2/saps-1/aspm-1/pezo-1/npp-3/rmd-1/par-6/knl-3/csn-3/gsk-3/spd-2/klp-17/npp-4/hmp-2/zyg-12/gip-1/unc-84/dlc-1/air-2/dnc-2/ced-6/miro-1/klp-18/spd-1/icp-1/mdf-1/unc-33/kn…	66
BP	GO:0071824	protein-DNA complex organization	62/825	282/9706	1.38823e-12	1.16107e-10	8.70801e-11	swsn-4/mix-1/hcf-1/spt-5/pbrm-1/hcp-1/isw-1/nasp-2/emb-5/mrg-1/rfp-1/bub-1/bet-2/set-26/ssl-1/chd-3/lin-53/dcp-66/hmg-4/rod-1/wdr-5.1/ham-3/hmg-3/bet-1/nasp-1/snfc-5/nurf-1/sin-3/chd-7/swsn-2.2/cbp-3/ttb-1/spdl-1/spr-5/let-526/mbd-2/spr-2/cec-3/rpoa-49/ruvb-1/Y75B8A.31/knl-3/hat-1/hda-3/sir-2.1/hira-1/met-2/dpy-26/jmjd-1.2/set-16/cbp-1/kbp-2/air-2/hil-3/C17E4.6/ekl-4/cec-7/lron-7/brf-1/pcaf-1/prm…	62
BP	GO:0033043	regulation of organelle organization	56/825	241/9706	1.64821e-12	1.31857e-10	9.88928e-11	unc-44/sma-1/lev-11/spc-1/mcm-2/bub-1/hmp-1/dbn-1/cash-1/bmk-1/maph-1.2/xrn-1/dpy-28/rod-1/pgam-5/ebp-1/tac-1/ppk-1/cas-2/npp-13/cul-2/gck-1/arx-7/unc-60/F54C8.7/spas-1/cdk-1/spdl-1/mat-3/npp-3/unc-89/knl-3/gsk-3/bub-3/kin-18/mat-1/met-2/pfn-3/arx-5/epg-4/cap-2/epg-3/syp-1/lpin-1/panl-3/epg-2/mdf-1/san-1/toca-1/unc-33/knl-1/crml-1/tim-1/mrck-1/unc-73/daf-15	56
BP	GO:0051301	cell division	59/825	266/9706	3.35246e-12	2.57022e-10	1.92766e-10	top-2/mix-1/alx-1/smc-4/nmy-2/him-1/cls-2/ran-2/bub-1/let-502/lig-1/klp-19/ran-3/plk-1/par-1/evl-14/npp-1/mel-28/tbg-1/lin-5/dpy-28/rod-1/ebp-1/tac-1/him-10/lem-2/unc-61/zen-4/cul-2/cyk-3/unc-59/air-1/gpb-1/ztf-6/cdk-1/spdl-1/mat-3/tofu-6/rmd-1/par-6/cpg-2/csn-3/bub-3/hmp-2/mat-1/let-858/capg-1/dpy-26/ani-1/lin-35/npp-10/dlc-1/kbp-2/air-2/icp-1/lem-4/knl-1/tim-1/unc-104	59
BP	GO:0051640	organelle localization	56/825	257/9706	2.57089e-11	1.89217e-09	1.41913e-09	hcp-1/mrg-1/cls-2/bub-1/cec-5/npp-1/dcn-1/tbg-1/lin-5/npp-11/rod-1/hcp-2/tac-1/him-10/zen-4/F07F6.4/unc-18/npp-13/cul-2/drp-1/cec-4/gpb-1/spas-1/T25G3.3/spdl-1/saps-1/aspm-1/npp-3/rmd-1/par-6/knl-3/csn-3/gsk-3/npp-4/hmp-2/zyg-12/sec-8/unc-84/npp-10/vpr-1/rab-8/dnc-2/unc-64/nud-1/amph-1/ced-6/miro-1/unc-11/icp-1/mdf-1/vps-18/knl-1/lgl-1/sax-7/unc-104/F55F10.1	56
BP	GO:0046907	intracellular transport	83/825	469/9706	4.7526e-11	3.34977e-09	2.51233e-09	rme-1/cdc-48.1/alx-1/cls-2/snx-1/ran-2/cash-1/npp-14/C35A5.8/ncbp-1/npp-1/npp-15/ZK632.12/npp-11/dli-1/nxf-1/sec-31/C33F10.14/tac-1/R186.3/Y59A8B.8/F52B5.2/zen-4/unc-18/thoc-1/npp-13/gck-1/apb-1/daf-18/npp-6/pad-1/hgrs-1/aly-1/snap-1/F54C8.7/thoc-5/T25G3.3/tsg-101/imb-2/vps-16/itsn-1/thoc-2/npp-3/gbf-1/ran-5/vps-24/dsbn-1/C27F2.10/asps-1/npp-4/zyg-12/cnt-1/unc-84/npp-10/ego-2/vps-37/snx-3/did-2/r…	83
BP	GO:0007052	mitotic spindle organization	22/825	52/9706	4.91543e-11	3.34977e-09	2.51233e-09	cdc-48.1/cls-2/bmk-1/plk-1/tbg-1/lin-5/rod-1/tac-1/him-10/ppk-1/zen-4/air-1/spdl-1/rsa-2/rmd-1/knl-3/spd-2/air-2/dnc-2/spd-1/icp-1/mdf-1	22
BP	GO:0051225	spindle assembly	19/825	41/9706	1.50922e-10	9.91771e-09	7.43828e-09	hcp-1/cls-2/bub-1/bmk-1/klp-19/rod-1/hcp-2/ebp-1/zen-4/air-1/spdl-1/knl-3/spd-2/gip-1/air-2/klp-18/spd-1/icp-1/mdf-1	19
BP	GO:0006325	chromatin organization	52/825	241/9706	1.97707e-10	1.25442e-08	9.40814e-09	swsn-4/mix-1/hcf-1/spt-5/pbrm-1/isw-1/nasp-2/emb-5/mrg-1/rfp-1/bet-2/set-26/ssl-1/chd-3/lin-53/dcp-66/hmg-4/wdr-5.1/ham-3/hmg-3/bet-1/nasp-1/snfc-5/nurf-1/sin-3/chd-7/swsn-2.2/cbp-3/spr-5/let-526/mbd-2/spr-2/cec-3/ruvb-1/Y75B8A.31/hat-1/hda-3/sir-2.1/hira-1/met-2/dpy-26/jmjd-1.2/set-16/cbp-1/air-2/hil-3/C17E4.6/ekl-4/cec-7/lron-7/pcaf-1/prmt-5	52
BP	GO:1903311	regulation of mRNA metabolic process	27/825	82/9706	3.03426e-10	1.86102e-08	1.39576e-08	dcap-1/sut-2/alg-2/rnp-6/hrpk-1/dcap-2/ntl-3/tiar-2/ccr-4/exos-3/rsp-8/nova-1/uaf-1/fubl-2/spk-1/patr-1/fubl-3/disl-2/cid-1/rbm-7/ccf-1/pmk-3/exos-2/exos-7/panl-3/smu-1/etr-1	27
BP	GO:0050000	chromosome localization	17/825	34/9706	3.14276e-10	1.86538e-08	1.39903e-08	hcp-1/mrg-1/cls-2/bub-1/cec-5/rod-1/hcp-2/him-10/cul-2/cec-4/spdl-1/rmd-1/knl-3/npp-10/icp-1/mdf-1/knl-1	17
BP	GO:0140694	non-membrane-bounded organelle assembly	40/825	162/9706	3.9204e-10	2.25423e-08	1.69067e-08	hcp-1/cls-2/bub-1/bmk-1/klp-19/xrn-1/rod-1/aipl-1/edc-3/K10C3.5/hcp-2/ebp-1/zen-4/drh-3/unc-60/air-1/tiar-2/spdl-1/unc-89/pptr-2/psd-1/sbds-1/knl-3/spd-2/patr-1/ekl-1/gip-1/dys-1/pfn-3/kbp-2/air-2/mrpl-20/klp-18/spd-1/icp-1/panl-3/mdf-1/knl-1/ego-1/F55F10.1	40
BP	GO:0006974	DNA damage response	52/825	252/9706	1.07179e-09	5.97607e-08	4.48205e-08	mcm-5/spt-16/him-1/mcm-6/mrg-1/C14C10.5/hsr-9/mcm-2/mcm-7/lig-1/ctf-4/evl-14/hmg-4/mcm-3/smk-1/F44B9.8/hmg-3/smc-5/B0035.3/rfc-3/hrpk-1/akt-1/rfc-4/rfl-1/wapl-1/msh-2/rad-50/rfc-2/cdk-1/msh-6/uev-1/rpb-9/mnat-1/ruvb-1/coh-1/wdr-48/sir-2.1/smc-6/rfc-1/trr-1/ekl-4/ascc-1/xpb-1/cku-80/parp-2/cul-4/ulp-1/prmt-5/F10C2.4/tim-1/cra-1/pole-1	52
BP	GO:0065003	protein-containing complex assembly	70/825	393/9706	1.30626e-09	7.06916e-08	5.30187e-08	rme-1/unc-44/sma-1/hcp-1/lev-11/nasp-2/C37C3.2/cls-2/spc-1/bub-1/mcm-7/dbn-1/mel-28/rpn-13/tbg-1/lonp-1/rod-1/alg-2/rnp-6/tac-1/T05E12.3/pfd-3/nasp-1/cas-2/npp-13/pfd-5/arx-7/unc-60/ttb-1/rsp-3/cdc-73/F40F8.11/spdl-1/hipr-1/npp-3/unc-89/atln-1/isy-1/nduf-7/spr-2/arx-4/rpoa-49/ruvb-1/knl-3/uaf-1/prp-31/spd-2/spk-1/gip-1/pfn-3/rpb-4/Y116A8C.27/kbp-2/arx-5/mrpl-20/hil-3/smi-1/T23G11.7/cap-2/amph-1/u…	70
BP	GO:0031327	negative regulation of cellular biosynthetic process	81/825	485/9706	1.51034e-09	7.94009e-08	5.95507e-08	hcf-1/mrg-1/deps-1/npp-14/ncbp-1/chd-3/lin-53/dcp-66/dcap-1/eol-1/ifet-1/skpo-1/xrn-1/ppw-1/wdr-5.1/M01G12.9/ham-3/edc-3/sut-2/alg-2/bet-1/hrpk-1/rde-4/fcp-1/ddx-23/dcap-2/ntl-3/drh-3/sin-3/sup-26/tiar-2/lin-61/ccr-4/xrn-2/crn-3/spr-5/tofu-6/isy-1/mbd-2/rpb-9/exos-3/cec-3/ntl-9/Y75B8A.31/hat-1/hda-3/henn-1/patr-1/smg-2/ekl-1/disl-2/sir-2.1/cnt-1/met-2/lin-35/cid-1/ncbp-2/rab-8/bra-2/ccf-1/nfyb-1/…	81
BP	GO:0009890	negative regulation of biosynthetic process	81/825	488/9706	2.03681e-09	1.04104e-07	7.80777e-08	hcf-1/mrg-1/deps-1/npp-14/ncbp-1/chd-3/lin-53/dcp-66/dcap-1/eol-1/ifet-1/skpo-1/xrn-1/ppw-1/wdr-5.1/M01G12.9/ham-3/edc-3/sut-2/alg-2/bet-1/hrpk-1/rde-4/fcp-1/ddx-23/dcap-2/ntl-3/drh-3/sin-3/sup-26/tiar-2/lin-61/ccr-4/xrn-2/crn-3/spr-5/tofu-6/isy-1/mbd-2/rpb-9/exos-3/cec-3/ntl-9/Y75B8A.31/hat-1/hda-3/henn-1/patr-1/smg-2/ekl-1/disl-2/sir-2.1/cnt-1/met-2/lin-35/cid-1/ncbp-2/rab-8/bra-2/ccf-1/nfyb-1/…	81
BP	GO:0006259	DNA metabolic process	59/825	311/9706	2.42692e-09	1.2069e-07	9.05176e-08	mcm-5/top-2/spt-16/him-1/mcm-6/mrg-1/rnr-1/C14C10.5/hsr-9/mcm-2/mcm-7/lig-1/ctf-4/cyn-13/evl-14/hmg-4/mcm-3/pola-1/F44B9.8/dpy-28/hmg-3/smc-5/crn-2/rnr-2/rfc-3/rfc-4/wapl-1/msh-2/rad-50/rfc-2/pri-1/crn-3/msh-6/ubr-4/tofu-6/uev-1/rpb-9/mnat-1/ruvb-1/hda-3/coh-1/wdr-48/smc-6/rfc-1/lin-35/trr-1/hil-3/ekl-4/ascc-1/syp-1/xpb-1/cku-80/parp-2/ulp-1/mac-1/F10C2.4/tim-1/cra-1/pole-1	59
BP	GO:0008380	RNA splicing	45/825	208/9706	3.09458e-09	1.47023e-07	1.10267e-07	sart-3/sftb-2/prp-21/ncbp-1/uaf-2/rnp-2/prp-3/rnp-6/hrpk-1/rbd-1/ddx-23/rsp-3/rsp-1/rnp-7/F40F8.11/rsp-7/isy-1/pqbp-1.1/rsp-8/nova-1/smn-1/uaf-1/rsp-2/gkow-1/prp-31/tdp-1/fubl-2/spk-1/dbr-1/fubl-3/let-858/ncbp-2/bcas-2/rbm-7/prp-38/prp-4/smi-1/sacy-1/hrpf-2/stip-1/smu-1/etr-1/rbm-5/rbm-12/mog-5	45
BP	GO:0045184	establishment of protein localization	75/825	442/9706	3.11625e-09	1.47023e-07	1.10267e-07	rme-1/cdc-48.1/npp-14/C35A5.8/npp-1/npp-15/mel-28/istr-1/npp-11/asna-1/dab-1/sec-31/C34C12.8/R186.3/Y59A8B.8/let-413/unc-18/npp-13/apb-1/daf-18/pad-1/snap-1/F54C8.7/T25G3.3/tsg-101/imb-2/vps-16/ekl-6/F25G6.9/npp-3/cee-1/vps-24/C07A12.7/asps-1/npp-4/sec-8/cnt-1/cogc-1/sec-5/npp-10/ego-2/vps-37/F42H10.2/F25G6.8/C34D4.4/mdt-9/cup-2/air-2/immp-1/scm-1/did-2/rab-8/mtx-2/Y105E8A.2/vps-26/mvb-12/npp-18/…	75
BP	GO:0010558	negative regulation of macromolecule biosynthetic process	79/825	477/9706	3.63235e-09	1.67088e-07	1.25316e-07	hcf-1/mrg-1/deps-1/npp-14/ncbp-1/chd-3/lin-53/dcp-66/dcap-1/eol-1/ifet-1/skpo-1/xrn-1/ppw-1/wdr-5.1/M01G12.9/ham-3/edc-3/sut-2/alg-2/bet-1/hrpk-1/rde-4/fcp-1/ddx-23/dcap-2/ntl-3/drh-3/sin-3/sup-26/tiar-2/lin-61/ccr-4/xrn-2/crn-3/spr-5/tofu-6/isy-1/mbd-2/rpb-9/exos-3/cec-3/ntl-9/Y75B8A.31/hat-1/hda-3/henn-1/patr-1/smg-2/ekl-1/disl-2/sir-2.1/met-2/lin-35/cid-1/ncbp-2/bra-2/ccf-1/nfyb-1/swsn-3/lin-3…	79
BP	GO:0051656	establishment of organelle localization	42/825	189/9706	4.51157e-09	2.02471e-07	1.51853e-07	hcp-1/cls-2/bub-1/npp-1/dcn-1/lin-5/npp-11/rod-1/hcp-2/tac-1/him-10/zen-4/F07F6.4/unc-18/npp-13/gpb-1/T25G3.3/spdl-1/saps-1/aspm-1/npp-3/rmd-1/par-6/csn-3/gsk-3/npp-4/hmp-2/zyg-12/sec-8/unc-84/dnc-2/nud-1/ced-6/miro-1/unc-11/icp-1/mdf-1/knl-1/lgl-1/sax-7/unc-104/F55F10.1	42
BP	GO:0000375	RNA splicing, via transesterification reactions	38/825	162/9706	5.10028e-09	2.13284e-07	1.59963e-07	sftb-2/prp-21/uaf-2/rnp-2/prp-3/rnp-6/hrpk-1/rbd-1/ddx-23/rsp-3/rsp-1/rnp-7/F40F8.11/rsp-7/isy-1/pqbp-1.1/rsp-8/nova-1/uaf-1/rsp-2/gkow-1/prp-31/fubl-2/spk-1/dbr-1/fubl-3/let-858/ncbp-2/rbm-7/prp-38/prp-4/smi-1/sacy-1/stip-1/smu-1/etr-1/rbm-5/mog-5	38
BP	GO:0000377	RNA splicing, via transesterification reactions with bulged adenosine as nucleophile	38/825	162/9706	5.10028e-09	2.13284e-07	1.59963e-07	sftb-2/prp-21/uaf-2/rnp-2/prp-3/rnp-6/hrpk-1/rbd-1/ddx-23/rsp-3/rsp-1/rnp-7/F40F8.11/rsp-7/isy-1/pqbp-1.1/rsp-8/nova-1/uaf-1/rsp-2/gkow-1/prp-31/fubl-2/spk-1/dbr-1/fubl-3/let-858/ncbp-2/rbm-7/prp-38/prp-4/smi-1/sacy-1/stip-1/smu-1/etr-1/rbm-5/mog-5	38
BP	GO:0000398	mRNA splicing, via spliceosome	38/825	162/9706	5.10028e-09	2.13284e-07	1.59963e-07	sftb-2/prp-21/uaf-2/rnp-2/prp-3/rnp-6/hrpk-1/rbd-1/ddx-23/rsp-3/rsp-1/rnp-7/F40F8.11/rsp-7/isy-1/pqbp-1.1/rsp-8/nova-1/uaf-1/rsp-2/gkow-1/prp-31/fubl-2/spk-1/dbr-1/fubl-3/let-858/ncbp-2/rbm-7/prp-38/prp-4/smi-1/sacy-1/stip-1/smu-1/etr-1/rbm-5/mog-5	38
BP	GO:0015031	protein transport	67/825	382/9706	5.78147e-09	2.36398e-07	1.77299e-07	cdc-48.1/npp-14/C35A5.8/npp-1/npp-15/mel-28/istr-1/npp-11/asna-1/dab-1/sec-31/C34C12.8/R186.3/Y59A8B.8/let-413/unc-18/npp-13/apb-1/daf-18/pad-1/snap-1/F54C8.7/T25G3.3/tsg-101/imb-2/vps-16/ekl-6/npp-3/vps-24/C07A12.7/asps-1/npp-4/sec-8/cnt-1/cogc-1/sec-5/npp-10/ego-2/vps-37/F42H10.2/C34D4.4/mdt-9/cup-2/scm-1/did-2/rab-8/mtx-2/Y105E8A.2/vps-26/mvb-12/npp-18/sel-9/gos-28/unc-64/T23G11.7/egl-30/npp-2…	67
BP	GO:0051321	meiotic cell cycle	46/825	222/9706	8.76615e-09	3.50646e-07	2.62985e-07	top-2/mix-1/hcp-1/smc-4/mrg-1/cls-2/bub-1/klp-19/plk-1/mel-28/tbg-1/lin-5/dpy-28/mek-1/hcp-2/smc-5/tac-1/him-10/zen-4/wapl-1/cul-2/gck-1/rad-50/cav-1/cdk-1/mat-3/gls-1/aspm-1/bub-3/mek-2/kin-18/mat-1/gip-1/met-2/smc-6/capg-1/dpy-26/ani-1/dlc-1/air-2/klp-18/syp-1/icp-1/knl-1/tim-1/cra-1	46
BP	GO:0006913	nucleocytoplasmic transport	26/825	89/9706	1.1426e-08	4.37195e-07	3.27896e-07	ran-2/npp-14/C35A5.8/ncbp-1/npp-1/npp-15/npp-11/nxf-1/C33F10.14/thoc-1/npp-13/daf-18/npp-6/aly-1/thoc-5/T25G3.3/imb-2/thoc-2/npp-3/C27F2.10/npp-4/npp-10/C02B10.4/egl-30/npp-2/F55F10.1	26
BP	GO:0051169	nuclear transport	26/825	89/9706	1.1426e-08	4.37195e-07	3.27896e-07	ran-2/npp-14/C35A5.8/ncbp-1/npp-1/npp-15/npp-11/nxf-1/C33F10.14/thoc-1/npp-13/daf-18/npp-6/aly-1/thoc-5/T25G3.3/imb-2/thoc-2/npp-3/C27F2.10/npp-4/npp-10/C02B10.4/egl-30/npp-2/F55F10.1	26
BP	GO:0006281	DNA repair	43/825	202/9706	1.16427e-08	4.37195e-07	3.27896e-07	mcm-5/spt-16/him-1/mcm-6/mrg-1/C14C10.5/hsr-9/mcm-2/mcm-7/lig-1/ctf-4/evl-14/hmg-4/mcm-3/F44B9.8/hmg-3/smc-5/rfc-3/rfc-4/wapl-1/msh-2/rad-50/rfc-2/msh-6/uev-1/rpb-9/mnat-1/ruvb-1/coh-1/wdr-48/smc-6/rfc-1/trr-1/ekl-4/ascc-1/xpb-1/cku-80/parp-2/ulp-1/F10C2.4/tim-1/cra-1/pole-1	43
BP	GO:0051310	metaphase chromosome alignment	11/825	17/9706	1.20531e-08	4.43553e-07	3.32665e-07	hcp-1/cls-2/bub-1/rod-1/hcp-2/him-10/spdl-1/rmd-1/icp-1/mdf-1/knl-1	11
BP	GO:0051028	mRNA transport	17/825	42/9706	1.78399e-08	6.43635e-07	4.82727e-07	npp-14/ncbp-1/npp-15/mel-28/nxf-1/cdl-1/thoc-1/npp-13/aly-1/thoc-5/thoc-2/C27F2.10/npp-10/C02B10.4/npp-18/npp-2/npp-22	17
BP	GO:0006402	mRNA catabolic process	26/825	91/9706	1.90709e-08	6.74816e-07	5.06112e-07	ncbp-1/dcap-1/eol-1/xrn-1/M01G12.9/edc-3/sut-2/alg-2/dcap-2/ntl-3/tiar-2/ccr-4/xrn-2/crn-3/exos-3/ntl-9/patr-1/smg-2/disl-2/cid-1/ccf-1/F10E7.5/pmk-3/exos-2/exos-7/panl-3	26
BP	GO:0030029	actin filament-based process	45/825	221/9706	2.23351e-08	7.75406e-07	5.81555e-07	unc-44/sma-1/lev-11/spc-1/hmp-1/let-502/dbn-1/cor-1/aipl-1/hcp-2/let-413/zen-4/cas-2/frl-1/arx-7/unc-60/F54C8.7/hipr-1/hum-1/saps-1/hum-8/unc-89/arx-4/arx-1/arx-2/hmp-2/ipla-3/ani-1/dys-1/pfn-3/tth-1/air-2/arx-5/ced-2/arx-3/cap-2/miro-1/toca-1/tag-273/unc-33/lgl-1/crml-1/sax-7/mrck-1/unc-73	45
BP	GO:0033044	regulation of chromosome organization	18/825	48/9706	2.82273e-08	9.61819e-07	7.21364e-07	mcm-2/bub-1/bmk-1/rod-1/ppk-1/npp-13/cul-2/spdl-1/mat-3/npp-3/knl-3/bub-3/mat-1/met-2/mdf-1/san-1/knl-1/tim-1	18
BP	GO:0006354	DNA-templated transcription elongation	15/825	34/9706	3.07017e-08	1.02711e-06	7.70334e-07	spt-16/spt-5/pbrm-1/emb-5/T24H10.1/pafo-1/thoc-1/cdc-73/thoc-5/rpb-9/C27F2.10/rpoa-49/ctr-9/bra-2/leo-1	15
BP	GO:1903313	positive regulation of mRNA metabolic process	14/825	30/9706	3.68641e-08	1.21125e-06	9.08437e-07	dcap-1/alg-2/dcap-2/ntl-3/ccr-4/exos-3/rsp-8/patr-1/disl-2/cid-1/ccf-1/exos-2/exos-7/panl-3	14
BP	GO:0008608	attachment of spindle microtubules to kinetochore	9/825	12/9706	3.86553e-08	1.24782e-06	9.35865e-07	hcp-1/cls-2/bub-1/rod-1/hcp-2/him-10/spdl-1/rmd-1/mdf-1	9
BP	GO:0034502	protein localization to chromosome	13/825	26/9706	4.03151e-08	1.27896e-06	9.59221e-07	cdc-48.1/mrg-1/bub-1/rod-1/bet-1/ubxn-3/npp-6/spdl-1/knl-3/npp-10/npp-2/lron-7/knl-1	13
BP	GO:0097435	supramolecular fiber organization	42/825	203/9706	4.10343e-08	1.27972e-06	9.59786e-07	unc-44/sma-1/lev-11/cls-2/spc-1/dbn-1/cor-1/dcn-1/tbg-1/maph-1.2/aipl-1/hcp-2/tac-1/cas-2/arx-7/unc-60/F54C8.7/spas-1/hipr-1/hum-1/hum-8/unc-89/arx-4/arx-1/arx-2/spd-2/zyg-12/gip-1/ipla-3/ani-1/dys-1/pfn-3/tth-1/arx-5/arx-3/cap-2/miro-1/tag-273/unc-33/knl-1/crml-1/unc-73	42
BP	GO:0043488	regulation of mRNA stability	16/825	40/9706	5.75443e-08	1.76469e-06	1.32352e-06	dcap-1/sut-2/alg-2/dcap-2/ntl-3/tiar-2/ccr-4/exos-3/patr-1/disl-2/cid-1/ccf-1/pmk-3/exos-2/exos-7/panl-3	16
BP	GO:0030261	chromosome condensation	13/825	27/9706	7.17311e-08	2.12879e-06	1.5966e-06	mix-1/smc-4/klp-19/dpy-28/cdl-1/npp-13/cul-2/npp-3/capg-1/dpy-26/npp-10/air-2/hil-3	13
BP	GO:0061157	mRNA destabilization	13/825	27/9706	7.17311e-08	2.12879e-06	1.5966e-06	dcap-1/alg-2/dcap-2/ntl-3/ccr-4/exos-3/patr-1/disl-2/cid-1/ccf-1/exos-2/exos-7/panl-3	13
BP	GO:0061013	regulation of mRNA catabolic process	16/825	41/9706	8.69985e-08	2.54091e-06	1.90568e-06	dcap-1/sut-2/alg-2/dcap-2/ntl-3/tiar-2/ccr-4/exos-3/patr-1/disl-2/cid-1/ccf-1/pmk-3/exos-2/exos-7/panl-3	16
BP	GO:0030036	actin cytoskeleton organization	43/825	217/9706	1.04549e-07	3.00579e-06	2.25434e-06	unc-44/sma-1/lev-11/spc-1/hmp-1/let-502/dbn-1/cor-1/aipl-1/hcp-2/zen-4/cas-2/frl-1/arx-7/unc-60/F54C8.7/hipr-1/hum-1/saps-1/hum-8/unc-89/arx-4/arx-1/arx-2/hmp-2/ipla-3/ani-1/dys-1/pfn-3/tth-1/air-2/arx-5/ced-2/arx-3/cap-2/miro-1/toca-1/tag-273/unc-33/lgl-1/crml-1/mrck-1/unc-73	43
BP	GO:0010639	negative regulation of organelle organization	22/825	74/9706	1.08382e-07	3.06803e-06	2.30102e-06	unc-44/sma-1/lev-11/spc-1/mcm-2/bub-1/xrn-1/dpy-28/rod-1/tac-1/spdl-1/bub-3/met-2/pfn-3/epg-4/cap-2/epg-3/epg-2/mdf-1/san-1/unc-33/knl-1	22
BP	GO:0070925	organelle assembly	53/825	296/9706	1.19961e-07	3.34274e-06	2.50705e-06	rme-1/hcp-1/cls-2/snx-1/snx-6/bub-1/bmk-1/klp-19/xrn-1/rod-1/aipl-1/edc-3/K10C3.5/hcp-2/ebp-1/F52B5.2/zen-4/drh-3/unc-59/unc-60/air-1/tiar-2/spdl-1/unc-89/pptr-2/psd-1/sbds-1/allo-1/knl-3/spd-2/patr-1/ekl-1/gip-1/dys-1/pfn-3/kbp-2/air-2/mrpl-20/ttc-36/epg-4/epg-3/klp-18/unc-101/spd-1/icp-1/panl-3/epg-2/mdf-1/vps-18/knl-1/daf-15/ego-1/F55F10.1	53
BP	GO:0051306	mitotic sister chromatid separation	13/825	28/9706	1.23536e-07	3.34274e-06	2.50705e-06	top-2/cls-2/bub-1/rod-1/hcp-2/spdl-1/mat-3/tofu-6/knl-3/bub-3/mdf-1/san-1/knl-1	13
BP	GO:0061014	positive regulation of mRNA catabolic process	13/825	28/9706	1.23536e-07	3.34274e-06	2.50705e-06	dcap-1/alg-2/dcap-2/ntl-3/ccr-4/exos-3/patr-1/disl-2/cid-1/ccf-1/exos-2/exos-7/panl-3	13
BP	GO:0000022	mitotic spindle elongation	11/825	20/9706	1.28756e-07	3.43348e-06	2.57511e-06	cls-2/bmk-1/lin-5/rod-1/tac-1/ppk-1/zen-4/spdl-1/knl-3/air-2/spd-1	11
BP	GO:0051231	spindle elongation	12/825	24/9706	1.36187e-07	3.57978e-06	2.68484e-06	cls-2/bmk-1/lin-5/rod-1/tac-1/ppk-1/zen-4/cul-2/spdl-1/knl-3/air-2/spd-1	12
BP	GO:0000956	nuclear-transcribed mRNA catabolic process	21/825	70/9706	1.7751e-07	4.60027e-06	3.4502e-06	ncbp-1/dcap-1/eol-1/xrn-1/M01G12.9/edc-3/dcap-2/ntl-3/tiar-2/ccr-4/xrn-2/crn-3/exos-3/patr-1/smg-2/disl-2/ccf-1/F10E7.5/exos-2/exos-7/panl-3	21
BP	GO:0010629	negative regulation of gene expression	55/825	317/9706	2.04424e-07	5.22416e-06	3.91812e-06	mrg-1/deps-1/npp-14/ncbp-1/dcap-1/eol-1/ifet-1/skpo-1/xrn-1/ppw-1/wdr-5.1/M01G12.9/edc-3/sut-2/alg-2/hrpk-1/rde-4/ddx-23/dcap-2/ntl-3/drh-3/sup-26/tiar-2/ccr-4/xrn-2/crn-3/tofu-6/isy-1/mbd-2/rpb-9/exos-3/cec-3/ntl-9/Y75B8A.31/hat-1/henn-1/patr-1/smg-2/ekl-1/disl-2/met-2/cid-1/ncbp-2/ccf-1/F10E7.5/pmk-3/exos-2/exos-7/panl-3/lin-66/rsd-6/mut-16/drh-1/ego-1/let-363	55
BP	GO:0006401	RNA catabolic process	28/825	115/9706	2.34598e-07	5.91317e-06	4.43487e-06	ncbp-1/dcap-1/eol-1/xrn-1/M01G12.9/edc-3/sut-2/alg-2/dcap-2/ntl-3/tiar-2/ccr-4/dis-3/xrn-2/crn-3/exos-3/ntl-9/patr-1/smg-2/disl-2/mtr-4/cid-1/ccf-1/F10E7.5/pmk-3/exos-2/exos-7/panl-3	28
BP	GO:0051303	establishment of chromosome localization	11/825	21/9706	2.49673e-07	6.20809e-06	4.65607e-06	hcp-1/cls-2/bub-1/rod-1/hcp-2/him-10/spdl-1/rmd-1/icp-1/mdf-1/knl-1	11
BP	GO:0007276	gamete generation	50/825	279/9706	2.67696e-07	6.56747e-06	4.9256e-06	mrg-1/csn-4/let-502/mep-1/csn-6/plk-1/glh-2/npp-1/mek-1/csn-2/fcp-1/zen-4/ptp-2/ddx-23/cul-2/ubxn-3/gck-1/drh-3/glh-4/spas-1/rsp-1/stim-1/cdk-1/csn-1/pezo-1/pptr-2/cpg-2/smn-1/uaf-1/rsp-2/csn-3/gsk-3/mek-2/elpc-3/ekl-1/let-858/deb-1/ani-1/elpc-1/npp-10/cbp-1/trr-1/ccf-1/icp-1/cdk-9/rsd-6/rme-2/mog-5/cbd-1/ego-1	50
BP	GO:0043487	regulation of RNA stability	16/825	44/9706	2.75577e-07	6.62455e-06	4.96842e-06	dcap-1/sut-2/alg-2/dcap-2/ntl-3/tiar-2/ccr-4/exos-3/patr-1/disl-2/cid-1/ccf-1/pmk-3/exos-2/exos-7/panl-3	16
BP	GO:0006405	RNA export from nucleus	15/825	39/9706	2.77223e-07	6.62455e-06	4.96842e-06	npp-14/ncbp-1/npp-15/npp-11/nxf-1/thoc-1/npp-13/aly-1/thoc-5/thoc-2/C27F2.10/npp-4/npp-10/C02B10.4/npp-2	15
BP	GO:0051168	nuclear export	18/825	55/9706	3.1403e-07	7.40788e-06	5.55591e-06	npp-14/C35A5.8/ncbp-1/npp-15/npp-11/nxf-1/thoc-1/npp-13/aly-1/thoc-5/T25G3.3/thoc-2/C27F2.10/npp-4/npp-10/C02B10.4/npp-2/F55F10.1	18
BP	GO:0060341	regulation of cellular localization	36/825	173/9706	3.30136e-07	7.68925e-06	5.76694e-06	rme-1/hcf-1/cdc-48.1/bub-1/hmp-1/cash-1/lin-5/rod-1/asna-1/aipl-1/ppk-1/ubxn-3/gck-1/cyk-3/air-1/spdl-1/aspm-1/unc-89/uev-1/vhp-1/hmp-2/wdr-48/cnt-1/rab-8/pmk-1/egl-30/toca-1/ulp-1/farl-11/knl-1/lgl-1/rme-6/unc-104/cbd-1/mrck-1/unc-73	36
BP	GO:0007076	mitotic chromosome condensation	8/825	11/9706	3.45103e-07	7.79264e-06	5.84448e-06	mix-1/smc-4/dpy-28/cdl-1/npp-13/npp-3/capg-1/npp-10	8
BP	GO:0051255	spindle midzone assembly	8/825	11/9706	3.45103e-07	7.79264e-06	5.84448e-06	hcp-1/cls-2/bub-1/klp-19/hcp-2/zen-4/air-2/spd-1	8
BP	GO:0050657	nucleic acid transport	19/825	61/9706	3.55751e-07	7.79264e-06	5.84448e-06	npp-14/ncbp-1/npp-15/mel-28/npp-11/nxf-1/cdl-1/thoc-1/npp-13/aly-1/thoc-5/thoc-2/C27F2.10/npp-4/npp-10/C02B10.4/npp-18/npp-2/npp-22	19
BP	GO:0050658	RNA transport	19/825	61/9706	3.55751e-07	7.79264e-06	5.84448e-06	npp-14/ncbp-1/npp-15/mel-28/npp-11/nxf-1/cdl-1/thoc-1/npp-13/aly-1/thoc-5/thoc-2/C27F2.10/npp-4/npp-10/C02B10.4/npp-18/npp-2/npp-22	19
BP	GO:0051236	establishment of RNA localization	19/825	61/9706	3.55751e-07	7.79264e-06	5.84448e-06	npp-14/ncbp-1/npp-15/mel-28/npp-11/nxf-1/cdl-1/thoc-1/npp-13/aly-1/thoc-5/thoc-2/C27F2.10/npp-4/npp-10/C02B10.4/npp-18/npp-2/npp-22	19
BP	GO:0003006	developmental process involved in reproduction	74/825	485/9706	3.6997e-07	8.00875e-06	6.00657e-06	swsn-4/mix-1/pbrm-1/smc-4/nmy-2/mrg-1/csn-4/bub-1/let-502/mep-1/csn-6/ran-3/plk-1/glh-2/lin-53/npp-1/lin-5/mek-1/csn-2/fem-2/fcp-1/ptp-2/rbd-1/ddx-23/cul-2/ubxn-3/gck-1/drh-3/npp-6/sin-3/spas-1/rsp-1/cdk-1/csn-1/npp-3/let-526/pptr-2/par-6/cpg-2/smn-1/uaf-1/rsp-2/csn-3/gsk-3/max-2/mek-2/elpc-3/smg-2/ekl-1/let-858/met-2/cogc-1/ani-1/lin-35/lin-15B/elpc-1/npp-10/cbp-1/trr-1/rab-8/ccf-1/dnc-2/cyn-4/l…	74
BP	GO:0016192	vesicle-mediated transport	75/825	494/9706	3.75438e-07	8.01174e-06	6.0088e-06	rme-1/alx-1/snx-1/snx-6/cash-1/ZK632.12/eea-1/dab-1/sec-31/snb-1/crn-2/R186.3/F07F6.4/unc-18/gck-1/apb-1/mca-3/pad-1/hgrs-1/drp-1/snap-1/swan-1/stim-1/unc-57/tsg-101/hipr-1/hum-1/crn-3/vps-16/itsn-1/hum-8/gbf-1/vps-24/dsbn-1/gsk-3/mat-1/sec-8/cnt-1/cogc-1/sec-5/ego-2/C34D4.4/cup-2/snx-3/did-2/ced-2/rab-8/vps-26/mvb-12/sel-9/gos-28/unc-64/rabn-5/T23G11.7/ced-6/ile-2/unc-101/unc-11/cogc-2/sec-10/C3…	75
BP	GO:0031123	RNA 3'-end processing	20/825	67/9706	3.8096e-07	8.01174e-06	6.0088e-06	cpf-1/F53H1.4/cfim-2/sut-2/cdl-1/cdc-73/usip-1/crn-3/gls-1/symk-1/exos-3/nrd-1/pap-1/pcf-11/cid-1/rpb-4/exos-2/exos-7/hpo-31/cpsf-3	20
BP	GO:0034655	nucleobase-containing compound catabolic process	36/825	174/9706	3.8317e-07	8.01174e-06	6.0088e-06	ogdh-2/cyn-13/ncbp-1/dut-1/dcap-1/eol-1/xrn-1/M01G12.9/edc-3/sut-2/alg-2/crn-2/dcap-2/ntl-3/tiar-2/ccr-4/dis-3/xrn-2/crn-3/gpd-1/exos-3/ntl-9/mlcd-1/hxk-2/patr-1/smg-2/C50D2.7/disl-2/mtr-4/cid-1/ccf-1/F10E7.5/pmk-3/exos-2/exos-7/panl-3	36
BP	GO:0006368	transcription elongation by RNA polymerase II	12/825	26/9706	4.14371e-07	8.47158e-06	6.35369e-06	spt-16/spt-5/pbrm-1/emb-5/T24H10.1/pafo-1/cdc-73/rpb-9/C27F2.10/ctr-9/bra-2/leo-1	12
BP	GO:0090307	mitotic spindle assembly	12/825	26/9706	4.14371e-07	8.47158e-06	6.35369e-06	cls-2/bmk-1/rod-1/zen-4/air-1/spdl-1/knl-3/spd-2/air-2/spd-1/icp-1/mdf-1	12
BP	GO:0032880	regulation of protein localization	32/825	146/9706	4.38867e-07	8.8738e-06	6.65535e-06	rme-1/hcf-1/cdc-48.1/bub-1/hmp-1/lin-5/rod-1/asna-1/aipl-1/ppk-1/ubxn-3/cyk-3/air-1/spdl-1/aspm-1/unc-89/uev-1/vhp-1/hmp-2/wdr-48/cnt-1/rab-8/pmk-1/egl-30/toca-1/ulp-1/knl-1/lgl-1/rme-6/unc-104/cbd-1/unc-73	32
BP	GO:0050779	RNA destabilization	13/825	31/9706	5.34539e-07	1.06908e-05	8.01808e-06	dcap-1/alg-2/dcap-2/ntl-3/ccr-4/exos-3/patr-1/disl-2/cid-1/ccf-1/exos-2/exos-7/panl-3	13
BP	GO:0051983	regulation of chromosome segregation	16/825	46/9706	5.57337e-07	1.10269e-05	8.27016e-06	spt-16/bub-1/bmk-1/rod-1/ppk-1/cul-2/spdl-1/mat-3/tofu-6/knl-3/bub-3/mat-1/syp-1/mdf-1/san-1/knl-1	16
BP	GO:0006260	DNA replication	27/825	113/9706	5.76564e-07	1.12859e-05	8.46445e-06	mcm-5/spt-16/mcm-6/rnr-1/mcm-2/mcm-7/lig-1/ctf-4/hmg-4/mcm-3/pola-1/F44B9.8/hmg-3/smc-5/rnr-2/rfc-3/rfc-4/rfc-2/pri-1/ubr-4/tofu-6/smc-6/rfc-1/lin-35/F10C2.4/tim-1/pole-1	27
BP	GO:0098876	vesicle-mediated transport to the plasma membrane	16/825	47/9706	7.79079e-07	1.50895e-05	1.13171e-05	rme-1/alx-1/cash-1/gck-1/hgrs-1/sec-8/cnt-1/sec-5/ego-2/snx-3/rab-8/sec-10/C31E10.6/farl-11/sec-3/mrck-1	16
BP	GO:0006403	RNA localization	19/825	64/9706	8.1734e-07	1.56657e-05	1.17493e-05	npp-14/ncbp-1/npp-15/mel-28/npp-11/nxf-1/cdl-1/thoc-1/npp-13/aly-1/thoc-5/thoc-2/C27F2.10/npp-4/npp-10/C02B10.4/npp-18/npp-2/npp-22	19
BP	GO:0007015	actin filament organization	27/825	115/9706	8.37143e-07	1.58798e-05	1.19099e-05	sma-1/lev-11/spc-1/dbn-1/cor-1/aipl-1/cas-2/arx-7/unc-60/F54C8.7/hipr-1/hum-1/hum-8/arx-4/arx-1/arx-2/ipla-3/ani-1/pfn-3/tth-1/arx-5/arx-3/cap-2/miro-1/tag-273/crml-1/unc-73	27
BP	GO:0034501	protein localization to kinetochore	8/825	12/9706	9.57997e-07	1.76618e-05	1.32464e-05	bub-1/rod-1/npp-6/spdl-1/knl-3/npp-10/npp-2/knl-1	8
BP	GO:1903083	protein localization to condensed chromosome	8/825	12/9706	9.57997e-07	1.76618e-05	1.32464e-05	bub-1/rod-1/npp-6/spdl-1/knl-3/npp-10/npp-2/knl-1	8
BP	GO:0044270	cellular nitrogen compound catabolic process	37/825	188/9706	9.69479e-07	1.76618e-05	1.32464e-05	ogdh-2/cyn-13/ncbp-1/dut-1/dcap-1/eol-1/xrn-1/M01G12.9/edc-3/sut-2/alg-2/crn-2/dcap-2/ntl-3/tiar-2/ccr-4/dis-3/xrn-2/crn-3/gpd-1/exos-3/ntl-9/mlcd-1/hxk-2/patr-1/smg-2/C50D2.7/disl-2/mtr-4/cid-1/ccf-1/F10E7.5/pmk-3/exos-2/exos-7/panl-3/unc-33	37
BP	GO:0046700	heterocycle catabolic process	37/825	188/9706	9.69479e-07	1.76618e-05	1.32464e-05	ogdh-2/cyn-13/ncbp-1/dut-1/dcap-1/eol-1/xrn-1/M01G12.9/edc-3/sut-2/alg-2/crn-2/dcap-2/ntl-3/tiar-2/ccr-4/dis-3/xrn-2/crn-3/gpd-1/exos-3/ntl-9/mlcd-1/hxk-2/patr-1/smg-2/C50D2.7/disl-2/mtr-4/cid-1/ccf-1/F10E7.5/pmk-3/exos-2/exos-7/panl-3/unc-33	37
BP	GO:0048609	multicellular organismal reproductive process	51/825	300/9706	1.08153e-06	1.95099e-05	1.46325e-05	mrg-1/csn-4/let-502/mep-1/csn-6/plk-1/glh-2/npp-1/mek-1/csn-2/fcp-1/zen-4/ptp-2/ddx-23/cul-2/ubxn-3/gck-1/drh-3/glh-4/spas-1/rsp-1/stim-1/cdk-1/csn-1/pezo-1/pptr-2/cpg-2/smn-1/uaf-1/rsp-2/csn-3/gsk-3/mek-2/elpc-3/ekl-1/let-858/deb-1/ani-1/lin-35/elpc-1/npp-10/cbp-1/trr-1/ccf-1/icp-1/cdk-9/rsd-6/rme-2/mog-5/cbd-1/ego-1	51
BP	GO:0051129	negative regulation of cellular component organization	26/825	110/9706	1.16314e-06	2.07784e-05	1.55838e-05	unc-44/sma-1/lev-11/spc-1/mcm-2/bub-1/ddi-1/xrn-1/dpy-28/rod-1/tac-1/swan-1/spdl-1/bub-3/vhp-1/png-1/met-2/pfn-3/epg-4/cap-2/epg-3/epg-2/mdf-1/san-1/unc-33/knl-1	26
BP	GO:0006997	nucleus organization	17/825	54/9706	1.24222e-06	2.19774e-05	1.64831e-05	plk-1/npp-1/mel-28/npp-11/lem-2/npp-13/npp-6/rbm-39/npp-3/npp-4/npp-10/amph-1/npp-2/lpin-1/npp-22/lem-4/ego-1	17
BP	GO:0006338	chromatin remodeling	40/825	213/9706	1.25415e-06	2.19774e-05	1.64831e-05	swsn-4/mix-1/hcf-1/spt-5/pbrm-1/isw-1/nasp-2/emb-5/mrg-1/bet-2/set-26/ssl-1/chd-3/lin-53/bet-1/nasp-1/snfc-5/sin-3/chd-7/cbp-3/spr-5/let-526/mbd-2/spr-2/ruvb-1/Y75B8A.31/hat-1/hda-3/sir-2.1/hira-1/met-2/dpy-26/jmjd-1.2/set-16/cbp-1/hil-3/C17E4.6/ekl-4/pcaf-1/prmt-5	40
BP	GO:0051784	negative regulation of nuclear division	9/825	16/9706	1.46853e-06	2.54914e-05	1.91186e-05	bub-1/dpy-28/rod-1/spdl-1/bub-3/met-2/mdf-1/san-1/knl-1	9
BP	GO:1901361	organic cyclic compound catabolic process	38/825	199/9706	1.5122e-06	2.60042e-05	1.95032e-05	ogdh-2/cyn-13/ncbp-1/dut-1/dcap-1/eol-1/xrn-1/M01G12.9/edc-3/sut-2/alg-2/crn-2/dcap-2/ntl-3/tiar-2/ccr-4/dis-3/xrn-2/crn-3/gpd-1/exos-3/ntl-9/mlcd-1/hxk-2/patr-1/smg-2/C50D2.7/disl-2/mtr-4/cid-1/ccf-1/hpd-1/F10E7.5/pmk-3/exos-2/exos-7/panl-3/unc-33	38
BP	GO:0007281	germ cell development	37/825	192/9706	1.65129e-06	2.81331e-05	2.10998e-05	mrg-1/csn-4/let-502/mep-1/csn-6/glh-2/npp-1/mek-1/csn-2/fcp-1/ptp-2/ddx-23/cul-2/gck-1/drh-3/spas-1/cdk-1/csn-1/pptr-2/cpg-2/smn-1/uaf-1/csn-3/gsk-3/mek-2/elpc-3/ekl-1/let-858/elpc-1/npp-10/ccf-1/cdk-9/rsd-6/rme-2/mog-5/cbd-1/ego-1	37
BP	GO:0051304	chromosome separation	15/825	44/9706	1.69107e-06	2.85465e-05	2.14099e-05	top-2/hcp-1/cls-2/bub-1/rod-1/hcp-2/cul-2/spdl-1/mat-3/tofu-6/knl-3/bub-3/mdf-1/san-1/knl-1	15
BP	GO:0007292	female gamete generation	34/825	171/9706	2.09269e-06	3.5005e-05	2.62538e-05	csn-4/let-502/mep-1/csn-6/plk-1/npp-1/mek-1/csn-2/fcp-1/zen-4/ptp-2/gck-1/drh-3/spas-1/stim-1/cdk-1/csn-1/pezo-1/pptr-2/cpg-2/csn-3/mek-2/elpc-3/ekl-1/deb-1/ani-1/elpc-1/npp-10/ccf-1/icp-1/rsd-6/rme-2/cbd-1/ego-1	34
BP	GO:0071459	protein localization to chromosome, centromeric region	8/825	13/9706	2.30497e-06	3.82086e-05	2.86564e-05	bub-1/rod-1/npp-6/spdl-1/knl-3/npp-10/npp-2/knl-1	8
BP	GO:0019439	aromatic compound catabolic process	37/825	195/9706	2.43019e-06	3.99245e-05	2.99434e-05	ogdh-2/cyn-13/ncbp-1/dut-1/dcap-1/eol-1/xrn-1/M01G12.9/edc-3/sut-2/alg-2/crn-2/dcap-2/ntl-3/tiar-2/ccr-4/dis-3/xrn-2/crn-3/gpd-1/exos-3/ntl-9/mlcd-1/hxk-2/patr-1/smg-2/C50D2.7/disl-2/mtr-4/cid-1/ccf-1/hpd-1/F10E7.5/pmk-3/exos-2/exos-7/panl-3	37
BP	GO:0033365	protein localization to organelle	46/825	267/9706	2.5166e-06	4.09783e-05	3.07337e-05	hcf-1/cdc-48.1/alx-1/mrg-1/bub-1/npp-14/npp-1/spd-5/npp-15/npp-11/rod-1/asna-1/bet-1/ebp-1/C34C12.8/npp-13/ubxn-3/daf-18/npp-6/hgrs-1/air-1/spdl-1/imb-2/rsa-2/F25G6.9/npp-3/unc-89/cee-1/knl-3/vhp-1/spd-2/npp-4/npp-10/ego-2/vps-37/F42H10.2/F25G6.8/immp-1/pmk-1/egl-30/npp-2/unc-101/lpin-1/lron-7/pph-5/knl-1	46
BP	GO:0051258	protein polymerization	19/825	69/9706	2.88172e-06	4.57708e-05	3.43281e-05	unc-44/sma-1/lev-11/cls-2/spc-1/dbn-1/tbg-1/tac-1/cas-2/arx-7/unc-60/arx-4/spd-2/gip-1/pfn-3/arx-5/cap-2/unc-33/unc-73	19
BP	GO:0000212	meiotic spindle organization	9/825	17/9706	2.88555e-06	4.57708e-05	3.43281e-05	hcp-1/cls-2/bub-1/tbg-1/hcp-2/cul-2/aspm-1/klp-18/knl-1	9
BP	GO:0034508	centromere complex assembly	9/825	17/9706	2.88555e-06	4.57708e-05	3.43281e-05	hcp-1/nasp-2/bub-1/rod-1/nasp-1/spdl-1/knl-3/kbp-2/knl-1	9
BP	GO:0051726	regulation of cell cycle	43/825	244/9706	2.92316e-06	4.59711e-05	3.44783e-05	spt-16/cdc-48.1/hsr-9/bub-1/bmk-1/plk-1/npp-1/spd-5/smk-1/tbg-1/dpy-28/rod-1/ppk-1/zen-4/npp-13/cul-2/ubxn-3/air-1/cdk-1/spdl-1/mat-3/npp-3/tofu-6/mnat-1/cpg-2/knl-3/gsk-3/bub-3/cdkr-3/kin-18/mat-1/met-2/lin-35/air-2/cyh-1/taf-4/lin-9/syp-1/mdf-1/san-1/cdk-9/knl-1/tim-1	43
BP	GO:0051783	regulation of nuclear division	14/825	41/9706	3.6752e-06	5.73082e-05	4.29812e-05	bub-1/dpy-28/rod-1/cdk-1/spdl-1/mat-3/bub-3/kin-18/met-2/syp-1/lpin-1/mdf-1/san-1/knl-1	14
BP	GO:0016197	endosomal transport	23/825	96/9706	3.74023e-06	5.73503e-05	4.30127e-05	rme-1/alx-1/snx-1/cash-1/gck-1/hgrs-1/tsg-101/vps-16/itsn-1/gbf-1/vps-24/dsbn-1/cnt-1/ego-2/snx-3/did-2/rab-8/vps-26/mvb-12/T23G11.7/farl-11/mrck-1/soap-1	23
BP	GO:0031329	regulation of cellular catabolic process	23/825	96/9706	3.74023e-06	5.73503e-05	4.30127e-05	dcap-1/sut-2/alg-2/dcap-2/ntl-3/tiar-2/ccr-4/exos-3/allo-1/patr-1/disl-2/cid-1/ccf-1/epg-4/epg-3/pmk-3/exos-2/exos-7/panl-3/epg-2/ikke-1/daf-15/let-363	23
BP	GO:0044087	regulation of cellular component biogenesis	30/825	146/9706	4.12552e-06	6.27352e-05	4.70514e-05	unc-44/sma-1/lev-11/spc-1/let-502/dbn-1/ddi-1/xrn-1/rod-1/tac-1/akt-1/cas-2/arx-7/unc-60/spdl-1/knl-3/met-2/pfn-3/arx-5/epg-4/cap-2/cebp-1/epg-3/unc-115/panl-3/epg-2/unc-33/unc-104/unc-73/daf-15	30
BP	GO:0000288	nuclear-transcribed mRNA catabolic process, deadenylation-dependent decay	10/825	22/9706	4.67999e-06	7.05835e-05	5.29376e-05	dcap-1/dcap-2/ntl-3/ccr-4/exos-3/patr-1/ccf-1/exos-2/exos-7/panl-3	10
BP	GO:2001251	negative regulation of chromosome organization	8/825	14/9706	4.97744e-06	7.44592e-05	5.58444e-05	mcm-2/bub-1/rod-1/spdl-1/bub-3/mdf-1/san-1/knl-1	8
BP	GO:0022412	cellular process involved in reproduction in multicellular organism	41/825	233/9706	5.16087e-06	7.65806e-05	5.74355e-05	mrg-1/csn-4/let-502/mep-1/csn-6/plk-1/glh-2/npp-1/mek-1/csn-2/fcp-1/zen-4/ptp-2/ddx-23/cul-2/gck-1/drh-3/spas-1/cdk-1/csn-1/pptr-2/cpg-2/smn-1/uaf-1/csn-3/gsk-3/mek-2/elpc-3/ekl-1/let-858/ani-1/elpc-1/npp-10/ccf-1/icp-1/cdk-9/rsd-6/rme-2/mog-5/cbd-1/ego-1	41
BP	GO:0033047	regulation of mitotic sister chromatid segregation	9/825	18/9706	5.33673e-06	7.85566e-05	5.89175e-05	bub-1/bmk-1/rod-1/ppk-1/spdl-1/bub-3/mdf-1/san-1/knl-1	9
BP	GO:0007094	mitotic spindle assembly checkpoint signaling	7/825	11/9706	7.60918e-06	0.000102196	7.66472e-05	bub-1/rod-1/spdl-1/bub-3/mdf-1/san-1/knl-1	7
BP	GO:0031577	spindle checkpoint signaling	7/825	11/9706	7.60918e-06	0.000102196	7.66472e-05	bub-1/rod-1/spdl-1/bub-3/mdf-1/san-1/knl-1	7
BP	GO:0033046	negative regulation of sister chromatid segregation	7/825	11/9706	7.60918e-06	0.000102196	7.66472e-05	bub-1/rod-1/spdl-1/bub-3/mdf-1/san-1/knl-1	7
BP	GO:0033048	negative regulation of mitotic sister chromatid segregation	7/825	11/9706	7.60918e-06	0.000102196	7.66472e-05	bub-1/rod-1/spdl-1/bub-3/mdf-1/san-1/knl-1	7
BP	GO:0045839	negative regulation of mitotic nuclear division	7/825	11/9706	7.60918e-06	0.000102196	7.66472e-05	bub-1/rod-1/spdl-1/bub-3/mdf-1/san-1/knl-1	7
BP	GO:0045841	negative regulation of mitotic metaphase/anaphase transition	7/825	11/9706	7.60918e-06	0.000102196	7.66472e-05	bub-1/rod-1/spdl-1/bub-3/mdf-1/san-1/knl-1	7
BP	GO:0051985	negative regulation of chromosome segregation	7/825	11/9706	7.60918e-06	0.000102196	7.66472e-05	bub-1/rod-1/spdl-1/bub-3/mdf-1/san-1/knl-1	7
BP	GO:0071173	spindle assembly checkpoint signaling	7/825	11/9706	7.60918e-06	0.000102196	7.66472e-05	bub-1/rod-1/spdl-1/bub-3/mdf-1/san-1/knl-1	7
BP	GO:0071174	mitotic spindle checkpoint signaling	7/825	11/9706	7.60918e-06	0.000102196	7.66472e-05	bub-1/rod-1/spdl-1/bub-3/mdf-1/san-1/knl-1	7
BP	GO:1902100	negative regulation of metaphase/anaphase transition of cell cycle	7/825	11/9706	7.60918e-06	0.000102196	7.66472e-05	bub-1/rod-1/spdl-1/bub-3/mdf-1/san-1/knl-1	7
BP	GO:1905819	negative regulation of chromosome separation	7/825	11/9706	7.60918e-06	0.000102196	7.66472e-05	bub-1/rod-1/spdl-1/bub-3/mdf-1/san-1/knl-1	7
BP	GO:2000816	negative regulation of mitotic sister chromatid separation	7/825	11/9706	7.60918e-06	0.000102196	7.66472e-05	bub-1/rod-1/spdl-1/bub-3/mdf-1/san-1/knl-1	7
BP	GO:0031124	mRNA 3'-end processing	12/825	33/9706	8.7e-06	0.000115331	8.64984e-05	cpf-1/cfim-2/sut-2/cdl-1/cdc-73/gls-1/symk-1/nrd-1/pap-1/pcf-11/rpb-4/cpsf-3	12
BP	GO:0006406	mRNA export from nucleus	11/825	28/9706	8.71252e-06	0.000115331	8.64984e-05	ncbp-1/npp-15/nxf-1/thoc-1/npp-13/aly-1/thoc-5/thoc-2/C27F2.10/C02B10.4/npp-2	11
BP	GO:0034314	Arp2/3 complex-mediated actin nucleation	8/825	15/9706	9.8718e-06	0.000128824	9.66176e-05	arx-7/F54C8.7/arx-4/arx-1/arx-2/arx-5/arx-3/crml-1	8
BP	GO:0034661	ncRNA catabolic process	8/825	15/9706	9.8718e-06	0.000128824	9.66176e-05	xrn-1/dis-3/xrn-2/crn-3/exos-3/disl-2/exos-2/exos-7	8
BP	GO:0043254	regulation of protein-containing complex assembly	17/825	62/9706	1.01699e-05	0.000131779	9.88343e-05	unc-44/sma-1/lev-11/spc-1/dbn-1/rod-1/tac-1/cas-2/arx-7/unc-60/spdl-1/knl-3/pfn-3/arx-5/cap-2/unc-33/unc-73	17
BP	GO:0033045	regulation of sister chromatid segregation	12/825	34/9706	1.24147e-05	0.000159569	0.000119677	bub-1/bmk-1/rod-1/ppk-1/cul-2/spdl-1/mat-3/bub-3/mat-1/mdf-1/san-1/knl-1	12
BP	GO:0002119	nematode larval development	67/825	468/9706	1.2488e-05	0.000159569	0.000119677	sma-1/hcf-1/isw-1/uba-2/nmy-2/spc-1/let-502/mep-1/par-1/eat-3/chd-3/dcap-1/dab-1/alg-2/bet-1/snb-1/daf-31/ptp-2/rbd-1/ddx-23/dcap-2/mca-3/daf-18/sin-3/natc-2/spas-1/tiar-2/lin-61/xrn-2/let-526/ruvb-1/smn-1/uaf-1/rsp-2/vhp-1/mek-2/spd-2/elpc-3/sir-2.1/met-2/cogc-1/unc-84/lin-35/lin-15B/elpc-1/unc-32/set-16/trr-1/vha-20/nud-1/egl-30/gei-4/trip-4/unc-101/lin-9/lpin-1/flh-1/smu-1/mcd-1/cdk-9/mac-1/un…	67
BP	GO:1903046	meiotic cell cycle process	31/825	162/9706	1.32322e-05	0.000167912	0.000125934	top-2/hcp-1/mrg-1/cls-2/bub-1/klp-19/plk-1/tbg-1/lin-5/dpy-28/mek-1/hcp-2/smc-5/him-10/zen-4/cul-2/rad-50/cdk-1/mat-3/aspm-1/bub-3/kin-18/met-2/capg-1/dpy-26/ani-1/air-2/klp-18/syp-1/icp-1/knl-1	31
BP	GO:0051293	establishment of spindle localization	19/825	76/9706	1.34626e-05	0.000168511	0.000126383	cls-2/npp-1/dcn-1/lin-5/npp-11/npp-13/gpb-1/saps-1/aspm-1/npp-3/par-6/csn-3/gsk-3/npp-4/hmp-2/dnc-2/ced-6/lgl-1/sax-7	19
BP	GO:1902903	regulation of supramolecular fiber organization	19/825	76/9706	1.34626e-05	0.000168511	0.000126383	unc-44/sma-1/lev-11/spc-1/dbn-1/maph-1.2/tac-1/cas-2/arx-7/unc-60/F54C8.7/spas-1/unc-89/pfn-3/arx-5/cap-2/unc-33/crml-1/unc-73	19
BP	GO:0009894	regulation of catabolic process	31/825	163/9706	1.50452e-05	0.000187049	0.000140286	cdc-48.1/alx-1/usp-14/F56F11.4/dcap-1/sut-2/alg-2/ufd-2/dcap-2/ntl-3/ubxn-3/cdk-1/tiar-2/ccr-4/exos-3/allo-1/gsk-3/patr-1/disl-2/cid-1/ccf-1/epg-4/epg-3/pmk-3/exos-2/exos-7/panl-3/epg-2/ikke-1/daf-15/let-363	31
BP	GO:0048477	oogenesis	27/825	133/9706	1.56287e-05	0.000192144	0.000144108	csn-4/let-502/mep-1/csn-6/npp-1/mek-1/csn-2/fcp-1/ptp-2/gck-1/drh-3/spas-1/cdk-1/csn-1/pptr-2/cpg-2/csn-3/mek-2/elpc-3/ekl-1/elpc-1/npp-10/ccf-1/rsd-6/rme-2/cbd-1/ego-1	27
BP	GO:0007091	metaphase/anaphase transition of mitotic cell cycle	9/825	20/9706	1.57684e-05	0.000192144	0.000144108	bub-1/rod-1/spdl-1/mat-3/bub-3/mat-1/mdf-1/san-1/knl-1	9
BP	GO:0010965	regulation of mitotic sister chromatid separation	9/825	20/9706	1.57684e-05	0.000192144	0.000144108	bub-1/rod-1/spdl-1/mat-3/knl-3/bub-3/mdf-1/san-1/knl-1	9
BP	GO:0009794	regulation of mitotic cell cycle, embryonic	8/825	16/9706	1.82751e-05	0.000219779	0.000164834	cdc-48.1/npp-1/spd-5/tbg-1/npp-13/ubxn-3/npp-3/taf-4	8
BP	GO:0045010	actin nucleation	8/825	16/9706	1.82751e-05	0.000219779	0.000164834	arx-7/F54C8.7/arx-4/arx-1/arx-2/arx-5/arx-3/crml-1	8
BP	GO:0002164	larval development	67/825	477/9706	2.34126e-05	0.000279735	0.000209801	sma-1/hcf-1/isw-1/uba-2/nmy-2/spc-1/let-502/mep-1/par-1/eat-3/chd-3/dcap-1/dab-1/alg-2/bet-1/snb-1/daf-31/ptp-2/rbd-1/ddx-23/dcap-2/mca-3/daf-18/sin-3/natc-2/spas-1/tiar-2/lin-61/xrn-2/let-526/ruvb-1/smn-1/uaf-1/rsp-2/vhp-1/mek-2/spd-2/elpc-3/sir-2.1/met-2/cogc-1/unc-84/lin-35/lin-15B/elpc-1/unc-32/set-16/trr-1/vha-20/nud-1/egl-30/gei-4/trip-4/unc-101/lin-9/lpin-1/flh-1/smu-1/mcd-1/cdk-9/mac-1/un…	67
BP	GO:0051653	spindle localization	19/825	79/9706	2.43652e-05	0.000289238	0.000216928	cls-2/npp-1/dcn-1/lin-5/npp-11/npp-13/gpb-1/saps-1/aspm-1/npp-3/par-6/csn-3/gsk-3/npp-4/hmp-2/dnc-2/ced-6/lgl-1/sax-7	19
BP	GO:0140013	meiotic nuclear division	26/825	129/9706	2.55229e-05	0.000301039	0.000225779	top-2/hcp-1/cls-2/bub-1/klp-19/plk-1/dpy-28/mek-1/hcp-2/smc-5/him-10/zen-4/cul-2/cdk-1/mat-3/bub-3/kin-18/met-2/capg-1/dpy-26/ani-1/air-2/klp-18/syp-1/icp-1/knl-1	26
BP	GO:0032456	endocytic recycling	11/825	31/9706	2.7083e-05	0.000317406	0.000238054	rme-1/alx-1/cash-1/gck-1/hgrs-1/cnt-1/ego-2/snx-3/rab-8/farl-11/mrck-1	11
BP	GO:1905818	regulation of chromosome separation	10/825	26/9706	2.80534e-05	0.000326698	0.000245023	bub-1/rod-1/cul-2/spdl-1/mat-3/knl-3/bub-3/mdf-1/san-1/knl-1	10
BP	GO:0040001	establishment of mitotic spindle localization	17/825	67/9706	3.09007e-05	0.000357593	0.000268194	cls-2/npp-1/dcn-1/lin-5/npp-11/npp-13/gpb-1/saps-1/npp-3/par-6/csn-3/gsk-3/npp-4/hmp-2/dnc-2/ced-6/sax-7	17
BP	GO:0030071	regulation of mitotic metaphase/anaphase transition	8/825	17/9706	3.19547e-05	0.000362942	0.000272206	bub-1/rod-1/spdl-1/mat-3/bub-3/mdf-1/san-1/knl-1	8
BP	GO:0045448	mitotic cell cycle, embryonic	8/825	17/9706	3.19547e-05	0.000362942	0.000272206	cdc-48.1/npp-1/spd-5/tbg-1/npp-13/ubxn-3/npp-3/taf-4	8
BP	GO:0051383	kinetochore organization	8/825	17/9706	3.19547e-05	0.000362942	0.000272206	hcp-1/bub-1/rod-1/him-10/spdl-1/knl-3/kbp-2/knl-1	8
BP	GO:0032271	regulation of protein polymerization	14/825	49/9706	3.70054e-05	0.00041773	0.000313297	unc-44/sma-1/lev-11/spc-1/dbn-1/tac-1/cas-2/arx-7/unc-60/pfn-3/arx-5/cap-2/unc-33/unc-73	14
BP	GO:1902099	regulation of metaphase/anaphase transition of cell cycle	9/825	22/9706	3.99526e-05	0.000448249	0.000336187	bub-1/rod-1/cul-2/spdl-1/mat-3/bub-3/mdf-1/san-1/knl-1	9
BP	GO:0044784	metaphase/anaphase transition of cell cycle	10/825	27/9706	4.11867e-05	0.000459295	0.000344471	bub-1/rod-1/cul-2/spdl-1/mat-3/bub-3/mat-1/mdf-1/san-1/knl-1	10
BP	GO:0006261	DNA-templated DNA replication	17/825	69/9706	4.64919e-05	0.000515332	0.000386499	mcm-5/mcm-6/mcm-2/mcm-7/lig-1/ctf-4/mcm-3/pola-1/F44B9.8/rfc-3/rfc-4/rfc-2/pri-1/lin-35/F10C2.4/tim-1/pole-1	17
BP	GO:0051170	import into nucleus	13/825	44/9706	4.74439e-05	0.000522735	0.000392051	npp-14/npp-1/npp-15/npp-11/C33F10.14/npp-13/daf-18/imb-2/npp-3/npp-4/npp-10/egl-30/npp-2	13
BP	GO:0061640	cytoskeleton-dependent cytokinesis	16/825	63/9706	5.19656e-05	0.000569147	0.00042686	alx-1/nmy-2/cls-2/let-502/plk-1/tbg-1/lem-2/unc-61/zen-4/cyk-3/unc-59/cpg-2/csn-3/ani-1/air-2/icp-1	16
BP	GO:0007163	establishment or maintenance of cell polarity	23/825	112/9706	5.43199e-05	0.000591412	0.000443559	unc-44/dlg-1/par-1/npp-1/lin-5/npp-11/let-413/npp-13/cyk-3/gpb-1/aspm-1/npp-3/par-6/gsk-3/npp-4/hmp-2/ric-8/dnc-2/ced-6/unc-33/lgl-1/sax-7/unc-73	23
BP	GO:0000910	cytokinesis	17/825	70/9706	5.66278e-05	0.000612913	0.000459685	alx-1/nmy-2/cls-2/let-502/plk-1/tbg-1/lem-2/unc-61/zen-4/cyk-3/unc-59/air-1/cpg-2/csn-3/ani-1/air-2/icp-1	17
BP	GO:0010564	regulation of cell cycle process	32/825	185/9706	7.7854e-05	0.000837728	0.000628296	spt-16/hsr-9/bub-1/bmk-1/smk-1/tbg-1/dpy-28/rod-1/ppk-1/zen-4/npp-13/cul-2/air-1/cdk-1/spdl-1/mat-3/npp-3/tofu-6/cpg-2/knl-3/gsk-3/bub-3/kin-18/mat-1/met-2/lin-35/air-2/syp-1/mdf-1/san-1/knl-1/tim-1	32
BP	GO:0110053	regulation of actin filament organization	13/825	46/9706	7.92686e-05	0.00084799	0.000635992	sma-1/lev-11/spc-1/dbn-1/cas-2/arx-7/unc-60/F54C8.7/pfn-3/arx-5/cap-2/crml-1/unc-73	13
BP	GO:0006897	endocytosis	33/825	194/9706	8.47994e-05	0.000901913	0.000676435	rme-1/snx-1/snx-6/eea-1/dab-1/crn-2/apb-1/mca-3/hgrs-1/drp-1/swan-1/stim-1/unc-57/hipr-1/hum-1/crn-3/itsn-1/hum-8/gsk-3/cnt-1/cup-2/ced-2/rabn-5/ced-6/unc-11/toca-1/vps-18/apa-2/fcho-1/rme-2/rme-6/unc-73/soap-1	33
BP	GO:0007346	regulation of mitotic cell cycle	20/825	94/9706	9.78813e-05	0.00103507	0.0007763	cdc-48.1/bub-1/npp-1/spd-5/smk-1/tbg-1/rod-1/npp-13/ubxn-3/cdk-1/spdl-1/mat-3/npp-3/bub-3/cdkr-3/lin-35/taf-4/mdf-1/san-1/knl-1	20
BP	GO:0051382	kinetochore assembly	7/825	15/9706	0.000109427	0.00115055	0.00086291	hcp-1/bub-1/rod-1/spdl-1/knl-3/kbp-2/knl-1	7
BP	GO:0007080	mitotic metaphase chromosome alignment	6/825	11/9706	0.000117837	0.00123193	0.000923948	rod-1/him-10/spdl-1/rmd-1/icp-1/mdf-1	6
BP	GO:0009798	axis specification	17/825	74/9706	0.000119344	0.00123366	0.000925249	nmy-2/par-1/cul-2/drh-3/cdk-1/mat-3/pptr-2/par-6/gsk-3/hmp-2/mat-1/ekl-1/npp-10/cap-2/ced-6/rsd-6/ego-1	17
BP	GO:0032984	protein-containing complex disassembly	17/825	74/9706	0.000119344	0.00123366	0.000925249	sma-1/lev-11/cdc-48.1/spc-1/maph-1.2/aipl-1/tac-1/unc-60/snap-1/spas-1/unc-57/erfa-3/R02F2.9/cap-2/lpin-1/stip-1/mog-5	17
BP	GO:0007088	regulation of mitotic nuclear division	8/825	20/9706	0.000131414	0.00135085	0.00101314	bub-1/rod-1/spdl-1/mat-3/bub-3/mdf-1/san-1/knl-1	8
BP	GO:0006606	protein import into nucleus	12/825	42/9706	0.000132482	0.00135426	0.00101569	npp-14/npp-1/npp-15/npp-11/npp-13/daf-18/imb-2/npp-3/npp-4/npp-10/egl-30/npp-2	12
BP	GO:0051130	positive regulation of cellular component organization	31/825	182/9706	0.000134395	0.00136623	0.00102467	dbn-1/nid-1/rod-1/mek-1/pgam-5/dab-1/mca-3/unc-60/spas-1/stim-1/cdk-1/spdl-1/mat-3/itsn-1/unc-89/knl-3/gsk-3/met-2/ced-2/unc-64/ced-6/cebp-1/pmk-3/egl-30/syp-1/panl-3/cab-1/toca-1/sax-7/unc-104/unc-73	31
BP	GO:0006886	intracellular protein transport	34/825	207/9706	0.000135456	0.00136945	0.00102709	cdc-48.1/npp-14/C35A5.8/npp-1/npp-15/npp-11/sec-31/R186.3/Y59A8B.8/unc-18/npp-13/apb-1/daf-18/snap-1/F54C8.7/imb-2/vps-16/npp-3/asps-1/npp-4/cnt-1/npp-10/ego-2/vps-37/Y105E8A.2/vps-26/sel-9/unc-64/egl-30/npp-2/unc-101/apa-2/apg-1/unc-104	34
BP	GO:0051493	regulation of cytoskeleton organization	23/825	119/9706	0.000144001	0.00144788	0.00108591	unc-44/sma-1/lev-11/spc-1/hmp-1/dbn-1/maph-1.2/ebp-1/tac-1/cas-2/arx-7/unc-60/F54C8.7/spas-1/unc-89/gsk-3/pfn-3/arx-5/cap-2/toca-1/unc-33/crml-1/unc-73	23
BP	GO:0045934	negative regulation of nucleobase-containing compound metabolic process	33/825	200/9706	0.000154847	0.00154847	0.00116135	hcf-1/mrg-1/chd-3/lin-53/dcp-66/dpy-28/ham-3/sut-2/bet-1/fcp-1/sin-3/lin-61/spr-5/mbd-2/cec-3/hda-3/sir-2.1/met-2/lin-35/hil-3/bra-2/nfyb-1/swsn-3/lin-37/ekl-4/pmk-3/unc-37/flh-1/T26A8.4/K04C2.2/prmt-5/nfx-1/tim-1	33
BP	GO:0050684	regulation of mRNA processing	12/825	43/9706	0.000169749	0.00168831	0.00126624	sut-2/rnp-6/hrpk-1/rsp-8/nova-1/uaf-1/fubl-2/spk-1/fubl-3/rbm-7/smu-1/etr-1	12
BP	GO:0051294	establishment of spindle orientation	14/825	56/9706	0.000181514	0.00179562	0.00134672	npp-1/lin-5/npp-11/npp-13/gpb-1/aspm-1/npp-3/gsk-3/npp-4/hmp-2/dnc-2/ced-6/lgl-1/sax-7	14
BP	GO:0001667	ameboidal-type cell migration	9/825	26/9706	0.000183851	0.00180902	0.00135676	hmp-1/arx-7/arx-4/arx-1/arx-2/hmp-2/arx-5/sax-7/unc-73	9
BP	GO:0051307	meiotic chromosome separation	8/825	21/9706	0.000196578	0.00192395	0.00144296	hcp-1/cls-2/bub-1/hcp-2/cul-2/mat-3/bub-3/knl-1	8
BP	GO:0032392	DNA geometric change	10/825	32/9706	0.000212785	0.00206066	0.00154549	mcm-5/mcm-6/mcm-2/mcm-7/chd-3/mcm-3/rad-50/ruvb-1/smg-2/xpb-1	10
BP	GO:0032508	DNA duplex unwinding	10/825	32/9706	0.000212785	0.00206066	0.00154549	mcm-5/mcm-6/mcm-2/mcm-7/chd-3/mcm-3/rad-50/ruvb-1/smg-2/xpb-1	10
BP	GO:0016075	rRNA catabolic process	6/825	12/9706	0.000218753	0.00210736	0.00158052	xrn-1/dis-3/crn-3/exos-3/exos-2/exos-7	6
BP	GO:0030833	regulation of actin filament polymerization	11/825	38/9706	0.000221402	0.00211755	0.00158817	sma-1/lev-11/spc-1/dbn-1/cas-2/arx-7/unc-60/pfn-3/arx-5/cap-2/unc-73	11
BP	GO:0070646	protein modification by small protein removal	14/825	57/9706	0.000222113	0.00211755	0.00158817	usp-5/usp-48/usp-14/csn-2/otub-3/usp-39/K02C4.3/cyk-3/otub-1/F22B8.7/Y55F3AM.9/wdr-48/atx-3/ulp-1	14
BP	GO:0051173	positive regulation of nitrogen compound metabolic process	65/825	495/9706	0.000235412	0.00222807	0.00167105	swsn-4/hcf-1/isw-1/cdc-48.1/emb-5/mrg-1/hsr-9/F56F11.4/tlk-1/dcp-66/dcap-1/ham-3/alg-2/ufd-2/fem-2/wapl-1/dcap-2/ntl-3/ubxn-3/nurf-1/cdc-73/cdk-1/thoc-5/ccr-4/spr-5/myrf-2/let-526/exos-3/mnat-1/rsp-8/ruvb-1/gsk-3/patr-1/mbk-1/hmp-2/disl-2/wdr-48/cid-1/set-16/cbp-1/F44A2.5/mdt-20/ccf-1/nfyb-1/pmk-1/leo-1/npp-2/exos-2/trip-4/exos-7/syp-1/icp-1/lpin-1/panl-3/row-1/ulp-1/pcaf-1/lem-4/nhr-49/miz-1/mac…	65
BP	GO:0030010	establishment of cell polarity	17/825	78/9706	0.000236127	0.00222807	0.00167105	par-1/npp-1/lin-5/npp-11/npp-13/cyk-3/gpb-1/aspm-1/npp-3/gsk-3/npp-4/hmp-2/ric-8/dnc-2/ced-6/lgl-1/sax-7	17
BP	GO:0032956	regulation of actin cytoskeleton organization	16/825	71/9706	0.000238213	0.00223629	0.00167722	sma-1/lev-11/spc-1/hmp-1/dbn-1/cas-2/arx-7/unc-60/F54C8.7/unc-89/pfn-3/arx-5/cap-2/toca-1/crml-1/unc-73	16
BP	GO:0031047	regulatory ncRNA-mediated gene silencing	23/825	123/9706	0.000240457	0.0022459	0.00168442	deps-1/ncbp-1/ppw-1/wdr-5.1/alg-2/hrpk-1/rde-4/ddx-23/drh-3/xrn-2/tofu-6/isy-1/rpb-9/Y75B8A.31/henn-1/smg-2/ekl-1/ncbp-2/ccf-1/rsd-6/mut-16/drh-1/ego-1	23
BP	GO:0009948	anterior/posterior axis specification	13/825	51/9706	0.000249006	0.00231399	0.00173549	nmy-2/par-1/cul-2/drh-3/cdk-1/mat-3/pptr-2/par-6/mat-1/ekl-1/npp-10/rsd-6/ego-1	13
BP	GO:0040009	regulation of growth rate	9/825	27/9706	0.000255183	0.00235948	0.00176961	mek-1/dab-1/rbd-1/mca-3/rsp-1/rsp-2/trr-1/mcd-1/unc-104	9
BP	GO:0034504	protein localization to nucleus	17/825	79/9706	0.000277539	0.00255336	0.00191502	hcf-1/npp-14/npp-1/npp-15/npp-11/npp-13/daf-18/npp-6/imb-2/npp-3/vhp-1/npp-4/npp-10/pmk-1/egl-30/npp-2/lpin-1	17
BP	GO:0051668	localization within membrane	30/825	181/9706	0.000280633	0.00256897	0.00192673	rme-1/alx-1/snx-1/dlg-1/cash-1/npp-1/asna-1/gck-1/hgrs-1/cee-1/moc-1/sec-8/cnt-1/sec-5/npp-10/ego-2/vps-37/F25G6.8/snx-3/rab-8/unc-101/unc-11/sec-10/C31E10.6/farl-11/sec-3/unc-104/cbd-1/mrck-1/ego-1	30
BP	GO:0008064	regulation of actin polymerization or depolymerization	11/825	39/9706	0.000285022	0.00257079	0.00192809	sma-1/lev-11/spc-1/dbn-1/cas-2/arx-7/unc-60/pfn-3/arx-5/cap-2/unc-73	11
BP	GO:0030832	regulation of actin filament length	11/825	39/9706	0.000285022	0.00257079	0.00192809	sma-1/lev-11/spc-1/dbn-1/cas-2/arx-7/unc-60/pfn-3/arx-5/cap-2/unc-73	11
BP	GO:0071103	DNA conformation change	11/825	39/9706	0.000285022	0.00257079	0.00192809	mcm-5/top-2/mcm-6/mcm-2/mcm-7/chd-3/mcm-3/rad-50/ruvb-1/smg-2/xpb-1	11
BP	GO:0048598	embryonic morphogenesis	30/825	182/9706	0.000309495	0.00277791	0.00208343	sma-1/spc-1/bub-1/hmp-1/let-502/ama-1/lin-53/let-413/ddx-23/arx-7/lin-36/par-6/arx-4/arx-1/arx-2/uaf-1/elpc-3/smg-2/hmp-2/let-858/lin-35/elpc-1/arx-5/rab-8/lin-37/toca-1/mog-5/mel-11/sax-7/mrck-1	30
BP	GO:0015931	nucleobase-containing compound transport	20/825	102/9706	0.000314232	0.00280673	0.00210505	npp-14/ncbp-1/npp-15/mel-28/npp-11/nxf-1/cdl-1/thoc-1/npp-13/aly-1/thoc-5/thoc-2/C27F2.10/npp-4/npp-10/C02B10.4/npp-18/npp-2/ent-1/npp-22	20
BP	GO:1903829	positive regulation of protein localization	16/825	73/9706	0.000333934	0.0029683	0.00222622	bub-1/rod-1/asna-1/air-1/spdl-1/unc-89/vhp-1/wdr-48/cnt-1/rab-8/pmk-1/egl-30/knl-1/unc-104/cbd-1/unc-73	16
BP	GO:0051253	negative regulation of RNA metabolic process	30/825	183/9706	0.000340963	0.00301621	0.00226216	hcf-1/mrg-1/chd-3/lin-53/dcp-66/ham-3/sut-2/bet-1/fcp-1/sin-3/lin-61/spr-5/mbd-2/cec-3/hda-3/sir-2.1/met-2/lin-35/bra-2/nfyb-1/swsn-3/lin-37/ekl-4/pmk-3/unc-37/flh-1/T26A8.4/K04C2.2/prmt-5/nfx-1	30
BP	GO:1901991	negative regulation of mitotic cell cycle phase transition	9/825	28/9706	0.000348004	0.00306377	0.00229783	bub-1/rod-1/cdk-1/spdl-1/bub-3/lin-35/mdf-1/san-1/knl-1	9
BP	GO:0040025	vulval development	29/825	175/9706	0.000353575	0.00309799	0.00232349	isw-1/mep-1/par-1/chd-3/bet-1/ptp-2/rbd-1/sin-3/spas-1/lin-61/xrn-2/smn-1/mek-2/spd-2/elpc-3/met-2/cogc-1/unc-84/lin-35/lin-15B/elpc-1/set-16/trr-1/nud-1/gei-4/unc-101/lin-9/lin-13/unc-73	29
BP	GO:0032504	multicellular organism reproduction	63/825	484/9706	0.000373308	0.00325538	0.00244154	lev-11/mrg-1/csn-4/let-502/mep-1/csn-6/plk-1/glh-2/npp-1/mek-1/dab-1/csn-2/daf-31/fcp-1/zen-4/ptp-2/ddx-23/cul-2/ubxn-3/gck-1/drh-3/unc-59/glh-4/cav-1/gpb-1/spas-1/rsp-1/stim-1/cdk-1/csn-1/pezo-1/pptr-2/tni-3/spr-2/cpg-2/smn-1/uaf-1/rsp-2/csn-3/gsk-3/mek-2/elpc-3/ekl-1/let-858/deb-1/unc-84/ani-1/lin-35/elpc-1/npp-10/cbp-1/trr-1/ccf-1/egl-30/icp-1/toca-1/cdk-9/rsd-6/rme-2/mog-5/cbd-1/unc-73/ego-1	63
BP	GO:0051172	negative regulation of nitrogen compound metabolic process	45/825	316/9706	0.000379585	0.00329451	0.00247088	hcf-1/mrg-1/npp-14/chd-3/lin-53/dcp-66/ifet-1/dpy-28/ham-3/sut-2/bet-1/fcp-1/gck-1/sin-3/sup-26/lin-61/spr-5/C53B7.2/mbd-2/cec-3/ntl-9/hda-3/vhp-1/kin-18/sir-2.1/cnt-1/met-2/lin-35/ubr-1/cpi-1/hil-3/bra-2/nfyb-1/swsn-3/lin-37/ekl-4/pmk-3/unc-37/Y69H2.3/flh-1/T26A8.4/K04C2.2/prmt-5/nfx-1/tim-1	45
BP	GO:0010608	post-transcriptional regulation of gene expression	33/825	210/9706	0.000391184	0.00337924	0.00253443	dcap-1/ifet-1/ppw-1/sut-2/eif-2A/alg-2/rde-4/dcap-2/ntl-3/drh-3/mma-1/sup-26/tiar-2/ccr-4/xrn-2/exos-3/ife-4/ntl-9/ruvb-1/patr-1/smg-2/disl-2/cid-1/F44A2.5/ccf-1/pmk-3/exos-2/exos-7/panl-3/mut-16/drh-1/ego-1/let-363	33
BP	GO:0065004	protein-DNA complex assembly	14/825	60/9706	0.00039397	0.0033874	0.00254055	hcp-1/nasp-2/bub-1/rod-1/nasp-1/ttb-1/spdl-1/spr-2/rpoa-49/knl-3/kbp-2/hil-3/brf-1/knl-1	14
BP	GO:0000413	protein peptidyl-prolyl isomerization	8/825	23/9706	0.00040627	0.00347692	0.00260769	fkb-6/cyn-15/cyn-13/cyn-11/cyn-16/cyn-12/cyn-10/cyn-4	8
BP	GO:0032535	regulation of cellular component size	21/825	112/9706	0.00042528	0.00362276	0.00271707	sma-1/lev-11/spc-1/dbn-1/mek-1/cas-2/cyk-3/arx-7/unc-60/swan-1/vhp-1/png-1/pfn-3/arx-5/cap-2/cebp-1/pmk-3/vps-18/crml-1/unc-104/unc-73	21
BP	GO:0032784	regulation of DNA-templated transcription elongation	7/825	18/9706	0.000431137	0.00365573	0.00274179	spt-5/emb-5/thoc-1/cdc-73/thoc-5/bra-2/leo-1	7
BP	GO:0032970	regulation of actin filament-based process	16/825	75/9706	0.000461142	0.00389221	0.00291916	sma-1/lev-11/spc-1/hmp-1/dbn-1/cas-2/arx-7/unc-60/F54C8.7/unc-89/pfn-3/arx-5/cap-2/toca-1/crml-1/unc-73	16
BP	GO:0030866	cortical actin cytoskeleton organization	9/825	29/9706	0.000466997	0.00392363	0.00294272	hmp-1/let-502/zen-4/frl-1/saps-1/hmp-2/ani-1/air-2/lgl-1	9
BP	GO:0031344	regulation of cell projection organization	22/825	121/9706	0.000489253	0.00405458	0.00304093	unc-44/dbn-1/nid-1/dli-1/mek-1/ptp-2/max-2/vhp-1/png-1/cbp-1/unc-64/cap-2/cebp-1/pmk-3/egl-30/unc-37/unc-115/cab-1/unc-33/sax-7/unc-104/unc-73	22
BP	GO:0006457	protein folding	23/825	129/9706	0.000491375	0.00405458	0.00304093	hsp-110/T24H7.2/fkb-6/cyn-13/hsp-43/erp-44.2/ucr-2.3/hsp-16.2/F44E5.4/hsp-16.1/C34C12.8/pfd-3/cdc-37/ttc-4/hsp-16.48/pfd-5/cyn-11/hip-1/C14B9.2/F42H10.2/dnj-13/nud-1/T14G8.3	23
BP	GO:0045892	negative regulation of DNA-templated transcription	28/825	170/9706	0.000491397	0.00405458	0.00304093	hcf-1/mrg-1/chd-3/lin-53/dcp-66/ham-3/bet-1/fcp-1/sin-3/lin-61/spr-5/mbd-2/cec-3/hda-3/sir-2.1/met-2/lin-35/bra-2/nfyb-1/swsn-3/lin-37/ekl-4/unc-37/flh-1/T26A8.4/K04C2.2/prmt-5/nfx-1	28
BP	GO:1902679	negative regulation of RNA biosynthetic process	28/825	170/9706	0.000491397	0.00405458	0.00304093	hcf-1/mrg-1/chd-3/lin-53/dcp-66/ham-3/bet-1/fcp-1/sin-3/lin-61/spr-5/mbd-2/cec-3/hda-3/sir-2.1/met-2/lin-35/bra-2/nfyb-1/swsn-3/lin-37/ekl-4/unc-37/flh-1/T26A8.4/K04C2.2/prmt-5/nfx-1	28
BP	GO:0040008	regulation of growth	27/825	162/9706	0.000508548	0.00417423	0.00313067	unc-44/sma-1/spc-1/dbn-1/eat-3/mek-1/dab-1/akt-1/rbd-1/mca-3/swan-1/rsp-1/rsp-2/vhp-1/png-1/lin-35/trr-1/unc-64/cebp-1/pmk-3/spd-1/mcd-1/crml-1/sax-7/unc-104/unc-73/daf-15	27
BP	GO:0071826	protein-RNA complex organization	19/825	98/9706	0.000510436	0.00417423	0.00313067	C37C3.2/alg-2/rnp-6/rsp-3/cdc-73/F40F8.11/isy-1/ruvb-1/uaf-1/prp-31/spk-1/rpb-4/mrpl-20/smi-1/stip-1/etr-1/mog-5/let-363/F55F10.1	19
BP	GO:0048513	animal organ development	55/825	415/9706	0.000563134	0.00458481	0.00343861	swsn-4/pbrm-1/isw-1/bub-1/mep-1/par-1/nid-1/chd-3/lin-53/lin-5/bet-1/let-413/ptp-2/rbd-1/sin-3/spas-1/rsp-1/lin-61/xrn-2/spon-1/rsa-2/lin-36/let-526/par-6/smn-1/rsp-2/max-2/mek-2/spd-2/elpc-3/smg-2/met-2/cogc-1/unc-84/lin-35/lin-15B/elpc-1/set-16/trr-1/sup-36/rab-8/unc-64/lin-37/nud-1/gei-4/unc-101/lin-9/spd-1/cab-1/cogc-2/toca-1/smu-1/unc-104/lin-13/unc-73	55
BP	GO:0016579	protein deubiquitination	11/825	42/9706	0.000574926	0.00463976	0.00347982	usp-5/usp-48/usp-14/otub-3/usp-39/K02C4.3/cyk-3/otub-1/Y55F3AM.9/wdr-48/atx-3	11
BP	GO:0070918	regulatory ncRNA processing	11/825	42/9706	0.000574926	0.00463976	0.00347982	alg-2/rde-4/ddx-23/drh-3/tofu-6/isy-1/henn-1/ekl-1/rsd-6/mut-16/ego-1	11
BP	GO:0120035	regulation of plasma membrane bounded cell projection organization	21/825	115/9706	0.000613848	0.00493223	0.00369917	unc-44/dbn-1/nid-1/dli-1/mek-1/max-2/vhp-1/png-1/cbp-1/unc-64/cap-2/cebp-1/pmk-3/egl-30/unc-37/unc-115/cab-1/unc-33/sax-7/unc-104/unc-73	21
BP	GO:0045935	positive regulation of nucleobase-containing compound metabolic process	49/825	361/9706	0.00065214	0.00521712	0.00391284	swsn-4/hcf-1/isw-1/emb-5/mrg-1/hsr-9/dcp-66/dcap-1/ham-3/alg-2/wapl-1/dcap-2/ntl-3/nurf-1/cdc-73/thoc-5/ccr-4/spr-5/myrf-2/let-526/exos-3/rsp-8/patr-1/mbk-1/hmp-2/disl-2/cid-1/set-16/cbp-1/mdt-20/ccf-1/nfyb-1/pmk-1/leo-1/npp-2/exos-2/trip-4/exos-7/syp-1/lpin-1/panl-3/row-1/ulp-1/pcaf-1/nhr-49/miz-1/mac-1/sumv-2/lin-13	49
BP	GO:0010975	regulation of neuron projection development	19/825	100/9706	0.000663285	0.00528331	0.00396248	unc-44/dbn-1/nid-1/dli-1/mek-1/max-2/vhp-1/png-1/cbp-1/unc-64/cebp-1/pmk-3/egl-30/unc-37/cab-1/unc-33/sax-7/unc-104/unc-73	19
BP	GO:0051261	protein depolymerization	11/825	43/9706	0.000714206	0.00566439	0.00424829	sma-1/lev-11/spc-1/maph-1.2/aipl-1/tac-1/unc-60/spas-1/unc-57/cap-2/lpin-1	11
BP	GO:0045787	positive regulation of cell cycle	15/825	71/9706	0.000766055	0.00594418	0.00445813	spt-16/cdc-48.1/npp-1/spd-5/smk-1/rod-1/cul-2/ubxn-3/cdk-1/spdl-1/mat-3/tofu-6/mnat-1/knl-3/syp-1	15
BP	GO:0010631	epithelial cell migration	5/825	10/9706	0.000768645	0.00594418	0.00445813	arx-7/arx-4/arx-1/arx-2/arx-5	5
BP	GO:0090130	tissue migration	5/825	10/9706	0.000768645	0.00594418	0.00445813	arx-7/arx-4/arx-1/arx-2/arx-5	5
BP	GO:0090132	epithelium migration	5/825	10/9706	0.000768645	0.00594418	0.00445813	arx-7/arx-4/arx-1/arx-2/arx-5	5
BP	GO:2001135	regulation of endocytic recycling	5/825	10/9706	0.000768645	0.00594418	0.00445813	cash-1/gck-1/cnt-1/farl-11/mrck-1	5
BP	GO:0034660	ncRNA metabolic process	47/825	345/9706	0.000770986	0.00594418	0.00445813	cars-1/sart-3/yars-1/F53H1.4/tars-1/xrn-1/alg-2/rde-4/wdr-4/ddx-23/drh-3/glh-4/usip-1/tag-151/dis-3/xrn-2/crn-3/elpc-2/tofu-6/isy-1/exos-3/rpoa-49/riok-3/pus-1/henn-1/elpc-3/smg-2/ekl-1/disl-2/mtr-4/elpc-1/rpb-10/ZK795.3/F10E7.5/krr-1/exos-2/R74.7/wdr-12/sars-2/exos-7/hpo-31/K05C4.5/Y53C12B.1/rsd-6/mut-16/Y92H12A.5/ego-1	47
BP	GO:0030041	actin filament polymerization	12/825	50/9706	0.000772097	0.00594418	0.00445813	sma-1/lev-11/spc-1/dbn-1/cas-2/arx-7/unc-60/arx-4/pfn-3/arx-5/cap-2/unc-73	12
BP	GO:0031109	microtubule polymerization or depolymerization	10/825	37/9706	0.000777491	0.00596076	0.00447057	unc-44/cls-2/tbg-1/maph-1.2/ebp-1/tac-1/spas-1/spd-2/gip-1/unc-33	10
BP	GO:0008154	actin polymerization or depolymerization	13/825	57/9706	0.000794562	0.00606637	0.00454978	sma-1/lev-11/spc-1/dbn-1/aipl-1/cas-2/arx-7/unc-60/arx-4/pfn-3/arx-5/cap-2/unc-73	13
BP	GO:0018210	peptidyl-threonine modification	9/825	31/9706	0.000805342	0.00612326	0.00459245	let-502/akt-1/cdk-1/gsk-3/gly-4/mbk-1/air-2/gly-3/mrck-1	9
BP	GO:0000281	mitotic cytokinesis	11/825	44/9706	0.000880403	0.00666643	0.00499982	alx-1/nmy-2/cls-2/let-502/tbg-1/lem-2/cyk-3/cpg-2/csn-3/ani-1/icp-1	11
BP	GO:0045132	meiotic chromosome segregation	15/825	72/9706	0.000893283	0.00673623	0.00505218	hcp-1/cls-2/bub-1/plk-1/dpy-28/hcp-2/him-10/cul-2/mat-3/bub-3/capg-1/dpy-26/klp-18/syp-1/knl-1	15
BP	GO:0000245	spliceosomal complex assembly	7/825	20/9706	0.000903023	0.00675432	0.00506574	rnp-6/rsp-3/isy-1/uaf-1/spk-1/smi-1/etr-1	7
BP	GO:0046785	microtubule polymerization	7/825	20/9706	0.000903023	0.00675432	0.00506574	unc-44/cls-2/tbg-1/tac-1/spd-2/gip-1/unc-33	7
BP	GO:0010172	embryonic body morphogenesis	10/825	38/9706	0.000976094	0.00727131	0.00545348	sma-1/spc-1/hmp-1/let-502/ddx-23/uaf-1/hmp-2/mog-5/mel-11/mrck-1	10
BP	GO:0090066	regulation of anatomical structure size	21/825	120/9706	0.00108994	0.00808663	0.00606497	sma-1/lev-11/spc-1/dbn-1/mek-1/cas-2/cyk-3/arx-7/unc-60/swan-1/vhp-1/png-1/pfn-3/arx-5/cap-2/cebp-1/pmk-3/vps-18/crml-1/unc-104/unc-73	21
BP	GO:0031331	positive regulation of cellular catabolic process	13/825	59/9706	0.00112092	0.00825042	0.00618781	dcap-1/alg-2/dcap-2/ntl-3/ccr-4/exos-3/patr-1/disl-2/cid-1/ccf-1/exos-2/exos-7/panl-3	13
BP	GO:0043484	regulation of RNA splicing	12/825	52/9706	0.00112098	0.00825042	0.00618781	rnp-6/hrpk-1/rsp-8/nova-1/uaf-1/fubl-2/fubl-3/rbm-7/hrpf-2/smu-1/etr-1/rbm-12	12
BP	GO:0010256	endomembrane system organization	25/825	154/9706	0.00119354	0.00874947	0.0065621	alx-1/cash-1/plk-1/ZK632.12/asna-1/sec-31/lem-2/gck-1/cav-1/rbm-39/sqst-1/gbf-1/cee-1/atln-1/golg-2/vpr-1/sel-9/unc-64/epg-3/lpin-1/cogc-2/vps-18/farl-11/lem-4/mrck-1	25
BP	GO:0012501	programmed cell death	31/825	206/9706	0.00121221	0.00883196	0.00662397	snx-1/snx-6/npp-14/cyn-13/eat-3/wdr-5.1/cdl-1/crn-2/fem-2/akt-1/gck-1/msh-2/drp-1/unc-57/crn-3/asp-4/pis-1/sir-2.1/cnt-1/unc-32/set-16/cbp-1/dlc-1/ced-2/ced-6/pmk-1/miro-1/mcd-1/prmt-5/mac-1/unc-104	31
BP	GO:0048024	regulation of mRNA splicing, via spliceosome	10/825	39/9706	0.0012144	0.00883196	0.00662397	rnp-6/hrpk-1/rsp-8/nova-1/uaf-1/fubl-2/fubl-3/rbm-7/smu-1/etr-1	10
BP	GO:0035556	intracellular signal transduction	57/825	448/9706	0.0012234	0.0088624	0.0066468	hsr-9/bub-1/let-502/par-1/tlk-1/chd-3/smk-1/rod-1/mek-1/hpo-11/akt-1/F52B5.2/rfl-1/cas-2/ptp-2/gck-1/msh-2/cav-1/cdk-1/spdl-1/Y75B8A.24/Y105E8A.25/gbf-1/unc-89/rhi-1/ruvb-1/bub-3/max-2/vhp-1/mek-2/plc-4/kin-18/ric-8/sir-2.1/lin-15B/mdt-9/npp-18/unc-64/pmk-1/cebp-1/miro-1/pmk-3/gei-4/mop-25.1/cst-1/mdf-1/san-1/prmt-5/pkn-1/knl-1/crml-1/gcy-6/tim-1/hgap-2/unc-73/daf-15/let-363	57
BP	GO:0022613	ribonucleoprotein complex biogenesis	37/825	260/9706	0.00123721	0.0089273	0.00669548	C37C3.2/sart-3/alg-2/rnp-6/K10C3.5/glh-4/rsp-3/cdc-73/T25G3.3/F40F8.11/tag-151/dis-3/crn-3/isy-1/exos-3/sbds-1/ruvb-1/uaf-1/riok-3/prp-31/spk-1/mtr-4/rpb-4/mrpl-20/ZK795.3/smi-1/F10E7.5/krr-1/exos-2/wdr-12/exos-7/K05C4.5/etr-1/Y53C12B.1/mac-1/let-363/F55F10.1	37
BP	GO:0031122	cytoplasmic microtubule organization	7/825	21/9706	0.00125625	0.00902926	0.00677195	cls-2/dcn-1/tbg-1/tac-1/zyg-12/gip-1/knl-1	7
BP	GO:0000727	double-strand break repair via break-induced replication	5/825	11/9706	0.00131098	0.00920691	0.00690519	mcm-5/mcm-6/mcm-2/mcm-7/mcm-3	5
BP	GO:0035046	pronuclear migration	5/825	11/9706	0.00131098	0.00920691	0.00690519	tac-1/zen-4/zyg-12/dnc-2/nud-1	5
BP	GO:0051305	chromosome movement towards spindle pole	5/825	11/9706	0.00131098	0.00920691	0.00690519	rod-1/cul-2/spdl-1/knl-3/icp-1	5
BP	GO:0061983	meiosis II cell cycle process	5/825	11/9706	0.00131098	0.00920691	0.00690519	plk-1/dpy-28/cul-2/capg-1/dpy-26	5
BP	GO:0071168	protein localization to chromatin	5/825	11/9706	0.00131098	0.00920691	0.00690519	cdc-48.1/mrg-1/bet-1/ubxn-3/lron-7	5
BP	GO:1902969	mitotic DNA replication	5/825	11/9706	0.00131098	0.00920691	0.00690519	mcm-6/mcm-2/lig-1/mcm-3/pola-1	5
BP	GO:0000380	alternative mRNA splicing, via spliceosome	9/825	33/9706	0.00132029	0.00923704	0.00692778	rnp-6/rsp-3/pqbp-1.1/nova-1/fubl-2/fubl-3/rbm-7/smu-1/etr-1	9
BP	GO:0009952	anterior/posterior pattern specification	14/825	68/9706	0.0014797	0.010313	0.00773478	uba-2/nmy-2/par-1/cul-2/drh-3/cdk-1/mat-3/pptr-2/par-6/mat-1/ekl-1/npp-10/rsd-6/ego-1	14
BP	GO:0000578	embryonic axis specification	9/825	34/9706	0.00166244	0.0114996	0.0086247	cul-2/drh-3/cdk-1/pptr-2/ekl-1/npp-10/cap-2/rsd-6/ego-1	9
BP	GO:0030865	cortical cytoskeleton organization	9/825	34/9706	0.00166244	0.0114996	0.0086247	hmp-1/let-502/zen-4/frl-1/saps-1/hmp-2/ani-1/air-2/lgl-1	9
BP	GO:0043687	post-translational protein modification	39/825	283/9706	0.00169933	0.0117108	0.00878307	usp-5/uba-2/rfp-1/usp-48/usp-14/dcn-1/aos-1/ufd-2/csn-2/otub-3/usp-39/rfl-1/K02C4.3/cul-2/cyk-3/ubr-5/ubc-20/otub-1/mat-3/uev-1/F22B8.7/Y55F3AM.9/mat-1/ari-1.3/wdr-48/T20F5.6/stt-3/dcaf-1/ubr-1/skr-3/ubc-14/atx-3/cyn-4/ari-1.4/parp-2/cul-4/ulp-1/miz-1/F10G7.10	39
BP	GO:0072583	clathrin-dependent endocytosis	7/825	22/9706	0.00170899	0.0117334	0.00880002	unc-57/itsn-1/unc-11/toca-1/apa-2/fcho-1/rme-6	7
BP	GO:0007029	endoplasmic reticulum organization	8/825	28/9706	0.00175756	0.012022	0.0090165	asna-1/sec-31/gbf-1/cee-1/atln-1/vpr-1/lpin-1/farl-11	8
BP	GO:0006898	receptor-mediated endocytosis	10/825	41/9706	0.00183324	0.0124471	0.0093353	dab-1/apb-1/hgrs-1/unc-57/itsn-1/unc-11/toca-1/apa-2/fcho-1/rme-6	10
BP	GO:0048568	embryonic organ development	10/825	41/9706	0.00183324	0.0124471	0.0093353	lin-53/let-413/rsa-2/lin-36/smg-2/lin-35/sup-36/rab-8/lin-37/toca-1	10
BP	GO:0007018	microtubule-based movement	17/825	93/9706	0.00194143	0.0131332	0.00984992	bmk-1/klp-19/klp-12/rod-1/dli-1/F52B5.2/zen-4/cul-2/spdl-1/pezo-1/knl-3/klp-17/unc-84/miro-1/klp-18/icp-1/unc-104	17
BP	GO:0007308	oocyte construction	6/825	17/9706	0.00202272	0.0133398	0.0100048	drh-3/pptr-2/ekl-1/npp-10/rsd-6/ego-1	6
BP	GO:0007309	oocyte axis specification	6/825	17/9706	0.00202272	0.0133398	0.0100048	drh-3/pptr-2/ekl-1/npp-10/rsd-6/ego-1	6
BP	GO:0007314	oocyte anterior/posterior axis specification	6/825	17/9706	0.00202272	0.0133398	0.0100048	drh-3/pptr-2/ekl-1/npp-10/rsd-6/ego-1	6
BP	GO:0007315	pole plasm assembly	6/825	17/9706	0.00202272	0.0133398	0.0100048	drh-3/pptr-2/ekl-1/npp-10/rsd-6/ego-1	6
BP	GO:0008358	maternal determination of anterior/posterior axis, embryo	6/825	17/9706	0.00202272	0.0133398	0.0100048	drh-3/pptr-2/ekl-1/npp-10/rsd-6/ego-1	6
BP	GO:0030719	P granule organization	6/825	17/9706	0.00202272	0.0133398	0.0100048	drh-3/pptr-2/ekl-1/npp-10/rsd-6/ego-1	6
BP	GO:0110154	RNA decapping	6/825	17/9706	0.00202272	0.0133398	0.0100048	dcap-1/eol-1/M01G12.9/edc-3/dcap-2/patr-1	6
BP	GO:0009896	positive regulation of catabolic process	19/825	110/9706	0.00215825	0.0141828	0.0106371	cdc-48.1/F56F11.4/dcap-1/alg-2/ufd-2/dcap-2/ntl-3/ubxn-3/cdk-1/ccr-4/exos-3/gsk-3/patr-1/disl-2/cid-1/ccf-1/exos-2/exos-7/panl-3	19
BP	GO:0032940	secretion by cell	22/825	135/9706	0.00218055	0.0142784	0.0107088	asna-1/dab-1/snb-1/unc-18/hipr-1/ekl-6/mat-1/sec-8/sec-5/unc-32/C34D4.4/rab-8/unc-64/egl-30/sec-10/vps-18/pph-5/sec-3/lgl-1/apg-1/unc-104/unc-73	22
BP	GO:0051254	positive regulation of RNA metabolic process	45/825	344/9706	0.00226262	0.0147632	0.0110724	swsn-4/hcf-1/isw-1/emb-5/mrg-1/hsr-9/dcp-66/dcap-1/ham-3/alg-2/dcap-2/ntl-3/nurf-1/cdc-73/thoc-5/ccr-4/spr-5/myrf-2/let-526/exos-3/rsp-8/patr-1/mbk-1/hmp-2/disl-2/cid-1/set-16/cbp-1/mdt-20/ccf-1/nfyb-1/pmk-1/leo-1/npp-2/exos-2/trip-4/exos-7/lpin-1/panl-3/row-1/pcaf-1/nhr-49/miz-1/sumv-2/lin-13	45
BP	GO:0032879	regulation of localization	50/825	392/9706	0.00227219	0.0147732	0.0110799	rme-1/hcf-1/cdc-48.1/bub-1/hmp-1/cash-1/lin-5/rod-1/asna-1/dab-1/aipl-1/ppk-1/unc-18/ubxn-3/gck-1/cyk-3/mca-3/air-1/swan-1/stim-1/spdl-1/itsn-1/aspm-1/unc-89/uev-1/gsk-3/vhp-1/plc-4/hmp-2/wdr-48/cnt-1/unc-32/ced-2/rab-8/sel-9/ced-6/pmk-1/egl-30/unc-11/toca-1/ulp-1/farl-11/pph-5/knl-1/lgl-1/rme-6/unc-104/cbd-1/mrck-1/unc-73	50
BP	GO:1902531	regulation of intracellular signal transduction	24/825	153/9706	0.00238174	0.015431	0.0115732	chd-3/smk-1/rod-1/rfl-1/ptp-2/gck-1/spdl-1/Y105E8A.25/gbf-1/max-2/vhp-1/kin-18/ric-8/lin-15B/npp-18/pmk-1/cebp-1/gei-4/cst-1/prmt-5/crml-1/gcy-6/hgap-2/unc-73	24
BP	GO:0035295	tube development	18/825	103/9706	0.00244338	0.0157748	0.0118311	sma-1/spt-16/let-502/cash-1/lin-53/hmg-4/hmg-3/let-413/gck-1/vps-16/rsa-2/lin-36/lin-35/sup-36/lin-37/toca-1/farl-11/mrck-1	18
BP	GO:0022618	protein-RNA complex assembly	17/825	95/9706	0.00245887	0.0158193	0.0118645	C37C3.2/alg-2/rnp-6/rsp-3/cdc-73/F40F8.11/isy-1/ruvb-1/uaf-1/prp-31/spk-1/rpb-4/mrpl-20/smi-1/etr-1/let-363/F55F10.1	17
BP	GO:0022411	cellular component disassembly	23/825	145/9706	0.00250994	0.0160916	0.0120687	sma-1/lev-11/cdc-48.1/spc-1/cyn-13/plk-1/maph-1.2/aipl-1/tac-1/crn-2/him-4/unc-60/snap-1/spas-1/unc-57/erfa-3/crn-3/sqst-1/R02F2.9/cap-2/lpin-1/stip-1/mog-5	23
BP	GO:0050770	regulation of axonogenesis	9/825	36/9706	0.00255837	0.0163451	0.0122588	dbn-1/mek-1/max-2/vhp-1/png-1/cebp-1/pmk-3/unc-37/unc-73	9
BP	GO:0070647	protein modification by small protein conjugation or removal	37/825	271/9706	0.00259784	0.0165399	0.0124049	usp-5/uba-2/rfp-1/usp-48/usp-14/dcn-1/aos-1/ufd-2/csn-2/otub-3/usp-39/rfl-1/K02C4.3/cul-2/cyk-3/ubr-5/ubc-20/otub-1/mat-3/uev-1/F22B8.7/Y55F3AM.9/mat-1/ari-1.3/wdr-48/T20F5.6/dcaf-1/ubr-1/skr-3/ubc-14/atx-3/cyn-4/ari-1.4/cul-4/ulp-1/miz-1/F10G7.10	37
BP	GO:0000132	establishment of mitotic spindle orientation	11/825	50/9706	0.00268137	0.0169755	0.0127316	npp-1/npp-11/npp-13/gpb-1/npp-3/gsk-3/npp-4/hmp-2/dnc-2/ced-6/sax-7	11
BP	GO:0061387	regulation of extent of cell growth	10/825	43/9706	0.00268472	0.0169755	0.0127316	dbn-1/mek-1/swan-1/vhp-1/png-1/cebp-1/pmk-3/crml-1/unc-104/unc-73	10
BP	GO:0030422	siRNA processing	6/825	18/9706	0.00281851	0.0177605	0.0133203	rde-4/drh-3/henn-1/ekl-1/mut-16/ego-1	6
BP	GO:0034470	ncRNA processing	37/825	273/9706	0.00295043	0.0185283	0.0138962	sart-3/F53H1.4/alg-2/rde-4/wdr-4/ddx-23/drh-3/glh-4/usip-1/tag-151/dis-3/crn-3/elpc-2/tofu-6/isy-1/exos-3/riok-3/pus-1/henn-1/elpc-3/ekl-1/mtr-4/elpc-1/ZK795.3/F10E7.5/krr-1/exos-2/R74.7/wdr-12/exos-7/hpo-31/K05C4.5/Y53C12B.1/rsd-6/mut-16/Y92H12A.5/ego-1	37
BP	GO:0007093	mitotic cell cycle checkpoint signaling	9/825	37/9706	0.00313079	0.019461	0.0145957	bub-1/smk-1/rod-1/cdk-1/spdl-1/bub-3/mdf-1/san-1/knl-1	9
BP	GO:0061024	membrane organization	33/825	237/9706	0.00316076	0.019461	0.0145957	snx-1/snx-6/plk-1/asna-1/sec-31/snb-1/lem-2/F07F6.4/cyk-3/cav-1/swan-1/stim-1/rbm-39/cee-1/Y82E9BR.14/moc-1/F35A5.8/gsk-3/vpr-1/tat-4/ced-2/rab-8/gos-28/unc-64/tag-296/T23G11.7/ced-6/miro-1/unc-11/lpin-1/vps-18/lem-4/unc-73	33
BP	GO:0006271	DNA strand elongation involved in DNA replication	5/825	13/9706	0.00316241	0.019461	0.0145957	mcm-7/lig-1/mcm-3/pola-1/pole-1	5
BP	GO:0022616	DNA strand elongation	5/825	13/9706	0.00316241	0.019461	0.0145957	mcm-7/lig-1/mcm-3/pola-1/pole-1	5
BP	GO:0031334	positive regulation of protein-containing complex assembly	5/825	13/9706	0.00316241	0.019461	0.0145957	rod-1/unc-60/spdl-1/knl-3/unc-73	5
BP	GO:0045773	positive regulation of axon extension	5/825	13/9706	0.00316241	0.019461	0.0145957	dbn-1/mek-1/cebp-1/pmk-3/unc-73	5
BP	GO:0010948	negative regulation of cell cycle process	15/825	82/9706	0.00347171	0.0212893	0.015967	hsr-9/bub-1/bmk-1/smk-1/dpy-28/rod-1/cdk-1/spdl-1/bub-3/met-2/lin-35/mdf-1/san-1/knl-1/tim-1	15
BP	GO:0045927	positive regulation of growth	16/825	90/9706	0.00348266	0.0212893	0.015967	unc-44/sma-1/spc-1/dbn-1/mek-1/dab-1/rbd-1/mca-3/lin-35/trr-1/cebp-1/pmk-3/mcd-1/unc-104/unc-73/daf-15	16
BP	GO:0001558	regulation of cell growth	12/825	59/9706	0.0035068	0.0213659	0.0160244	dbn-1/mek-1/swan-1/vhp-1/png-1/cebp-1/pmk-3/crml-1/sax-7/unc-104/unc-73/daf-15	12
BP	GO:0008219	cell death	31/825	221/9706	0.00371031	0.0225313	0.0168985	snx-1/snx-6/npp-14/cyn-13/eat-3/wdr-5.1/cdl-1/crn-2/fem-2/akt-1/gck-1/msh-2/drp-1/unc-57/crn-3/asp-4/pis-1/sir-2.1/cnt-1/unc-32/set-16/cbp-1/dlc-1/ced-2/ced-6/pmk-1/miro-1/mcd-1/prmt-5/mac-1/unc-104	31
BP	GO:0006270	DNA replication initiation	6/825	19/9706	0.00382722	0.0229799	0.0172349	mcm-5/mcm-6/mcm-2/mcm-7/mcm-3/pola-1	6
BP	GO:0000381	regulation of alternative mRNA splicing, via spliceosome	7/825	25/9706	0.00384663	0.0229799	0.0172349	rnp-6/nova-1/fubl-2/fubl-3/rbm-7/smu-1/etr-1	7
BP	GO:0006892	post-Golgi vesicle-mediated transport	7/825	25/9706	0.00384663	0.0229799	0.0172349	pad-1/sec-8/sec-5/sec-10/C31E10.6/sec-3/apg-1	7
BP	GO:0007062	sister chromatid cohesion	7/825	25/9706	0.00384663	0.0229799	0.0172349	him-1/bub-1/evl-14/F40F4.7/coh-1/san-1/tim-1	7
BP	GO:1901879	regulation of protein depolymerization	7/825	25/9706	0.00384663	0.0229799	0.0172349	sma-1/lev-11/spc-1/maph-1.2/tac-1/spas-1/cap-2	7
BP	GO:0006915	apoptotic process	24/825	159/9706	0.003972	0.023652	0.017739	snx-1/snx-6/npp-14/cyn-13/eat-3/cdl-1/crn-2/fem-2/akt-1/gck-1/msh-2/drp-1/crn-3/sir-2.1/cnt-1/cbp-1/dlc-1/ced-2/ced-6/pmk-1/miro-1/mcd-1/prmt-5/mac-1	24
BP	GO:0040007	growth	30/825	214/9706	0.00430493	0.0255519	0.0191639	unc-44/sma-1/spc-1/dbn-1/eat-3/mek-1/dab-1/akt-1/rbd-1/ddx-23/mca-3/swan-1/rsp-1/uaf-1/rsp-2/vhp-1/png-1/lin-35/trr-1/unc-64/cebp-1/pmk-3/spd-1/mcd-1/crml-1/mog-5/sax-7/unc-104/unc-73/daf-15	30
BP	GO:0007351	tripartite regional subdivision	8/825	32/9706	0.00438916	0.0256383	0.0192287	cul-2/drh-3/cdk-1/pptr-2/ekl-1/npp-10/rsd-6/ego-1	8
BP	GO:0008595	anterior/posterior axis specification, embryo	8/825	32/9706	0.00438916	0.0256383	0.0192287	cul-2/drh-3/cdk-1/pptr-2/ekl-1/npp-10/rsd-6/ego-1	8
BP	GO:0018208	peptidyl-proline modification	8/825	32/9706	0.00438916	0.0256383	0.0192287	fkb-6/cyn-15/cyn-13/cyn-11/cyn-16/cyn-12/cyn-10/cyn-4	8
BP	GO:0045807	positive regulation of endocytosis	8/825	32/9706	0.00438916	0.0256383	0.0192287	dab-1/mca-3/stim-1/itsn-1/gsk-3/ced-2/ced-6/toca-1	8
BP	GO:0048562	embryonic organ morphogenesis	8/825	32/9706	0.00438916	0.0256383	0.0192287	lin-53/let-413/lin-36/smg-2/lin-35/rab-8/lin-37/toca-1	8
BP	GO:1902115	regulation of organelle assembly	9/825	39/9706	0.00457502	0.0263685	0.0197764	xrn-1/rod-1/spdl-1/knl-3/epg-4/epg-3/panl-3/epg-2/daf-15	9
BP	GO:0000291	nuclear-transcribed mRNA catabolic process, exonucleolytic	5/825	14/9706	0.00457888	0.0263685	0.0197764	exos-3/disl-2/ccf-1/exos-2/exos-7	5
BP	GO:0006376	mRNA splice site recognition	5/825	14/9706	0.00457888	0.0263685	0.0197764	rnp-6/rsp-3/isy-1/uaf-1/etr-1	5
BP	GO:0033260	nuclear DNA replication	5/825	14/9706	0.00457888	0.0263685	0.0197764	mcm-6/mcm-2/lig-1/mcm-3/pola-1	5
BP	GO:0006310	DNA recombination	18/825	109/9706	0.00458583	0.0263685	0.0197764	mcm-5/top-2/mcm-6/mcm-2/mcm-7/lig-1/mcm-3/dpy-28/smc-5/wapl-1/rad-50/coh-1/wdr-48/smc-6/hil-3/syp-1/cku-80/cra-1	18
BP	GO:0000902	cell morphogenesis	32/825	234/9706	0.00477658	0.0273798	0.0205348	unc-44/nmy-2/let-502/dbn-1/nid-1/maph-1.2/dli-1/mek-1/Y48G9A.9/cas-2/frl-1/him-4/zig-11/swan-1/spon-1/max-2/vhp-1/kin-18/png-1/unc-64/cap-2/cebp-1/pmk-3/unc-37/unc-115/cab-1/catp-8/unc-33/crml-1/sax-7/unc-104/unc-73	32
BP	GO:0022603	regulation of anatomical structure morphogenesis	22/825	144/9706	0.00490413	0.0280236	0.0210177	mix-1/smc-4/nmy-2/bub-1/let-502/dbn-1/ran-3/plk-1/dli-1/mek-1/pgam-5/frl-1/npp-6/npp-3/max-2/vhp-1/png-1/cebp-1/pmk-3/unc-37/sax-7/unc-73	22
BP	GO:0097194	execution phase of apoptosis	6/825	20/9706	0.00508045	0.0289413	0.021706	snx-1/snx-6/npp-14/cyn-13/crn-2/crn-3	6
BP	GO:0045930	negative regulation of mitotic cell cycle	10/825	47/9706	0.00532133	0.0302199	0.0226649	bub-1/smk-1/rod-1/cdk-1/spdl-1/bub-3/lin-35/mdf-1/san-1/knl-1	10
BP	GO:0048566	embryonic digestive tract development	8/825	33/9706	0.0053712	0.0303159	0.022737	lin-53/let-413/rsa-2/lin-36/lin-35/sup-36/lin-37/toca-1	8
BP	GO:1902904	negative regulation of supramolecular fiber organization	8/825	33/9706	0.0053712	0.0303159	0.022737	unc-44/sma-1/lev-11/spc-1/tac-1/pfn-3/cap-2/unc-33	8
BP	GO:0140352	export from cell	22/825	146/9706	0.00579105	0.0325857	0.0244393	asna-1/dab-1/snb-1/unc-18/hipr-1/ekl-6/mat-1/sec-8/sec-5/unc-32/C34D4.4/rab-8/unc-64/egl-30/sec-10/vps-18/pph-5/sec-3/lgl-1/apg-1/unc-104/unc-73	22
BP	GO:0060627	regulation of vesicle-mediated transport	17/825	103/9706	0.00580982	0.0325917	0.0244438	cash-1/dab-1/gck-1/mca-3/swan-1/stim-1/itsn-1/gsk-3/cnt-1/ced-2/rab-8/ced-6/toca-1/farl-11/pph-5/rme-6/mrck-1	17
BP	GO:0018107	peptidyl-threonine phosphorylation	7/825	27/9706	0.00612016	0.0342282	0.0256712	let-502/akt-1/cdk-1/gsk-3/mbk-1/air-2/mrck-1	7
BP	GO:0007034	vacuolar transport	10/825	48/9706	0.00622267	0.0346961	0.0260221	ZK632.12/tsg-101/vps-24/ego-2/vps-37/did-2/mvb-12/T23G11.7/vps-18/apg-1	10
BP	GO:0010638	positive regulation of organelle organization	13/825	71/9706	0.0062424	0.0347009	0.0260257	rod-1/pgam-5/unc-60/spas-1/cdk-1/spdl-1/mat-3/unc-89/knl-3/met-2/syp-1/panl-3/unc-73	13
BP	GO:0016331	morphogenesis of embryonic epithelium	5/825	15/9706	0.00639416	0.0353311	0.0264983	arx-7/arx-4/arx-1/arx-2/arx-5	5
BP	GO:0071027	nuclear RNA surveillance	5/825	15/9706	0.00639416	0.0353311	0.0264983	eol-1/crn-3/exos-3/exos-2/exos-7	5
BP	GO:0010976	positive regulation of neuron projection development	9/825	41/9706	0.0064907	0.0356504	0.0267378	dbn-1/nid-1/mek-1/unc-64/cebp-1/pmk-3/egl-30/cab-1/unc-104	9
BP	GO:0030516	regulation of axon extension	9/825	41/9706	0.0064907	0.0356504	0.0267378	dbn-1/mek-1/swan-1/vhp-1/cebp-1/pmk-3/crml-1/unc-104/unc-73	9
BP	GO:0008340	determination of adult lifespan	34/825	258/9706	0.00660735	0.035878	0.0269085	hcf-1/cdc-48.1/hsp-110/tars-1/dcap-1/skpo-1/xrn-1/mek-1/wdr-5.1/ham-3/ufd-2/daf-31/akt-1/adr-2/dcap-2/daf-18/hsp-16.48/tiar-2/ilys-3/smn-1/tdp-1/vhp-1/patr-1/npp-4/ctl-2/sir-2.1/srr-4/taf-4/cst-1/etr-1/nhr-49/hgap-2/daf-15/let-363	34
BP	GO:0030307	positive regulation of cell growth	6/825	21/9706	0.00661013	0.035878	0.0269085	dbn-1/mek-1/cebp-1/pmk-3/unc-73/daf-15	6
BP	GO:0032509	endosome transport via multivesicular body sorting pathway	6/825	21/9706	0.00661013	0.035878	0.0269085	tsg-101/vps-24/ego-2/did-2/mvb-12/T23G11.7	6
BP	GO:0071985	multivesicular body sorting pathway	6/825	21/9706	0.00661013	0.035878	0.0269085	tsg-101/vps-24/ego-2/did-2/mvb-12/T23G11.7	6
BP	GO:0000075	cell cycle checkpoint signaling	11/825	56/9706	0.00670002	0.0362589	0.0271942	hsr-9/bub-1/smk-1/rod-1/cdk-1/spdl-1/bub-3/mdf-1/san-1/knl-1/tim-1	11
BP	GO:1901988	negative regulation of cell cycle phase transition	12/825	64/9706	0.0069563	0.0373925	0.0280444	hsr-9/bub-1/smk-1/rod-1/cdk-1/spdl-1/bub-3/lin-35/mdf-1/san-1/knl-1/tim-1	12
BP	GO:0000467	exonucleolytic trimming to generate mature 3'-end of 5.8S rRNA from tricistronic rRNA transcript (SSU-rRNA, 5.8S rRNA, LSU-rRNA)	4/825	10/9706	0.00717367	0.0373925	0.0280444	crn-3/exos-3/exos-2/exos-7	4
BP	GO:0007419	ventral cord development	4/825	10/9706	0.00717367	0.0373925	0.0280444	nid-1/unc-64/cab-1/unc-104	4
BP	GO:0030953	astral microtubule organization	4/825	10/9706	0.00717367	0.0373925	0.0280444	cls-2/dcn-1/tac-1/knl-1	4
BP	GO:0038066	p38MAPK cascade	4/825	10/9706	0.00717367	0.0373925	0.0280444	mek-1/vhp-1/pmk-1/pmk-3	4
BP	GO:0048677	axon extension involved in regeneration	4/825	10/9706	0.00717367	0.0373925	0.0280444	mek-1/vhp-1/cebp-1/pmk-3	4
BP	GO:0048682	sprouting of injured axon	4/825	10/9706	0.00717367	0.0373925	0.0280444	mek-1/vhp-1/cebp-1/pmk-3	4
BP	GO:0048686	regulation of sprouting of injured axon	4/825	10/9706	0.00717367	0.0373925	0.0280444	mek-1/vhp-1/cebp-1/pmk-3	4
BP	GO:0048690	regulation of axon extension involved in regeneration	4/825	10/9706	0.00717367	0.0373925	0.0280444	mek-1/vhp-1/cebp-1/pmk-3	4
BP	GO:0060562	epithelial tube morphogenesis	4/825	10/9706	0.00717367	0.0373925	0.0280444	cash-1/gck-1/farl-11/mrck-1	4
BP	GO:1901970	positive regulation of mitotic sister chromatid separation	4/825	10/9706	0.00717367	0.0373925	0.0280444	rod-1/spdl-1/mat-3/knl-3	4
BP	GO:1902116	negative regulation of organelle assembly	4/825	10/9706	0.00717367	0.0373925	0.0280444	xrn-1/epg-4/epg-3/epg-2	4
BP	GO:1903863	P granule assembly	4/825	10/9706	0.00717367	0.0373925	0.0280444	drh-3/pptr-2/ekl-1/ego-1	4
BP	GO:0009880	embryonic pattern specification	10/825	49/9706	0.0072384	0.037412	0.028059	par-1/cul-2/drh-3/cdk-1/pptr-2/ekl-1/npp-10/cap-2/rsd-6/ego-1	10
BP	GO:0035239	tube morphogenesis	10/825	49/9706	0.0072384	0.037412	0.028059	cash-1/lin-53/let-413/gck-1/lin-36/lin-35/lin-37/toca-1/farl-11/mrck-1	10
BP	GO:1901990	regulation of mitotic cell cycle phase transition	10/825	49/9706	0.0072384	0.037412	0.028059	bub-1/rod-1/cdk-1/spdl-1/mat-3/bub-3/lin-35/mdf-1/san-1/knl-1	10
BP	GO:0006909	phagocytosis	11/825	57/9706	0.00768234	0.0395953	0.0296964	snx-1/snx-6/crn-2/swan-1/stim-1/crn-3/gsk-3/ced-2/ced-6/vps-18/unc-73	11
BP	GO:0110039	positive regulation of nematode male tail tip morphogenesis	8/825	35/9706	0.00782798	0.0402332	0.0301749	mix-1/smc-4/nmy-2/bub-1/ran-3/plk-1/npp-6/npp-3	8
BP	GO:0034976	response to endoplasmic reticulum stress	29/825	214/9706	0.00794632	0.0407277	0.0305458	hcf-1/cdc-48.1/T24H7.2/cht-1/lonp-1/acs-11/ufd-2/hsp-16.1/npl-4.2/F07F6.4/ubxn-3/sin-3/hsp-16.48/cbp-3/snap-1/F54C8.7/vms-1/atln-1/cdkr-3/C14B9.2/png-1/ZK688.5/ubc-14/cup-2/Y105E8A.2/ger-1/pmk-1/ZK1307.8/T14G8.3	29
BP	GO:0046903	secretion	23/825	159/9706	0.00797902	0.0407817	0.0305863	asna-1/dab-1/snb-1/unc-18/hipr-1/ekl-6/gbf-1/mat-1/sec-8/sec-5/unc-32/C34D4.4/rab-8/unc-64/egl-30/sec-10/vps-18/pph-5/sec-3/lgl-1/apg-1/unc-104/unc-73	23
BP	GO:0036503	ERAD pathway	10/825	50/9706	0.00837766	0.0425875	0.0319406	cdc-48.1/ufd-2/npl-4.2/ubxn-3/vms-1/png-1/ZK688.5/ubc-14/cup-2/Y105E8A.2	10
BP	GO:0007028	cytoplasm organization	6/825	22/9706	0.00844806	0.0425875	0.0319406	drh-3/pptr-2/ekl-1/npp-10/rsd-6/ego-1	6
BP	GO:0031110	regulation of microtubule polymerization or depolymerization	6/825	22/9706	0.00844806	0.0425875	0.0319406	unc-44/maph-1.2/ebp-1/tac-1/spas-1/unc-33	6
BP	GO:0040010	positive regulation of growth rate	6/825	22/9706	0.00844806	0.0425875	0.0319406	dab-1/rbd-1/mca-3/trr-1/mcd-1/unc-104	6
BP	GO:0044786	cell cycle DNA replication	6/825	22/9706	0.00844806	0.0425875	0.0319406	mcm-6/mcm-2/lig-1/mcm-3/pola-1/lin-35	6
BP	GO:0007548	sex differentiation	35/825	272/9706	0.00853479	0.0429071	0.0321804	swsn-4/mix-1/pbrm-1/smc-4/nmy-2/bub-1/mep-1/ran-3/plk-1/lin-53/lin-5/fem-2/rbd-1/npp-6/sin-3/rsp-1/cdk-1/npp-3/let-526/par-6/rsp-2/max-2/smg-2/met-2/cogc-1/ani-1/lin-35/lin-15B/rab-8/cyn-4/lin-9/spd-1/cogc-2/cyl-1/unc-73	35
BP	GO:0098657	import into cell	33/825	253/9706	0.0085904	0.0429503	0.0322127	rme-1/snx-1/snx-6/eea-1/dab-1/crn-2/apb-1/mca-3/hgrs-1/drp-1/swan-1/stim-1/unc-57/hipr-1/hum-1/crn-3/itsn-1/hum-8/gsk-3/cnt-1/cup-2/ced-2/rabn-5/ced-6/unc-11/toca-1/vps-18/apa-2/fcho-1/rme-2/rme-6/unc-73/soap-1	33
BP	GO:0006893	Golgi to plasma membrane transport	5/825	16/9706	0.00866009	0.0429503	0.0322127	sec-8/sec-5/sec-10/C31E10.6/sec-3	5
BP	GO:0009949	polarity specification of anterior/posterior axis	5/825	16/9706	0.00866009	0.0429503	0.0322127	nmy-2/par-1/mat-3/par-6/mat-1	5
BP	GO:0050772	positive regulation of axonogenesis	5/825	16/9706	0.00866009	0.0429503	0.0322127	dbn-1/mek-1/cebp-1/pmk-3/unc-73	5
BP	GO:1905820	positive regulation of chromosome separation	5/825	16/9706	0.00866009	0.0429503	0.0322127	rod-1/cul-2/spdl-1/mat-3/knl-3	5
BP	GO:0031346	positive regulation of cell projection organization	11/825	58/9706	0.00877317	0.0433942	0.0325456	dbn-1/nid-1/mek-1/unc-64/cebp-1/pmk-3/egl-30/cab-1/sax-7/unc-104/unc-73	11
BP	GO:0051050	positive regulation of transport	19/825	125/9706	0.00904008	0.0445945	0.0334459	cash-1/asna-1/dab-1/unc-18/gck-1/mca-3/stim-1/itsn-1/gsk-3/cnt-1/unc-32/ced-2/ced-6/egl-30/toca-1/farl-11/unc-104/mrck-1/unc-73	19
BP	GO:0007338	single fertilization	7/825	29/9706	0.00926872	0.0455419	0.0341564	tac-1/zen-4/par-6/mat-1/zyg-12/dnc-2/nud-1	7
BP	GO:0007350	blastoderm segmentation	8/825	36/9706	0.00933358	0.0455419	0.0341564	cul-2/drh-3/cdk-1/pptr-2/ekl-1/npp-10/rsd-6/ego-1	8
BP	GO:0035282	segmentation	8/825	36/9706	0.00933358	0.0455419	0.0341564	cul-2/drh-3/cdk-1/pptr-2/ekl-1/npp-10/rsd-6/ego-1	8
BP	GO:0051647	nucleus localization	8/825	36/9706	0.00933358	0.0455419	0.0341564	tac-1/zen-4/spas-1/zyg-12/unc-84/dnc-2/nud-1/amph-1	8
BP	GO:0045786	negative regulation of cell cycle	15/825	91/9706	0.00935589	0.0455419	0.0341564	hsr-9/bub-1/bmk-1/smk-1/dpy-28/rod-1/cdk-1/spdl-1/bub-3/met-2/lin-35/mdf-1/san-1/knl-1/tim-1	15
BP	GO:0032989	cellular anatomical entity morphogenesis	33/825	255/9706	0.00962962	0.0467507	0.035063	unc-44/dbn-1/nid-1/maph-1.2/dli-1/mek-1/Y48G9A.9/aipl-1/hcp-2/him-4/zig-11/unc-60/swan-1/spon-1/unc-89/max-2/vhp-1/kin-18/png-1/dys-1/pfn-3/unc-64/cebp-1/pmk-3/unc-37/unc-115/cab-1/catp-8/unc-33/crml-1/sax-7/unc-104/unc-73	33
BP	GO:0009994	oocyte differentiation	13/825	75/9706	0.0099376	0.0479926	0.0359945	mep-1/mek-1/gck-1/drh-3/cdk-1/pptr-2/elpc-3/ekl-1/elpc-1/npp-10/rsd-6/rme-2/ego-1	13
BP	GO:0048599	oocyte development	13/825	75/9706	0.0099376	0.0479926	0.0359945	mep-1/mek-1/gck-1/drh-3/cdk-1/pptr-2/elpc-3/ekl-1/elpc-1/npp-10/rsd-6/rme-2/ego-1	13
BP	GO:0048812	neuron projection morphogenesis	27/825	199/9706	0.0100373	0.0481657	0.0361243	unc-44/dbn-1/nid-1/maph-1.2/dli-1/mek-1/Y48G9A.9/him-4/zig-11/swan-1/spon-1/max-2/vhp-1/kin-18/png-1/unc-64/cebp-1/pmk-3/unc-37/unc-115/cab-1/catp-8/unc-33/crml-1/sax-7/unc-104/unc-73	27
BP	GO:0120039	plasma membrane bounded cell projection morphogenesis	27/825	199/9706	0.0100373	0.0481657	0.0361243	unc-44/dbn-1/nid-1/maph-1.2/dli-1/mek-1/Y48G9A.9/him-4/zig-11/swan-1/spon-1/max-2/vhp-1/kin-18/png-1/unc-64/cebp-1/pmk-3/unc-37/unc-115/cab-1/catp-8/unc-33/crml-1/sax-7/unc-104/unc-73	27
BP	GO:0008361	regulation of cell size	12/825	67/9706	0.010052	0.0481657	0.0361243	sma-1/dbn-1/mek-1/cyk-3/swan-1/vhp-1/png-1/cebp-1/pmk-3/crml-1/unc-104/unc-73	12
BP	GO:0000289	nuclear-transcribed mRNA poly(A) tail shortening	4/825	11/9706	0.0105238	0.0497783	0.0373337	ntl-3/ccr-4/ccf-1/panl-3	4
BP	GO:0007064	mitotic sister chromatid cohesion	4/825	11/9706	0.0105238	0.0497783	0.0373337	him-1/evl-14/F40F4.7/tim-1	4
BP	GO:0031125	rRNA 3'-end processing	4/825	11/9706	0.0105238	0.0497783	0.0373337	crn-3/exos-3/exos-2/exos-7	4
BP	GO:0032786	positive regulation of DNA-templated transcription, elongation	4/825	11/9706	0.0105238	0.0497783	0.0373337	emb-5/cdc-73/thoc-5/leo-1	4
BP	GO:0034243	regulation of transcription elongation by RNA polymerase II	4/825	11/9706	0.0105238	0.0497783	0.0373337	emb-5/cdc-73/bra-2/leo-1	4
CC	GO:0005694	chromosome	107/885	491/12383	1.39993e-26	5.03975e-24	3.31562e-24	top-2/swsn-4/mix-1/spt-16/spt-5/pbrm-1/hcp-1/isw-1/smc-4/him-1/mrg-1/cls-2/rfp-1/mcm-2/bub-1/ama-1/ctf-4/bet-2/usp-48/klp-19/ssl-1/plk-1/tlk-1/evl-14/chd-3/lin-53/dcp-66/hmg-4/mcm-3/npp-15/pola-1/mel-28/F44B9.8/lin-5/dpy-28/rod-1/ham-3/hmg-3/bet-1/hcp-2/smc-5/tac-1/cdc-37/him-10/rfc-3/lem-2/snfc-5/rfc-4/ubxn-3/drh-3/rad-50/nurf-1/sin-3/chd-7/swsn-2.2/air-1/rfc-2/npp-23/ztf-6/cdk-1/pri-1/spdl-1/li…	107
CC	GO:0005654	nucleoplasm	68/885	274/12383	2.21415e-20	3.98547e-18	2.62202e-18	top-2/hcf-1/spt-16/spt-5/cdc-48.1/nasp-2/emb-5/sart-3/ama-1/klp-19/ssl-1/chd-3/lin-53/dcp-66/hmg-4/smk-1/mel-28/pafo-1/dpy-28/wdr-5.1/sut-2/hmg-3/nxf-1/B0035.3/nasp-1/rbd-1/sin-3/swsn-2.2/rsp-3/cdc-73/usip-1/rsp-7/let-526/pqbp-1.1/rpb-9/mnat-1/sbds-1/paxt-1/ruvb-1/smn-1/uaf-1/rsp-2/hda-3/bub-3/henn-1/rtfo-1/tdp-1/pis-1/let-858/sir-2.1/smc-6/ctr-9/set-16/rpb-10/rpb-4/prp-4/cyh-1/ekl-4/leo-1/taf-4/…	68
CC	GO:0000793	condensed chromosome	44/885	137/12383	3.66186e-18	4.39424e-16	2.89095e-16	mix-1/hcp-1/smc-4/cls-2/mcm-2/bub-1/klp-19/plk-1/mcm-3/npp-15/mel-28/lin-5/dpy-28/rod-1/hcp-2/smc-5/tac-1/cdc-37/him-10/drh-3/rad-50/swsn-2.2/air-1/npp-23/spdl-1/knl-3/bub-3/ekl-1/smc-6/capg-1/dpy-26/cid-1/npp-10/trr-1/kbp-2/air-2/dnc-2/lin-54/syp-1/icp-1/mdf-1/san-1/knl-1/ego-1	44
CC	GO:0000775	chromosome, centromeric region	29/885	76/12383	1.21229e-14	1.09106e-12	7.17802e-13	mix-1/hcp-1/smc-4/cls-2/bub-1/plk-1/lin-53/npp-15/mel-28/lin-5/dpy-28/rod-1/hcp-2/tac-1/him-10/air-1/npp-23/spdl-1/cec-3/knl-3/bub-3/npp-10/kbp-2/air-2/dnc-2/icp-1/mdf-1/san-1/knl-1	29
CC	GO:0098687	chromosomal region	31/885	91/12383	5.65337e-14	4.07043e-12	2.67791e-12	mix-1/hcp-1/smc-4/cls-2/bub-1/plk-1/lin-53/npp-15/mel-28/lin-5/dpy-28/rod-1/hcp-2/tac-1/him-10/air-1/npp-23/spdl-1/cec-3/knl-3/hat-1/bub-3/sir-2.1/npp-10/kbp-2/air-2/dnc-2/icp-1/mdf-1/san-1/knl-1	31
CC	GO:0000779	condensed chromosome, centromeric region	25/885	63/12383	2.88897e-13	1.73338e-11	1.14038e-11	hcp-1/cls-2/bub-1/plk-1/npp-15/mel-28/lin-5/dpy-28/rod-1/hcp-2/tac-1/him-10/air-1/npp-23/spdl-1/knl-3/bub-3/npp-10/kbp-2/air-2/dnc-2/icp-1/mdf-1/san-1/knl-1	25
CC	GO:0005819	spindle	32/885	103/12383	4.08246e-13	2.04028e-11	1.34229e-11	top-2/hcp-1/nmy-2/cls-2/bmk-1/klp-19/plk-1/tbg-1/lin-5/rod-1/ebp-1/tac-1/cdc-37/zen-4/air-1/spdl-1/saps-1/aspm-1/rmd-1/rmd-2/sbds-1/ric-8/gip-1/ani-1/air-2/dnc-2/F33H2.6/klp-18/spd-1/icp-1/mdf-1/pph-5	32
CC	GO:0005635	nuclear envelope	35/885	122/12383	4.53395e-13	2.04028e-11	1.34229e-11	npp-14/C35A5.8/cec-5/npp-1/npp-15/mel-28/npp-11/ufd-2/nxf-1/lem-2/npp-13/npp-6/swsn-2.2/cec-4/npp-23/npp-3/ran-5/npp-4/zyg-12/sir-2.1/unc-84/npp-10/npp-12/dlc-1/ncbp-2/W08F4.3/npp-18/F54F2.9/amph-1/npp-2/lpin-1/mdf-1/npp-22/ulp-1/lem-4	35
CC	GO:0000776	kinetochore	24/885	60/12383	7.03759e-13	2.81503e-11	1.852e-11	hcp-1/cls-2/bub-1/plk-1/npp-15/mel-28/lin-5/rod-1/hcp-2/tac-1/him-10/air-1/npp-23/spdl-1/knl-3/bub-3/npp-10/kbp-2/air-2/dnc-2/icp-1/mdf-1/san-1/knl-1	24
CC	GO:0032993	protein-DNA complex	55/885	270/12383	8.18873e-13	2.94794e-11	1.93944e-11	swsn-4/mix-1/spt-16/spt-5/pbrm-1/isw-1/him-1/mrg-1/rfp-1/ama-1/bet-2/ssl-1/tlk-1/evl-14/chd-3/lin-53/dcp-66/hmg-4/pola-1/dpy-28/ham-3/hmg-3/bet-1/snfc-5/ubxn-3/nurf-1/sin-3/chd-7/swsn-2.2/ttb-1/pri-1/lin-61/let-526/spr-2/cec-3/ruvb-1/hda-3/let-858/sir-2.1/capg-1/dpy-26/lin-35/cbp-1/trr-1/hil-3/swsn-3/ekl-4/cec-7/xpb-1/brf-1/pcaf-1/cdk-9/knl-1/F10C2.4/sumv-2	55
CC	GO:0005643	nuclear pore	18/885	38/12383	1.7127e-11	5.60521e-10	3.68764e-10	npp-14/C35A5.8/npp-1/npp-15/mel-28/npp-11/nxf-1/npp-13/npp-6/npp-23/npp-3/ran-5/npp-4/npp-10/npp-12/npp-18/npp-2/npp-22	18
CC	GO:0000785	chromatin	49/885	247/12383	4.0537e-11	1.21611e-09	8.00072e-10	swsn-4/mix-1/spt-16/spt-5/pbrm-1/isw-1/him-1/mrg-1/rfp-1/ama-1/bet-2/ssl-1/tlk-1/evl-14/chd-3/lin-53/dcp-66/hmg-4/dpy-28/ham-3/hmg-3/bet-1/snfc-5/ubxn-3/nurf-1/sin-3/chd-7/swsn-2.2/lin-61/let-526/spr-2/cec-3/ruvb-1/hda-3/let-858/sir-2.1/capg-1/dpy-26/lin-35/cbp-1/trr-1/hil-3/swsn-3/ekl-4/cec-7/pcaf-1/cdk-9/knl-1/sumv-2	49
CC	GO:0005874	microtubule	32/885	126/12383	1.55331e-10	4.01925e-09	2.64424e-09	sma-1/cls-2/bmk-1/klp-19/eat-3/tbg-1/maph-1.2/lin-5/klp-12/rod-1/dli-1/ebp-1/tac-1/zen-4/drp-1/air-1/spas-1/spdl-1/saps-1/rmd-1/rmd-2/ric-8/zyg-12/gip-1/ani-1/dlc-1/air-2/dnc-2/F33H2.6/klp-18/spd-1/unc-104	32
CC	GO:0140535	intracellular protein-containing complex	68/885	423/12383	1.56304e-10	4.01925e-09	2.64424e-09	mrg-1/rfp-1/ama-1/usp-14/F56F11.4/ncbp-1/pola-1/rpn-13/dcn-1/pafo-1/ufd-2/daf-31/rde-4/zen-4/ntl-3/cul-2/natc-2/cdc-73/pri-1/ccr-4/mat-3/elpc-2/F40F4.7/rpb-9/pbs-3/ife-4/mnat-1/ntl-9/dsbn-1/rpoa-49/ruvb-1/eif-2Bgamma/rtfo-1/ntl-2/elpc-3/pas-4/mat-1/ari-1.3/elpc-1/ctr-9/dcaf-1/rpoa-2/cbp-1/ubr-1/trr-1/rpb-10/ncbp-2/rpb-4/cup-2/ccf-1/fnta-1/cyh-1/ekl-4/leo-1/cec-7/taf-4/xpb-1/ari-1.4/cul-4/pcaf-1/F…	68
CC	GO:0005938	cell cortex	32/885	129/12383	2.99099e-10	7.17839e-09	4.72262e-09	sma-1/pod-1/nmy-2/cls-2/spc-1/bub-1/dbn-1/par-1/spd-5/lin-5/dab-1/aipl-1/ebp-1/unc-61/unc-59/cav-1/saps-1/par-6/kin-18/ric-8/sec-8/sec-5/ani-1/pfn-3/tth-1/rab-8/egl-30/klp-18/sec-10/sec-3/knl-1/lgl-1	32
CC	GO:0015630	microtubule cytoskeleton	52/885	289/12383	4.31269e-10	9.70354e-09	6.38391e-09	top-2/sma-1/hcp-1/nmy-2/cls-2/bmk-1/klp-19/plk-1/eat-3/spd-5/tbg-1/maph-1.2/lin-5/klp-12/rod-1/dli-1/ebp-1/tac-1/cdc-37/unc-61/zen-4/cyk-3/unc-59/drp-1/air-1/spas-1/cdk-1/spdl-1/rsa-2/saps-1/aspm-1/rmd-1/rmd-2/sbds-1/spd-2/klp-17/ric-8/zyg-12/gip-1/ani-1/dlc-1/air-2/dnc-2/F33H2.6/cap-2/klp-18/spd-1/icp-1/mdf-1/pcaf-1/pph-5/unc-104	52
CC	GO:0070603	SWI/SNF superfamily-type complex	15/885	31/12383	5.86494e-10	1.24199e-08	8.17097e-09	swsn-4/pbrm-1/ssl-1/chd-3/lin-53/dcp-66/ham-3/snfc-5/nurf-1/swsn-2.2/let-526/ruvb-1/hda-3/swsn-3/ekl-4	15
CC	GO:0031965	nuclear membrane	18/885	51/12383	5.84294e-09	1.16859e-07	7.68808e-08	npp-14/cec-5/npp-15/mel-28/ufd-2/lem-2/npp-6/cec-4/zyg-12/sir-2.1/unc-84/npp-10/W08F4.3/F54F2.9/npp-2/mdf-1/npp-22/lem-4	18
CC	GO:1990234	transferase complex	58/885	367/12383	7.00563e-09	1.26536e-07	8.32472e-08	hcf-1/mrg-1/rfp-1/ama-1/tps-1/lin-53/pola-1/dcn-1/pafo-1/wdr-5.1/ufd-2/smc-5/daf-31/fntb-1/wdr-4/cul-2/natc-2/cdc-73/pri-1/mat-3/tps-2/F40F4.7/rpb-9/mnat-1/rpoa-49/ruvb-1/rtfo-1/pis-1/mat-1/ari-1.3/smc-6/ctr-9/dcaf-1/rpoa-2/set-16/cbp-1/ubr-1/trr-1/rpb-10/rpb-4/cup-2/fnta-1/cyh-1/ekl-4/leo-1/cec-7/taf-4/xpb-1/ari-1.4/cul-4/pcaf-1/vacl-14/F10C2.4/sumv-2/F10G7.10/cra-1/ego-1/pole-1	58
CC	GO:0000228	nuclear chromosome	25/885	95/12383	7.20545e-09	1.26536e-07	8.32472e-08	ctf-4/klp-19/ssl-1/pola-1/dpy-28/smc-5/snfc-5/drh-3/rad-50/air-1/pri-1/ruvb-1/ekl-1/smc-6/dpy-26/cid-1/air-2/ekl-4/lin-54/syp-1/lron-7/F10C2.4/tim-1/ego-1/pole-1	25
CC	GO:0099512	supramolecular fiber	53/885	322/12383	7.67686e-09	1.26536e-07	8.32472e-08	sma-1/lev-11/nmy-2/cls-2/let-502/dbn-1/bmk-1/klp-19/eat-3/tbg-1/maph-1.2/lin-5/klp-12/rod-1/dli-1/hcp-2/ebp-1/tac-1/zen-4/drp-1/unc-60/air-1/spas-1/F42C5.9/spdl-1/spon-1/saps-1/unc-89/rmd-1/tni-3/gst-4/rmd-2/allo-1/hip-1/ric-8/zyg-12/gip-1/deb-1/ani-1/dys-1/pfn-3/dlc-1/air-2/arx-5/F42H10.3/dnc-2/F33H2.6/unc-95/klp-18/spd-1/pkn-1/sax-7/unc-104	53
CC	GO:0099513	polymeric cytoskeletal fiber	34/885	161/12383	7.73274e-09	1.26536e-07	8.32472e-08	sma-1/lev-11/cls-2/dbn-1/bmk-1/klp-19/eat-3/tbg-1/maph-1.2/lin-5/klp-12/rod-1/dli-1/ebp-1/tac-1/zen-4/drp-1/air-1/spas-1/spdl-1/saps-1/rmd-1/rmd-2/ric-8/zyg-12/gip-1/ani-1/dlc-1/air-2/dnc-2/F33H2.6/klp-18/spd-1/unc-104	34
CC	GO:0099081	supramolecular polymer	53/885	324/12383	9.55823e-09	1.49607e-07	9.84257e-08	sma-1/lev-11/nmy-2/cls-2/let-502/dbn-1/bmk-1/klp-19/eat-3/tbg-1/maph-1.2/lin-5/klp-12/rod-1/dli-1/hcp-2/ebp-1/tac-1/zen-4/drp-1/unc-60/air-1/spas-1/F42C5.9/spdl-1/spon-1/saps-1/unc-89/rmd-1/tni-3/gst-4/rmd-2/allo-1/hip-1/ric-8/zyg-12/gip-1/deb-1/ani-1/dys-1/pfn-3/dlc-1/air-2/arx-5/F42H10.3/dnc-2/F33H2.6/unc-95/klp-18/spd-1/pkn-1/sax-7/unc-104	53
CC	GO:1990904	ribonucleoprotein complex	66/885	472/12383	8.89259e-08	1.33389e-06	8.77558e-07	sftb-2/prp-21/cyn-13/ifet-1/ppw-1/uaf-2/rnp-2/prp-3/eif-2A/alg-2/rnp-6/K10C3.5/cdl-1/rde-4/ddx-23/unc-60/rnp-7/sup-26/cyn-16/F40F8.11/tag-151/F25G6.9/isy-1/cyn-12/mrpl-16/mrpl-9/mrps-15/rsp-8/rbm-22/uaf-1/gkow-1/riok-3/mrpl-45/T02H6.1/prp-31/let-858/F25G6.8/eif-1/cyn-10/mrpl-23/R02F2.9/mrpl-41/mrpl-21/mrpl-20/mrps-14/bcas-2/ZK795.3/prp-38/prp-4/mrps-35/smi-1/F10E7.5/cyn-4/krr-1/wdr-12/cus-2/sacy-…	66
CC	GO:0005876	spindle microtubule	13/885	33/12383	1.73706e-07	2.50136e-06	1.64563e-06	cls-2/bmk-1/lin-5/rod-1/ebp-1/air-1/saps-1/rmd-1/rmd-2/ric-8/air-2/dnc-2/F33H2.6	13
CC	GO:0051233	spindle midzone	10/885	20/12383	3.15714e-07	4.37143e-06	2.87594e-06	cls-2/bmk-1/plk-1/lin-5/ebp-1/zen-4/air-1/aspm-1/air-2/spd-1	10
CC	GO:0000922	spindle pole	14/885	40/12383	3.28483e-07	4.37977e-06	2.88143e-06	bmk-1/plk-1/lin-5/tac-1/air-1/spdl-1/saps-1/aspm-1/rmd-1/rmd-2/gip-1/air-2/F33H2.6/klp-18	14
CC	GO:0005681	spliceosomal complex	26/885	122/12383	3.68863e-07	4.74252e-06	3.12008e-06	sftb-2/prp-21/cyn-13/uaf-2/ddx-23/rnp-7/cyn-16/F40F8.11/isy-1/cyn-12/rsp-8/rbm-22/uaf-1/gkow-1/prp-31/let-858/cyn-10/bcas-2/prp-38/smi-1/cyn-4/cus-2/sacy-1/stip-1/smu-1/mog-5	26
CC	GO:0031967	organelle envelope	53/885	368/12383	6.79528e-07	8.15434e-06	5.3647e-06	let-721/npp-14/C35A5.8/eat-3/cec-5/npp-1/npp-15/mel-28/cpt-1/npp-11/pgam-5/nduf-2.2/ufd-2/letm-1/nxf-1/nuo-3/C34C12.8/lem-2/T23G5.2/npp-13/npp-6/swsn-2.2/drp-1/cec-4/npp-23/npp-3/nduf-7/psd-1/ran-5/npp-4/zyg-12/sir-2.1/unc-84/npp-10/npp-12/T27E9.2/dlc-1/F42H10.2/ncbp-2/W08F4.3/immp-1/mtx-2/coq-5/npp-18/F54F2.9/amph-1/miro-1/npp-2/lpin-1/mdf-1/npp-22/ulp-1/lem-4	53
CC	GO:0031975	envelope	53/885	368/12383	6.79528e-07	8.15434e-06	5.3647e-06	let-721/npp-14/C35A5.8/eat-3/cec-5/npp-1/npp-15/mel-28/cpt-1/npp-11/pgam-5/nduf-2.2/ufd-2/letm-1/nxf-1/nuo-3/C34C12.8/lem-2/T23G5.2/npp-13/npp-6/swsn-2.2/drp-1/cec-4/npp-23/npp-3/nduf-7/psd-1/ran-5/npp-4/zyg-12/sir-2.1/unc-84/npp-10/npp-12/T27E9.2/dlc-1/F42H10.2/ncbp-2/W08F4.3/immp-1/mtx-2/coq-5/npp-18/F54F2.9/amph-1/miro-1/npp-2/lpin-1/mdf-1/npp-22/ulp-1/lem-4	53
CC	GO:0000794	condensed nuclear chromosome	14/885	46/12383	2.2656e-06	2.63102e-05	1.73093e-05	klp-19/dpy-28/smc-5/drh-3/rad-50/air-1/ekl-1/smc-6/dpy-26/cid-1/air-2/lin-54/syp-1/ego-1	14
CC	GO:0036464	cytoplasmic ribonucleoprotein granule	28/885	153/12383	3.37476e-06	3.7966e-05	2.49777e-05	deps-1/par-1/glh-2/dcap-1/ifet-1/ppw-1/edc-3/alg-2/ddx-23/dcap-2/ntl-3/drh-3/glh-4/tiar-2/gls-1/par-6/ntl-9/C46F11.4/patr-1/disl-2/cid-1/npp-10/ccf-1/sacy-1/panl-3/rsd-6/mut-16/ego-1	28
CC	GO:0035770	ribonucleoprotein granule	28/885	155/12383	4.38569e-06	4.78439e-05	3.14763e-05	deps-1/par-1/glh-2/dcap-1/ifet-1/ppw-1/edc-3/alg-2/ddx-23/dcap-2/ntl-3/drh-3/glh-4/tiar-2/gls-1/par-6/ntl-9/C46F11.4/patr-1/disl-2/cid-1/npp-10/ccf-1/sacy-1/panl-3/rsd-6/mut-16/ego-1	28
CC	GO:0015629	actin cytoskeleton	24/885	122/12383	4.59529e-06	4.8656e-05	3.20105e-05	sma-1/lev-11/nmy-2/spc-1/dbn-1/aipl-1/hcp-2/arx-7/unc-60/hum-1/hum-8/mlc-7/tni-3/arx-4/arx-1/arx-2/ani-1/arx-5/dnc-2/arx-3/cap-2/unc-115/tag-273/lgl-1	24
CC	GO:0008023	transcription elongation factor complex	10/885	26/12383	6.10906e-06	6.28361e-05	4.13395e-05	spt-16/spt-5/emb-5/hmg-4/pafo-1/hmg-3/cdc-73/rtfo-1/ctr-9/leo-1	10
CC	GO:0005657	replication fork	10/885	28/12383	1.32311e-05	0.000132311	8.70464e-05	ctf-4/pola-1/F44B9.8/rfc-3/rfc-4/rfc-2/pri-1/rfc-1/F10C2.4/tim-1	10
CC	GO:0055029	nuclear DNA-directed RNA polymerase complex	17/885	75/12383	1.62628e-05	0.000158233	0.000104101	ama-1/pola-1/pafo-1/cdc-73/pri-1/rpb-9/mnat-1/rpoa-49/rtfo-1/ctr-9/rpoa-2/rpb-10/rpb-4/cyh-1/leo-1/taf-4/xpb-1	17
CC	GO:0071013	catalytic step 2 spliceosome	14/885	54/12383	1.78961e-05	0.000166033	0.000109232	sftb-2/prp-21/cyn-13/ddx-23/cyn-16/F40F8.11/isy-1/cyn-12/rbm-22/let-858/cyn-10/bcas-2/cyn-4/mog-5	14
CC	GO:0031248	protein acetyltransferase complex	12/885	41/12383	1.87506e-05	0.000166033	0.000109232	mrg-1/daf-31/natc-2/F40F4.7/ruvb-1/cbp-1/trr-1/ekl-4/cec-7/pcaf-1/sumv-2/cra-1	12
CC	GO:1902493	acetyltransferase complex	12/885	41/12383	1.87506e-05	0.000166033	0.000109232	mrg-1/daf-31/natc-2/F40F4.7/ruvb-1/cbp-1/trr-1/ekl-4/cec-7/pcaf-1/sumv-2/cra-1	12
CC	GO:0030136	clathrin-coated vesicle	10/885	29/12383	1.89093e-05	0.000166033	0.000109232	dab-1/hipr-1/rab-8/unc-101/unc-11/vps-18/apa-2/fcho-1/apg-1/rme-6	10
CC	GO:0000428	DNA-directed RNA polymerase complex	17/885	76/12383	1.95758e-05	0.000167793	0.00011039	ama-1/pola-1/pafo-1/cdc-73/pri-1/rpb-9/mnat-1/rpoa-49/rtfo-1/ctr-9/rpoa-2/rpb-10/rpb-4/cyh-1/leo-1/taf-4/xpb-1	17
CC	GO:0030880	RNA polymerase complex	18/885	84/12383	2.09931e-05	0.000175757	0.000115629	ama-1/pola-1/pafo-1/cdc-73/pri-1/rpb-9/mnat-1/rpoa-49/rtfo-1/ctr-9/rpoa-2/rpb-10/rpb-4/cyh-1/leo-1/taf-4/xpb-1/ego-1	18
CC	GO:0031982	vesicle	53/885	417/12383	2.77274e-05	0.00022686	0.00014925	rme-1/alx-1/snx-1/snx-6/ZK632.12/eea-1/dab-1/sec-31/snb-1/ptp-2/unc-18/pad-1/hgrs-1/cav-1/unc-57/tsg-101/hipr-1/vps-16/itsn-1/hum-8/ilys-3/vps-24/C07A12.7/asps-1/cnt-1/ego-2/ppk-3/vps-37/cpi-1/cup-2/snx-3/scm-1/did-2/rab-8/vps-26/mvb-12/sel-9/unc-64/T23G11.7/amph-1/ced-6/ile-2/unc-101/unc-11/toca-1/vps-18/vacl-14/apa-2/fcho-1/rme-2/apg-1/rme-6/soap-1	53
CC	GO:1904949	ATPase complex	16/885	72/12383	3.72471e-05	0.000297977	0.000196037	swsn-4/pbrm-1/ssl-1/chd-3/lin-53/dcp-66/ham-3/snfc-5/nurf-1/swsn-2.2/let-526/ruvb-1/hda-3/unc-32/swsn-3/ekl-4	16
CC	GO:0072686	mitotic spindle	11/885	38/12383	4.67978e-05	0.000363857	0.000239379	nmy-2/cls-2/bmk-1/cdc-37/zen-4/rmd-1/rmd-2/F33H2.6/spd-1/mdf-1/pph-5	11
CC	GO:0005768	endosome	30/885	194/12383	4.75035e-05	0.000363857	0.000239379	rme-1/alx-1/snx-1/ZK632.12/eea-1/pad-1/hgrs-1/tsg-101/vps-16/ilys-3/vps-24/C07A12.7/cnt-1/ego-2/ppk-3/vps-37/cup-2/snx-3/scm-1/did-2/rab-8/vps-26/mvb-12/T23G11.7/amph-1/toca-1/vps-18/vacl-14/rme-2/rme-6	30
CC	GO:0043186	P granule	18/885	90/12383	5.56728e-05	0.000400844	0.000263713	deps-1/par-1/glh-2/dcap-1/ifet-1/ddx-23/dcap-2/drh-3/glh-4/gls-1/par-6/C46F11.4/cid-1/npp-10/ccf-1/sacy-1/rsd-6/ego-1	18
CC	GO:0045495	pole plasm	18/885	90/12383	5.56728e-05	0.000400844	0.000263713	deps-1/par-1/glh-2/dcap-1/ifet-1/ddx-23/dcap-2/drh-3/glh-4/gls-1/par-6/C46F11.4/cid-1/npp-10/ccf-1/sacy-1/rsd-6/ego-1	18
CC	GO:0060293	germ plasm	18/885	90/12383	5.56728e-05	0.000400844	0.000263713	deps-1/par-1/glh-2/dcap-1/ifet-1/ddx-23/dcap-2/drh-3/glh-4/gls-1/par-6/C46F11.4/cid-1/npp-10/ccf-1/sacy-1/rsd-6/ego-1	18
CC	GO:0005637	nuclear inner membrane	7/885	16/12383	6.00077e-05	0.000423584	0.000278673	cec-5/mel-28/lem-2/cec-4/sir-2.1/unc-84/W08F4.3	7
CC	GO:0031410	cytoplasmic vesicle	51/885	411/12383	7.35681e-05	0.000499708	0.000328755	rme-1/alx-1/snx-1/snx-6/ZK632.12/eea-1/dab-1/sec-31/snb-1/ptp-2/unc-18/pad-1/hgrs-1/cav-1/unc-57/tsg-101/hipr-1/vps-16/itsn-1/hum-8/ilys-3/vps-24/C07A12.7/cnt-1/ego-2/ppk-3/vps-37/cup-2/snx-3/scm-1/did-2/rab-8/vps-26/mvb-12/sel-9/unc-64/T23G11.7/amph-1/ced-6/ile-2/unc-101/unc-11/toca-1/vps-18/vacl-14/apa-2/fcho-1/rme-2/apg-1/rme-6/soap-1	51
CC	GO:0097708	intracellular vesicle	51/885	411/12383	7.35681e-05	0.000499708	0.000328755	rme-1/alx-1/snx-1/snx-6/ZK632.12/eea-1/dab-1/sec-31/snb-1/ptp-2/unc-18/pad-1/hgrs-1/cav-1/unc-57/tsg-101/hipr-1/vps-16/itsn-1/hum-8/ilys-3/vps-24/C07A12.7/cnt-1/ego-2/ppk-3/vps-37/cup-2/snx-3/scm-1/did-2/rab-8/vps-26/mvb-12/sel-9/unc-64/T23G11.7/amph-1/ced-6/ile-2/unc-101/unc-11/toca-1/vps-18/vacl-14/apa-2/fcho-1/rme-2/apg-1/rme-6/soap-1	51
CC	GO:0016591	RNA polymerase II, holoenzyme	13/885	54/12383	8.2251e-05	0.00054834	0.00036075	ama-1/pafo-1/cdc-73/rpb-9/mnat-1/rtfo-1/ctr-9/rpb-10/rpb-4/cyh-1/leo-1/taf-4/xpb-1	13
CC	GO:0032153	cell division site	8/885	24/12383	0.000172755	0.00113076	0.000743921	pod-1/nmy-2/let-502/unc-61/zen-4/unc-59/gip-1/ani-1	8
CC	GO:0005730	nucleolus	28/885	189/12383	0.000178449	0.00114717	0.000754717	sart-3/ufd-2/nxf-1/adr-2/rbd-1/tag-151/dis-3/xrn-2/crn-3/rpb-9/sbds-1/paxt-1/rpoa-49/F55A12.5/F33H1.4/rpoa-2/rsd-2/rpb-10/ZK795.3/F10E7.5/atx-3/krr-1/wdr-12/parp-2/K05C4.5/K04C2.2/Y53C12B.1/F55F10.1	28
CC	GO:0032154	cleavage furrow	7/885	19/12383	0.000218527	0.00138017	0.000908006	pod-1/nmy-2/let-502/unc-61/zen-4/unc-59/ani-1	7
CC	GO:0010008	endosome membrane	18/885	107/12383	0.000539707	0.0033499	0.00220388	rme-1/snx-1/hgrs-1/tsg-101/vps-16/vps-24/cnt-1/ppk-3/vps-37/snx-3/scm-1/did-2/rab-8/mvb-12/T23G11.7/vps-18/vacl-14/rme-2	18
CC	GO:0009898	cytoplasmic side of plasma membrane	11/885	49/12383	0.000549065	0.00335023	0.0022041	akt-1/gck-1/daf-18/gpc-2/cav-1/gpb-1/par-6/cnt-1/ced-6/egl-30/gpa-13	11
CC	GO:0000176	nuclear exosome (RNase complex)	5/885	11/12383	0.000591897	0.00351936	0.00231537	dis-3/crn-3/exos-3/exos-2/exos-7	5
CC	GO:0000932	P-body	9/885	35/12383	0.000606112	0.00351936	0.00231537	dcap-1/edc-3/dcap-2/ntl-3/ntl-9/patr-1/disl-2/ccf-1/panl-3	9
CC	GO:0005684	U2-type spliceosomal complex	9/885	35/12383	0.000606112	0.00351936	0.00231537	sftb-2/prp-21/rnp-7/F40F8.11/rbm-22/uaf-1/cus-2/stip-1/smu-1	9
CC	GO:0098552	side of membrane	15/885	83/12383	0.000711175	0.00406386	0.00267359	clec-266/clec-87/clec-91/akt-1/gck-1/daf-18/gpc-2/cav-1/gpb-1/par-6/cnt-1/vha-20/ced-6/egl-30/gpa-13	15
CC	GO:0000118	histone deacetylase complex	8/885	29/12383	0.000731963	0.00411729	0.00270875	ssl-1/chd-3/lin-53/dcp-66/sin-3/ruvb-1/hda-3/ekl-4	8
CC	GO:0030863	cortical cytoskeleton	7/885	23/12383	0.000825918	0.00457431	0.00300942	sma-1/spc-1/dbn-1/spd-5/aipl-1/ani-1/lgl-1	7
CC	GO:0030135	coated vesicle	13/885	68/12383	0.00091803	0.00494207	0.00325136	dab-1/sec-31/hipr-1/rab-8/sel-9/ile-2/unc-101/unc-11/vps-18/apa-2/fcho-1/apg-1/rme-6	13
CC	GO:0009986	cell surface	19/885	121/12383	0.000919774	0.00494207	0.00325136	clec-266/ttr-25/clec-87/clec-91/ttr-18/ttr-30/ttr-5/ttr-6/ttr-51/ttr-17/ttr-26/ttr-50/ttr-41/C14B9.2/ttr-45/ttr-47/ttr-32/ttr-48/vha-20	19
CC	GO:0005875	microtubule associated complex	12/885	60/12383	0.000943516	0.00498371	0.00327876	klp-19/maph-1.2/klp-12/dli-1/zen-4/air-1/dlc-1/air-2/dnc-2/cap-2/klp-18/unc-104	12
CC	GO:0005849	mRNA cleavage factor complex	5/885	12/12383	0.000955211	0.00498371	0.00327876	cpf-1/cfim-2/symk-1/pcf-11/cpsf-3	5
CC	GO:0005813	centrosome	15/885	86/12383	0.00104217	0.00535973	0.00352614	cls-2/plk-1/spd-5/tbg-1/dli-1/ebp-1/tac-1/zen-4/air-1/rsa-2/spd-2/zyg-12/gip-1/air-2/dnc-2	15
CC	GO:0030139	endocytic vesicle	10/885	45/12383	0.00105784	0.00536371	0.00352876	rme-1/snx-1/snx-6/eea-1/itsn-1/hum-8/ced-6/apa-2/rme-6/soap-1	10
CC	GO:0098562	cytoplasmic side of membrane	11/885	53/12383	0.00110512	0.00552559	0.00363525	akt-1/gck-1/daf-18/gpc-2/cav-1/gpb-1/par-6/cnt-1/ced-6/egl-30/gpa-13	11
CC	GO:0000178	exosome (RNase complex)	5/885	13/12383	0.00146142	0.00720699	0.00474144	dis-3/crn-3/exos-3/exos-2/exos-7	5
CC	GO:0048471	perinuclear region of cytoplasm	18/885	117/12383	0.00157522	0.00750217	0.00493564	rme-1/cdc-48.1/ran-2/deps-1/sut-2/dcap-2/ubxn-3/cav-1/spas-1/tofu-6/henn-1/sir-2.1/rsd-2/cid-1/cup-2/amph-1/toca-1/mut-16	18
CC	GO:0030496	midbody	6/885	19/12383	0.00158379	0.00750217	0.00493564	plk-1/unc-61/zen-4/unc-59/ani-1/air-2	6
CC	GO:0036452	ESCRT complex	6/885	19/12383	0.00158379	0.00750217	0.00493564	hgrs-1/tsg-101/vps-24/vps-37/did-2/mvb-12	6
CC	GO:0000123	histone acetyltransferase complex	8/885	33/12383	0.00183486	0.00857859	0.00564381	mrg-1/ruvb-1/cbp-1/trr-1/ekl-4/cec-7/pcaf-1/sumv-2	8
CC	GO:0030864	cortical actin cytoskeleton	6/885	20/12383	0.00212731	0.00975457	0.00641748	sma-1/spc-1/dbn-1/aipl-1/ani-1/lgl-1	6
CC	GO:1905354	exoribonuclease complex	5/885	14/12383	0.00214059	0.00975457	0.00641748	dis-3/crn-3/exos-3/exos-2/exos-7	5
CC	GO:0019898	extrinsic component of membrane	11/885	59/12383	0.00274186	0.0123384	0.00811735	hmp-1/gpc-2/gpb-1/par-6/hmp-2/coq-5/egl-30/gpa-13/unc-11/vacl-14/unc-73	11
CC	GO:0019897	extrinsic component of plasma membrane	8/885	36/12383	0.00330539	0.0146287	0.00962411	hmp-1/gpc-2/gpb-1/par-6/hmp-2/egl-30/gpa-13/unc-11	8
CC	GO:0016604	nuclear body	10/885	52/12383	0.00333208	0.0146287	0.00962411	ama-1/sut-2/rbd-1/rsp-3/pqbp-1.1/smn-1/uaf-1/rsp-2/let-858/prp-4	10
CC	GO:1902562	H4 histone acetyltransferase complex	6/885	22/12383	0.00362117	0.0157063	0.0103331	mrg-1/ruvb-1/trr-1/ekl-4/cec-7/sumv-2	6
CC	GO:0000177	cytoplasmic exosome (RNase complex)	4/885	10/12383	0.00383867	0.0164514	0.0108233	dis-3/exos-3/exos-2/exos-7	4
CC	GO:0061695	transferase complex, transferring phosphorus-containing groups	21/885	157/12383	0.00393605	0.0165696	0.0109011	ama-1/pola-1/pafo-1/cdc-73/pri-1/rpb-9/mnat-1/rpoa-49/rtfo-1/ctr-9/rpoa-2/rpb-10/rpb-4/cyh-1/leo-1/taf-4/xpb-1/vacl-14/F10C2.4/ego-1/pole-1	21
CC	GO:0055037	recycling endosome	8/885	37/12383	0.0039583	0.0165696	0.0109011	rme-1/alx-1/ilys-3/cnt-1/scm-1/rab-8/amph-1/toca-1	8
CC	GO:0005912	adherens junction	9/885	46/12383	0.00466315	0.0192958	0.0126946	dlg-1/hmp-1/let-502/tbg-1/him-4/hmp-2/deb-1/mel-11/sax-7	9
CC	GO:0120114	Sm-like protein family complex	10/885	55/12383	0.00507566	0.0207641	0.0136606	sftb-2/prp-21/rnp-2/prp-3/rnp-7/F40F8.11/prp-31/prp-4/smi-1/cus-2	10
CC	GO:0097525	spliceosomal snRNP complex	9/885	47/12383	0.00541046	0.021885	0.014398	sftb-2/prp-21/rnp-2/prp-3/rnp-7/F40F8.11/prp-31/prp-4/cus-2	9
CC	GO:0099023	vesicle tethering complex	8/885	39/12383	0.00555819	0.0222328	0.0146268	vps-16/sec-8/cogc-1/sec-5/cogc-2/sec-10/vps-18/sec-3	8
CC	GO:0017053	transcription repressor complex	4/885	11/12383	0.00569397	0.0222807	0.0146584	lin-53/lin-37/lin-54/lin-9	4
CC	GO:0030131	clathrin adaptor complex	4/885	11/12383	0.00569397	0.0222807	0.0146584	apb-1/unc-101/apa-2/apg-1	4
CC	GO:0030532	small nuclear ribonucleoprotein complex	9/885	48/12383	0.00624712	0.0241824	0.0159095	sftb-2/prp-21/rnp-2/prp-3/rnp-7/F40F8.11/prp-31/prp-4/cus-2	9
CC	GO:0005769	early endosome	10/885	57/12383	0.00658779	0.0252298	0.0165986	rme-1/snx-1/ZK632.12/eea-1/hgrs-1/cnt-1/cup-2/snx-3/vps-18/rme-6	10
CC	GO:0016607	nuclear speck	7/885	34/12383	0.00910923	0.0345192	0.02271	sut-2/rbd-1/rsp-3/uaf-1/rsp-2/let-858/prp-4	7
CC	GO:0043596	nuclear replication fork	5/885	19/12383	0.00922018	0.0345757	0.0227472	ctf-4/pola-1/pri-1/F10C2.4/tim-1	5
CC	GO:0005665	RNA polymerase II, core complex	4/885	13/12383	0.0109975	0.039991	0.0263099	ama-1/rpb-9/rpb-10/rpb-4	4
CC	GO:0005905	clathrin-coated pit	4/885	13/12383	0.0109975	0.039991	0.0263099	dab-1/unc-11/apa-2/fcho-1	4
CC	GO:0030119	AP-type membrane coat adaptor complex	4/885	13/12383	0.0109975	0.039991	0.0263099	apb-1/unc-101/apa-2/apg-1	4
CC	GO:0005871	kinesin complex	5/885	20/12383	0.0115845	0.0404894	0.0266378	klp-19/klp-12/zen-4/klp-18/unc-104	5
CC	GO:0035267	NuA4 histone acetyltransferase complex	5/885	20/12383	0.0115845	0.0404894	0.0266378	mrg-1/ruvb-1/trr-1/ekl-4/cec-7	5
CC	GO:0043189	H4/H2A histone acetyltransferase complex	5/885	20/12383	0.0115845	0.0404894	0.0266378	mrg-1/ruvb-1/trr-1/ekl-4/cec-7	5
CC	GO:0071011	precatalytic spliceosome	5/885	20/12383	0.0115845	0.0404894	0.0266378	sftb-2/F40F8.11/prp-31/prp-38/smu-1	5
CC	GO:0012506	vesicle membrane	25/885	217/12383	0.0120978	0.0418771	0.0275508	rme-1/snx-1/sec-31/snb-1/hgrs-1/tsg-101/vps-16/vps-24/asps-1/cnt-1/ppk-3/vps-37/snx-3/scm-1/did-2/rab-8/mvb-12/sel-9/T23G11.7/unc-101/vps-18/vacl-14/apa-2/rme-2/apg-1	25
CC	GO:0005815	microtubule organizing center	19/885	153/12383	0.0128173	0.0439452	0.0289113	cls-2/plk-1/spd-5/tbg-1/lin-5/dli-1/ebp-1/tac-1/zen-4/cyk-3/air-1/cdk-1/rsa-2/spd-2/zyg-12/gip-1/air-2/dnc-2/pcaf-1	19
CC	GO:0140534	endoplasmic reticulum protein-containing complex	9/885	54/12383	0.0135231	0.0459275	0.0302155	cdc-48.1/T24H7.2/asna-1/npl-4.2/perm-3/cup-2/Y43F8C.7/ZK1307.8/T14G8.3	9
MF	GO:0044877	protein-containing complex binding	78/828	335/9607	1.01074e-16	4.95261e-14	4.06422e-14	mix-1/sma-1/spt-16/pbrm-1/pod-1/isw-1/lev-11/cdc-48.1/nmy-2/emb-5/C14C10.5/spc-1/hmp-1/dbn-1/cash-1/ctf-4/usp-14/cor-1/chd-3/hmg-4/pola-1/rpn-13/pafo-1/lin-5/aipl-1/eif-2A/hmg-3/K10C3.5/hcp-2/letm-1/him-10/lem-2/ubxn-3/frl-1/chd-7/arx-7/unc-60/ztf-6/T25G3.3/lin-61/rbm-39/hipr-1/hum-1/spr-5/hum-8/let-526/pqbp-1.1/spr-2/cec-3/arx-4/arx-1/arx-2/tdp-1/coh-1/hira-1/ipla-3/deb-1/ani-1/cbp-1/eif-1/cup-2…	78
MF	GO:0140657	ATP-dependent activity	77/828	388/9607	1.41128e-12	3.45765e-10	2.83742e-10	rme-1/mcm-5/top-2/swsn-4/mix-1/isw-1/cdc-48.1/uba-2/smc-4/nmy-2/him-1/hsp-110/mcm-6/acs-4/T24H7.2/mcm-2/mcm-7/bmk-1/klp-19/ssl-1/F56F11.4/glh-2/chd-3/mcm-3/F44B9.8/lonp-1/klp-12/aos-1/asna-1/acs-11/F44E5.4/hcp-2/smc-5/rfc-3/rfc-4/rfl-1/zen-4/wapl-1/ddx-23/msh-2/drh-3/mca-3/rad-50/chd-7/glh-4/spas-1/rfc-2/hum-1/msh-6/hum-8/clpp-1/ruvb-1/C46F11.4/acs-17/klp-17/smg-2/rfc-1/mtr-4/unc-32/tat-4/E02H1.6…	77
MF	GO:0008092	cytoskeletal protein binding	60/828	267/9607	2.16498e-12	3.53613e-10	2.90183e-10	sma-1/pod-1/lev-11/nmy-2/cls-2/spc-1/hmp-1/dbn-1/bmk-1/klp-19/cor-1/par-1/eat-3/maph-1.2/klp-12/aipl-1/hcp-2/ebp-1/pfd-3/zen-4/cas-2/frl-1/drp-1/arx-7/unc-60/spas-1/hipr-1/hum-1/vps-16/hum-8/rmd-1/tni-3/rmd-2/arx-4/arx-1/arx-2/klp-17/zyg-12/gip-1/ipla-3/deb-1/ani-1/dys-1/pfn-3/tth-1/air-2/arx-5/F42H10.3/F33H2.6/arx-3/cap-2/klp-18/unc-115/spd-1/tag-273/unc-33/knl-1/lgl-1/sax-7/unc-104	60
MF	GO:0042393	histone binding	28/828	74/9607	4.215e-12	5.16338e-10	4.23718e-10	swsn-4/nasp-2/emb-5/C14C10.5/hsr-9/bet-2/ssl-1/chd-3/lin-53/cec-5/hmg-4/dpy-28/wdr-5.1/hmg-3/bet-1/nasp-1/nurf-1/chd-7/cec-4/swsn-9/lin-61/spr-2/cec-3/F33H2.3/hat-1/jmjd-1.2/set-16/phf-14	28
MF	GO:0016887	ATP hydrolysis activity	42/828	170/9607	2.1391e-10	2.09631e-08	1.72028e-08	rme-1/mcm-5/mix-1/cdc-48.1/smc-4/him-1/mcm-6/mcm-7/klp-19/ssl-1/F56F11.4/glh-2/chd-3/F44B9.8/lonp-1/klp-12/asna-1/F44E5.4/smc-5/rfc-4/zen-4/drh-3/mca-3/rad-50/chd-7/glh-4/spas-1/rfc-2/ruvb-1/smg-2/rfc-1/tat-4/E02H1.6/klp-18/cku-80/D2030.2/catp-8/mac-1/ctf-18/mog-5/unc-104/F55F10.1	42
MF	GO:0003779	actin binding	35/828	128/9607	3.66731e-10	2.99497e-08	2.45774e-08	sma-1/pod-1/lev-11/nmy-2/spc-1/hmp-1/dbn-1/cor-1/maph-1.2/aipl-1/hcp-2/cas-2/frl-1/arx-7/unc-60/hipr-1/hum-1/vps-16/hum-8/tni-3/arx-4/arx-1/arx-2/ipla-3/deb-1/ani-1/dys-1/pfn-3/tth-1/arx-5/F42H10.3/arx-3/cap-2/unc-115/tag-273	35
MF	GO:0051015	actin filament binding	28/828	90/9607	8.6376e-10	6.04632e-08	4.96175e-08	sma-1/pod-1/lev-11/nmy-2/spc-1/hmp-1/dbn-1/cor-1/aipl-1/hcp-2/frl-1/arx-7/unc-60/hipr-1/hum-1/hum-8/arx-4/arx-1/arx-2/ipla-3/deb-1/ani-1/arx-5/F42H10.3/arx-3/cap-2/unc-115/tag-273	28
MF	GO:0032182	ubiquitin-like protein binding	15/828	32/9607	1.32931e-08	8.14201e-07	6.68152e-07	H40L08.1/dcn-1/bet-1/npl-4.2/ubxn-3/ubr-5/hgrs-1/otub-1/tsg-101/ufd-3/C06E1.9/C07A12.7/bub-3/wdr-48/tli-1	15
MF	GO:0016462	pyrophosphatase activity	63/828	356/9607	1.99892e-08	1.04718e-06	8.59337e-07	rme-1/mcm-5/mix-1/cdc-48.1/smc-4/him-1/mcm-6/mcm-7/klp-19/ssl-1/F56F11.4/glh-2/eat-3/chd-3/dut-1/eol-1/F44B9.8/lonp-1/klp-12/asna-1/M01G12.9/F44E5.4/K10C3.5/smc-5/rfc-4/unc-61/zen-4/dcap-2/drh-3/mca-3/rad-50/chd-7/unc-59/glh-4/drp-1/spas-1/rfc-2/cgp-1/erfa-3/tag-151/atln-1/F35D11.4/ruvb-1/mmaa-1/smg-2/rfc-1/tat-4/E02H1.6/rab-8/miro-1/egl-30/gpa-13/C02F5.3/klp-18/cku-80/D2030.2/catp-8/cel-1/mac-1/…	63
MF	GO:0016817	hydrolase activity, acting on acid anhydrides	63/828	358/9607	2.49042e-08	1.04718e-06	8.59337e-07	rme-1/mcm-5/mix-1/cdc-48.1/smc-4/him-1/mcm-6/mcm-7/klp-19/ssl-1/F56F11.4/glh-2/eat-3/chd-3/dut-1/eol-1/F44B9.8/lonp-1/klp-12/asna-1/M01G12.9/F44E5.4/K10C3.5/smc-5/rfc-4/unc-61/zen-4/dcap-2/drh-3/mca-3/rad-50/chd-7/unc-59/glh-4/drp-1/spas-1/rfc-2/cgp-1/erfa-3/tag-151/atln-1/F35D11.4/ruvb-1/mmaa-1/smg-2/rfc-1/tat-4/E02H1.6/rab-8/miro-1/egl-30/gpa-13/C02F5.3/klp-18/cku-80/D2030.2/catp-8/cel-1/mac-1/…	63
MF	GO:0016818	hydrolase activity, acting on acid anhydrides, in phosphorus-containing anhydrides	63/828	358/9607	2.49042e-08	1.04718e-06	8.59337e-07	rme-1/mcm-5/mix-1/cdc-48.1/smc-4/him-1/mcm-6/mcm-7/klp-19/ssl-1/F56F11.4/glh-2/eat-3/chd-3/dut-1/eol-1/F44B9.8/lonp-1/klp-12/asna-1/M01G12.9/F44E5.4/K10C3.5/smc-5/rfc-4/unc-61/zen-4/dcap-2/drh-3/mca-3/rad-50/chd-7/unc-59/glh-4/drp-1/spas-1/rfc-2/cgp-1/erfa-3/tag-151/atln-1/F35D11.4/ruvb-1/mmaa-1/smg-2/rfc-1/tat-4/E02H1.6/rab-8/miro-1/egl-30/gpa-13/C02F5.3/klp-18/cku-80/D2030.2/catp-8/cel-1/mac-1/…	63
MF	GO:0140640	catalytic activity, acting on a nucleic acid	68/828	399/9607	2.56451e-08	1.04718e-06	8.59337e-07	mcm-5/top-2/swsn-4/isw-1/cars-1/mcm-6/mcm-2/ama-1/mcm-7/yars-1/lig-1/ssl-1/glh-2/chd-3/mcm-3/pola-1/tars-1/eol-1/F44B9.8/xrn-1/ppw-1/M01G12.9/alg-2/crn-2/rfc-3/rfc-4/wapl-1/ddx-23/msh-2/drh-3/chd-7/glh-4/rfc-2/pri-1/usip-1/ccr-4/dis-3/xrn-2/crn-3/msh-6/rpb-9/ruvb-1/C46F11.4/henn-1/smg-2/dbr-1/disl-2/rfc-1/mtr-4/rpoa-2/cid-1/rpb-10/R02F2.9/C17E4.6/ccf-1/R74.7/sacy-1/sars-2/hpo-31/xpb-1/cku-80/cpsf…	68
MF	GO:0008094	ATP-dependent activity, acting on DNA	23/828	75/9607	3.77259e-08	1.42197e-06	1.16691e-06	mcm-5/top-2/swsn-4/isw-1/mcm-6/mcm-2/mcm-7/ssl-1/chd-3/mcm-3/F44B9.8/rfc-3/rfc-4/wapl-1/msh-2/chd-7/rfc-2/msh-6/ruvb-1/smg-2/rfc-1/C17E4.6/xpb-1	23
MF	GO:0043130	ubiquitin binding	14/828	30/9607	4.39531e-08	1.53836e-06	1.26241e-06	H40L08.1/dcn-1/npl-4.2/ubxn-3/ubr-5/hgrs-1/otub-1/tsg-101/ufd-3/C06E1.9/C07A12.7/bub-3/wdr-48/tli-1	14
MF	GO:0060090	molecular adaptor activity	45/828	229/9607	1.02337e-07	3.08652e-06	2.53287e-06	hcf-1/mel-28/ham-3/snb-1/Y59A8B.8/snfc-5/unc-61/cul-2/sin-3/unc-59/swsn-2.2/cav-1/snap-1/gpb-1/mat-3/hipr-1/itsn-1/rsa-2/hda-3/mbk-1/hmp-2/tcer-1/sir-2.1/unc-84/jmjd-1.2/set-16/cbp-1/ced-2/mdt-20/bra-2/gos-28/unc-64/ced-6/ekl-4/unc-37/trip-4/unc-101/lpin-1/npp-22/vps-18/K04C2.2/apa-2/miz-1/apg-1/daf-15	45
MF	GO:0017056	structural constituent of nuclear pore	10/828	16/9607	1.06283e-07	3.08652e-06	2.53287e-06	npp-14/npp-1/npp-15/npp-11/npp-13/npp-6/npp-3/npp-4/npp-10/npp-2	10
MF	GO:0017111	ribonucleoside triphosphate phosphatase activity	57/828	323/9607	1.07083e-07	3.08652e-06	2.53287e-06	rme-1/mcm-5/mix-1/cdc-48.1/smc-4/him-1/mcm-6/mcm-7/klp-19/ssl-1/F56F11.4/glh-2/eat-3/chd-3/F44B9.8/lonp-1/klp-12/asna-1/F44E5.4/K10C3.5/smc-5/rfc-4/unc-61/zen-4/drh-3/mca-3/rad-50/chd-7/unc-59/glh-4/drp-1/spas-1/rfc-2/cgp-1/erfa-3/tag-151/atln-1/ruvb-1/mmaa-1/smg-2/rfc-1/tat-4/E02H1.6/rab-8/miro-1/egl-30/gpa-13/C02F5.3/klp-18/cku-80/D2030.2/catp-8/mac-1/ctf-18/mog-5/unc-104/F55F10.1	57
MF	GO:0019899	enzyme binding	64/828	391/9607	3.08941e-07	8.41006e-06	6.90149e-06	nmy-2/ran-2/rfp-1/mep-1/npp-14/par-1/glh-2/lin-53/rpn-13/dcn-1/pafo-1/rod-1/ufd-2/cdc-37/nasp-1/zen-4/npl-4.2/cas-2/cul-2/gck-1/drh-3/frl-1/glh-4/swan-1/cdc-73/cdk-1/imb-2/sqst-1/gls-1/saps-1/unc-89/clpp-1/uev-1/rmd-1/par-6/max-2/rtfo-1/spd-2/smg-2/hmp-2/ari-1.3/nrd-1/tcer-1/cnt-1/pcf-11/ani-1/ctr-9/unc-32/ubr-1/cup-2/air-2/tli-1/ced-2/erl-1/ufbp-1/leo-1/pmk-3/ari-1.4/mdf-1/cul-4/lem-4/mel-11/rme…	64
MF	GO:0003682	chromatin binding	27/828	109/9607	3.48992e-07	9.00032e-06	7.38587e-06	mix-1/spt-16/pbrm-1/isw-1/emb-5/ctf-4/chd-3/hmg-4/pola-1/pafo-1/hmg-3/lem-2/chd-7/ztf-6/lin-61/rbm-39/spr-5/let-526/spr-2/cec-3/tdp-1/coh-1/hira-1/cbp-1/hil-3/lron-7/phf-14	27
MF	GO:0030674	protein-macromolecule adaptor activity	39/828	208/9607	2.48721e-06	6.09366e-05	5.0006e-05	hcf-1/ham-3/snb-1/Y59A8B.8/snfc-5/cul-2/sin-3/swsn-2.2/snap-1/gpb-1/hipr-1/rsa-2/hda-3/mbk-1/hmp-2/tcer-1/sir-2.1/unc-84/jmjd-1.2/set-16/cbp-1/ced-2/mdt-20/bra-2/gos-28/unc-64/ced-6/ekl-4/unc-37/trip-4/unc-101/lpin-1/npp-22/vps-18/K04C2.2/apa-2/miz-1/apg-1/daf-15	39
MF	GO:0140097	catalytic activity, acting on DNA	28/828	127/9607	2.65642e-06	6.19832e-05	5.08649e-05	mcm-5/top-2/swsn-4/isw-1/mcm-6/mcm-2/mcm-7/lig-1/ssl-1/chd-3/mcm-3/pola-1/F44B9.8/crn-2/rfc-3/rfc-4/wapl-1/msh-2/chd-7/rfc-2/msh-6/ruvb-1/smg-2/rfc-1/C17E4.6/xpb-1/F10C2.4/pole-1	28
MF	GO:0008017	microtubule binding	21/828	85/9607	7.26225e-06	0.00016175	0.000132736	cls-2/bmk-1/klp-19/eat-3/maph-1.2/klp-12/ebp-1/zen-4/drp-1/spas-1/rmd-1/rmd-2/klp-17/zyg-12/gip-1/ani-1/F33H2.6/klp-18/spd-1/knl-1/unc-104	21
MF	GO:0070063	RNA polymerase binding	10/828	23/9607	8.66317e-06	0.000184563	0.000151457	pafo-1/drh-3/cdc-73/gls-1/rtfo-1/nrd-1/tcer-1/pcf-11/ctr-9/leo-1	10
MF	GO:0005543	phospholipid binding	24/828	110/9607	1.63933e-05	0.000322204	0.000264408	sma-1/nex-3/snx-1/snx-6/ZK632.12/eea-1/npp-11/nex-2/akt-1/hgrs-1/F54C8.7/hipr-1/C07A12.7/Y82E9BR.14/npp-4/cnt-1/ppk-3/snx-3/tag-296/amph-1/unc-11/F22G12.4/sec-3/unc-104	24
MF	GO:0004386	helicase activity	23/828	103/9607	1.6439e-05	0.000322204	0.000264408	mcm-5/swsn-4/isw-1/mcm-6/mcm-2/mcm-7/ssl-1/glh-2/chd-3/mcm-3/ddx-23/drh-3/chd-7/glh-4/ruvb-1/C46F11.4/smg-2/mtr-4/sacy-1/xpb-1/cku-80/drh-1/mog-5	23
MF	GO:0035091	phosphatidylinositol binding	17/828	66/9607	2.98948e-05	0.000559659	0.000459269	nex-3/snx-1/snx-6/ZK632.12/eea-1/nex-2/akt-1/hgrs-1/hipr-1/C07A12.7/cnt-1/ppk-3/snx-3/unc-11/F22G12.4/sec-3/unc-104	17
MF	GO:0016796	exonuclease activity, active with either ribo- or deoxyribonucleic acids and producing 5'-phosphomonoesters	11/828	31/9607	3.08383e-05	0.000559659	0.000459269	xrn-1/crn-2/ccr-4/dis-3/xrn-2/crn-3/disl-2/ccf-1/cpsf-3/F10C2.4/pole-1	11
MF	GO:0004527	exonuclease activity	14/828	48/9607	3.34405e-05	0.000585208	0.000480235	eol-1/xrn-1/crn-2/ccr-4/dis-3/xrn-2/crn-3/disl-2/ccf-1/Y57A10A.13/cpsf-3/ZK1098.3/F10C2.4/pole-1	14
MF	GO:0000993	RNA polymerase II complex binding	8/828	17/9607	3.53534e-05	0.00059735	0.000490199	pafo-1/cdc-73/gls-1/rtfo-1/nrd-1/pcf-11/ctr-9/leo-1	8
MF	GO:0015631	tubulin binding	22/828	104/9607	6.02549e-05	0.000984164	0.000807628	cls-2/bmk-1/klp-19/eat-3/maph-1.2/klp-12/ebp-1/pfd-3/zen-4/drp-1/spas-1/rmd-1/rmd-2/klp-17/zyg-12/gip-1/ani-1/F33H2.6/klp-18/spd-1/knl-1/unc-104	22
MF	GO:0016779	nucleotidyltransferase activity	19/828	85/9607	8.66958e-05	0.0013561	0.00111284	ama-1/C36A4.4/pola-1/pri-1/usip-1/rpb-9/moc-1/eif-2Bgamma/D1005.2/pap-1/rpoa-2/cid-1/rpb-10/hpo-31/parp-2/cel-1/F10C2.4/ego-1/pole-1	19
MF	GO:0140030	modification-dependent protein binding	14/828	52/9607	8.85613e-05	0.0013561	0.00111284	cdc-48.1/C14C10.5/bet-2/cec-5/bet-1/ubxn-3/nurf-1/cec-4/swsn-9/lin-61/sqst-1/cec-3/Y55F3AM.9/ZK688.5	14
MF	GO:0004532	RNA exonuclease activity	8/828	20/9607	0.000144908	0.00208838	0.00171377	xrn-1/ccr-4/dis-3/xrn-2/crn-3/disl-2/ccf-1/cpsf-3	8
MF	GO:0016896	RNA exonuclease activity, producing 5'-phosphomonoesters	8/828	20/9607	0.000144908	0.00208838	0.00171377	xrn-1/ccr-4/dis-3/xrn-2/crn-3/disl-2/ccf-1/cpsf-3	8
MF	GO:1901981	phosphatidylinositol phosphate binding	12/828	42/9607	0.000151196	0.00211675	0.00173705	snx-1/ZK632.12/eea-1/akt-1/hgrs-1/hipr-1/cnt-1/ppk-3/snx-3/unc-11/sec-3/unc-104	12
MF	GO:0003755	peptidyl-prolyl cis-trans isomerase activity	10/828	31/9607	0.000177493	0.00241587	0.00198252	fkb-6/cyn-15/cyn-13/pinn-1/cyn-11/cyn-16/cyn-12/cyn-10/fkb-7/cyn-4	10
MF	GO:0001098	basal transcription machinery binding	8/828	21/9607	0.000216523	0.00272042	0.00223244	pafo-1/cdc-73/gls-1/rtfo-1/nrd-1/pcf-11/ctr-9/leo-1	8
MF	GO:0001099	basal RNA polymerase II transcription machinery binding	8/828	21/9607	0.000216523	0.00272042	0.00223244	pafo-1/cdc-73/gls-1/rtfo-1/nrd-1/pcf-11/ctr-9/leo-1	8
MF	GO:0043175	RNA polymerase core enzyme binding	8/828	21/9607	0.000216523	0.00272042	0.00223244	pafo-1/cdc-73/gls-1/rtfo-1/nrd-1/pcf-11/ctr-9/leo-1	8
MF	GO:0031491	nucleosome binding	9/828	27/9607	0.000283365	0.00347122	0.00284856	spt-16/isw-1/emb-5/hmg-4/hmg-3/let-526/hira-1/hil-3/phf-14	9
MF	GO:0008408	3'-5' exonuclease activity	10/828	33/9607	0.000316036	0.00377702	0.00309951	crn-2/ccr-4/dis-3/crn-3/disl-2/ccf-1/Y57A10A.13/ZK1098.3/F10C2.4/pole-1	10
MF	GO:0016859	cis-trans isomerase activity	10/828	34/9607	0.000413591	0.00482523	0.00395969	fkb-6/cyn-15/cyn-13/pinn-1/cyn-11/cyn-16/cyn-12/cyn-10/fkb-7/cyn-4	10
MF	GO:0008289	lipid binding	33/828	211/9607	0.000545684	0.00621826	0.00510285	sma-1/nex-3/snx-1/snx-6/eat-3/ZK632.12/eea-1/npp-11/nex-2/akt-1/daf-18/hgrs-1/drp-1/lbp-4/F54C8.7/hipr-1/lbp-1/C07A12.7/Y82E9BR.14/npp-4/obr-4/cnt-1/ppk-3/lec-9/snx-3/erl-1/tag-296/amph-1/F25H2.6/unc-11/F22G12.4/sec-3/unc-104	33
MF	GO:0003774	cytoskeletal motor activity	11/828	42/9607	0.000646557	0.00720029	0.00590873	nmy-2/bmk-1/klp-19/klp-12/hcp-2/zen-4/hum-1/hum-8/klp-17/klp-18/unc-104	11
MF	GO:0004843	cysteine-type deubiquitinase activity	10/828	36/9607	0.000684308	0.00745136	0.00611475	usp-5/usp-48/usp-14/otub-3/usp-39/K02C4.3/cyk-3/otub-1/Y55F3AM.9/atx-3	10
MF	GO:0003712	transcription coregulator activity	21/828	115/9607	0.000735389	0.00776713	0.00637388	hcf-1/ham-3/snfc-5/sin-3/swsn-2.2/hda-3/mbk-1/hmp-2/tcer-1/sir-2.1/jmjd-1.2/set-16/cbp-1/mdt-20/bra-2/ekl-4/unc-37/trip-4/lpin-1/K04C2.2/miz-1	21
MF	GO:0106310	protein serine kinase activity	23/828	131/9607	0.00074501	0.00776713	0.00637388	bub-1/let-502/plk-1/par-1/tlk-1/mek-1/akt-1/gck-1/cdk-1/riok-3/max-2/mek-2/spk-1/mbk-1/kin-18/air-2/pmk-1/pmk-3/cst-1/cdk-9/ikke-1/mrck-1/let-363	23
MF	GO:0003678	DNA helicase activity	9/828	31/9607	0.000890335	0.00908884	0.00745851	mcm-5/mcm-6/mcm-2/mcm-7/chd-3/mcm-3/ruvb-1/smg-2/xpb-1	9
MF	GO:0031624	ubiquitin conjugating enzyme binding	7/828	20/9607	0.000981178	0.00981178	0.00805177	rfp-1/dcn-1/uev-1/ari-1.3/ubr-1/tli-1/ari-1.4	7
MF	GO:0140098	catalytic activity, acting on RNA	38/828	266/9607	0.00128172	0.0125609	0.0103077	cars-1/ama-1/yars-1/glh-2/tars-1/eol-1/xrn-1/ppw-1/M01G12.9/alg-2/ddx-23/glh-4/pri-1/usip-1/ccr-4/dis-3/xrn-2/crn-3/rpb-9/C46F11.4/henn-1/smg-2/dbr-1/disl-2/mtr-4/rpoa-2/cid-1/rpb-10/R02F2.9/ccf-1/R74.7/sacy-1/sars-2/hpo-31/cpsf-3/cel-1/mog-5/ego-1	38
MF	GO:0101005	deubiquitinase activity	10/828	39/9607	0.00135037	0.0126717	0.0103986	usp-5/usp-48/usp-14/otub-3/usp-39/K02C4.3/cyk-3/otub-1/Y55F3AM.9/atx-3	10
MF	GO:0044390	ubiquitin-like protein conjugating enzyme binding	7/828	21/9607	0.00136351	0.0126717	0.0103986	rfp-1/dcn-1/uev-1/ari-1.3/ubr-1/tli-1/ari-1.4	7
MF	GO:0032794	GTPase activating protein binding	5/828	11/9607	0.00139647	0.0126717	0.0103986	rab-8/rabn-5/apa-2/crml-1/rme-6	5
MF	GO:0050145	nucleoside monophosphate kinase activity	5/828	11/9607	0.00139647	0.0126717	0.0103986	dlg-1/ZK673.2/guk-1/C29F7.3/E02H1.6	5
MF	GO:0003713	transcription coactivator activity	11/828	46/9607	0.00146584	0.0128261	0.0105254	hcf-1/ham-3/snfc-5/mbk-1/hmp-2/set-16/cbp-1/mdt-20/trip-4/lpin-1/miz-1	11
MF	GO:0019783	ubiquitin-like protein peptidase activity	11/828	46/9607	0.00146584	0.0128261	0.0105254	usp-5/usp-48/usp-14/otub-3/usp-39/K02C4.3/cyk-3/otub-1/Y55F3AM.9/atx-3/ulp-1	11
MF	GO:0003697	single-stranded DNA binding	10/828	42/9607	0.0024676	0.0208523	0.0171118	mcm-5/mcm-6/mcm-2/mcm-7/mcm-3/pola-1/lonp-1/smc-5/rad-50/smc-6	10
MF	GO:0003777	microtubule motor activity	7/828	23/9607	0.00246823	0.0208523	0.0171118	bmk-1/klp-19/klp-12/zen-4/klp-17/klp-18/unc-104	7
MF	GO:0016776	phosphotransferase activity, phosphate group as acceptor	6/828	18/9607	0.00302442	0.0251181	0.0206125	dlg-1/ZK673.2/guk-1/F46F11.1/C29F7.3/E02H1.6	6
MF	GO:0043621	protein self-association	5/828	14/9607	0.00486246	0.0397101	0.032587	snx-1/snx-6/glh-2/smn-1/zyg-12	5
MF	GO:0003714	transcription corepressor activity	9/828	39/9607	0.00501402	0.0402766	0.0330519	hcf-1/ham-3/sin-3/hda-3/sir-2.1/bra-2/ekl-4/unc-37/K04C2.2	9
MF	GO:0019904	protein domain specific binding	13/828	69/9607	0.00545997	0.0431514	0.035411	rme-1/rod-1/mek-1/dab-1/tac-1/F54C8.7/swan-1/aspm-1/unc-89/hmp-2/vpr-1/rab-8/unc-95	13
MF	GO:0003729	mRNA binding	27/828	189/9607	0.00609682	0.0474197	0.0389137	spt-5/ncbp-1/glh-2/dcap-1/eol-1/ifet-1/cfim-2/edc-3/eif-2A/cdl-1/hrpk-1/ddx-23/mma-1/aly-1/rnp-7/sup-26/thoc-5/tiar-2/thoc-2/nova-1/fubl-2/fubl-3/pcf-11/F39B2.3/C02B10.4/sacy-1/etr-1	27
