# Supplementary material for: Reduced Proteasome Degradation of HSF‐1 Shifts Protein Stress Management With Age in Caenorhabditis elegans
Source: Aging Cell. 2026 Jan 29;25(2):e70399. doi: 10.1111/acel.70399 (PMC12856053; doi:10.1111/acel.70399)
Supplement: Supplementary file 9 — Table S3: The list of strains and oligos used in this study. [file ACEL-25-e70399-s005.xlsx]

## Sheet: Intro.
Table S3. The list of strains and oligos used in this study
The strains and RT-qPCR primers are listed in the sheets 'Worm strains' and 'RT-qPCR primers', respectively.

## Sheet: Strains
Worm Strain	Source
N2 Bristol	Caenorhabditis Genetics Center
OG412: drIs20 [vha-6p::Q44::YFP + rol-6(su1006) + pBluescript II]	Caenorhabditis Genetics Center
SYD0546: hsf-1(syd101[hsf-1::gfp::3×FLAG::Avi]) I	Zhou et al, 2019
SYD1452: sydIs144[ttTi5605-pbs-7p-pbs-7-mCherry]	This study, made by CRISPR-Cas9
SYD1456: hsf-1(syd101) I;sydIs144	This study
CF1824: muEx265[hsf-1p::hsf-1(cDNA) + myo-3::GFP]	Caenorhabditis Genetics Center
MAH215: sqIs11[lgg-1p::mCherry::GFP::lgg-1 + rol-6]	Caenorhabditis Genetics Center
SYD1367: sydEx342[vha-6p::F44E5.4/5::mCherry + myo-2p::gfp]	This study
CL2006: dvIs2 [unc-54p::human Abeta 1-42 + rol-6(su1006)]	Caenorhabditis Genetics Center
MAH215: sqIs11[lgg-1p::mCherry::GFP::lgg-1 + rol-6]	Caenorhabditis Genetics Center
Bacteria Strain	Source
OP50	Caenorhabditis Genetics Center
HT115 [L4440::luc2]	Adam Antebi lab
HT115 [sjj_Y53C10A.12]	Shiqing Cai lab
HT115 [sjj_F39H1.5]	Shiqing Cai lab
HT115 [L4440::F44E5.4]	This study
DH5a [pEGFP-C1]	Xueliang Zhu Lab
DH5a [pEGFP-C1-hsf-1]	This study
DH5a [pEGFP-3*Flag-pbs-7]	This study
DH5a [pcDNA-3.1 vector]	Xueliang Zhu Lab
DH5a [pcDNA-HA-F44E5.4]	This study
DH5a [pDD122]	Zhiping Wang Lab
DH5a [pCZGY2728-pbs-7p-pbs-7(FL)-mCherry]	This study

## Sheet: Oligos
Name	Sequence (5'-3')	Reference
ama-1-qPCR-F	GAGATTTCAGAATGGACCTCAC	Liu et al., 2024
ama-1-qPCR-R	GAGACGACGATCCTCTTCC	Liu et al., 2024
atg-18-qPCR-F	AAATGGACATCGGCTCTTTG	Kumsta et al., 2017
atg-18-qPCR-R	TGATAGCATCGAACCATCCA	Kumsta et al., 2017
bec-1-qPCR-F	GGTAGTCACTCGTACATTAAGC	This study
bec-1-qPCR-R	TTTGTTTCGATCCTTGAGCT	This study
cdc-42-qPCR-F	CTGCTGGACAGGAAGATTACG	Xu et al., 2019
cdc-42-qPCR-R	CTCGGACATTCTCGAATGAAG	Xu et al., 2019
C12C8.1-qPCR-F	CTACATGCAAAGCGATTGGA	Labbadia et al., 2017
C12C8.1-qPCR-R	GGCGTAGTCTTGTTCCCTTC	Labbadia et al., 2017
F44E5.4-qPCR-F	CGTGACAATCATCGCCTTGG	This study
F44E5.4-qPCR-R	TGTGTCAGCCGTCCTTTCTC	This study
hsf-1-qPCR-F	TGTACAAGGACGTCCCGAAT	Labbadia et al., 2017
hsf-1-qPCR-R	TCCAAATTTTGTTGCGTCTG	Labbadia et al., 2017
hsp-12.6-qPCR-F	ATGATGAGCGTTCCAGTGATGGCTGACG	This study
hsp-12.6-qPCR-R	CCATGTGAATCCAAGTTGCTCTTG	This study
hsp-16.1-qPCR-F	ACTTTACCACTATTTCCGTCCAGC	This study
hsp-16.1-qPCR-R	GATAATGTATGTCCATCCAAATTA	This study
hsp-16.2-qPCR-F	ACTTTACCACTATTTCCGTCCAGC	This study
hsp-16.2-qPCR-R	CCTTGAACCGCTTCTTTCTTT	This study
hsp-16.11-qPCR-F	GGCTCAGATGGAACGTCAA	Labbadia et al., 2017
hsp-16.11-qPCR-R	GCTTGAACTGCGAGACATTG	Labbadia et al., 2017
lgg-1-qPCR-F	ACCCAGACCGTATTCCAGTG	Kumsta et al., 2017
lgg-1-qPCR-R	ACGAAGTTGGATGCGTTTTC	Kumsta et al., 2017
pbs-7-qPCR-F	TGTGATCGAGCGTCAGGTTC	This study
pbs-7-qPCR-R	TCATCTTGCAACGTTTGGCG	This study
sqst-1-qPCR-F	TCGAGAGCCTCAGTCCATCA	This study
sqst-1-qPCR-R	TGGGCGAGCTTCTTCTTGAG	This study
unc-51-qPCR-F	TTAGGTCATGGAGCATTTGCAA	This study
unc-51-qPCR-R	GGCACGTCTGTGCGATCA	This study
