# Supplementary material for: Reduced Proteasome Degradation of HSF‐1 Shifts Protein Stress Management With Age in Caenorhabditis elegans
Source: Aging Cell. 2026 Jan 29;25(2):e70399. doi: 10.1111/acel.70399 (PMC12856053; doi:10.1111/acel.70399)
Supplement: Supplementary file 10 — Table S4: The detailed statistics of the assays in this study. [file ACEL-25-e70399-s006.xlsx]

## Sheet: Figure 1
Table S4. The statistics of all experiments
Figure Panel	% worms with normal movement after 4 h at 35℃
	Sample	Replicate 1	Replicate 2	Replicate 3	Mean	S.D.	P value	Ctrl. in statistics test	Statistics test
1a	day 1	56.6667	64.5833	40.1786	53.81	12.45			One-way ANOVA with Tukey's multiple comparison test
	day 4	52.0513	66.6667	75	64.57	11.62	0.3437	day 1
	day 8	28.1746	30.56	21.9697	26.9	4.434	0.0071	day 1
	day 11	27.2727	28.75	22.8571	26.29	3.066	0.0061	day 1
	day 14	13.2212	10.0962	13.125	12.15	1.777	0.0003	day 1
Figure Panel	Sample	Max (min)	Med (min)	# Worms	Gehan-Breslow-Wilcoxon test	vs day 1	% Change in Max	vs day 1	% Change in Med	vs day 1
1b replicate 1	day 1	320	200	31	day 1	na	day 1	na	day 1	na
	day 4	360	280	24	day 4	0.0013	day 4	0.125	day 4	0.4
	day 8	320	120	23	day 8	0.0018	day 8	0	day 8	-0.4
	day 11	280	120	21	day 11	0.0056	day 11	-0.125	day 11	-0.4
	day 14	280	120	31	day 14	<0.0001	day 14	-0.125	day 14	-0.4
Figure Panel	Sample	Max (min)	Med (min)	# Worms	Gehan-Breslow-Wilcoxon test	vs day 1	% Change in Max	vs day 1	% Change in Med	vs day 1
1b replicate 2	day 1	360	200	32	day 1	na	day 1	na	day 1	na
	day 4	360	240	29	day 4	0.2618	day 4	0	day 4	0.2
	day 8	320	160	29	day 8	0.0058	day 8	-0.111111	day 8	-0.2
	day 11	320	140	22	day 11	0.0006	day 11	-0.111111	day 11	-0.3
	day 14	240	80	12	day 14	<0.0001	day 14	-0.333333	day 14	-0.6
Figure Panel	Sample	Max (min)	Med (min)	# Worms	Gehan-Breslow-Wilcoxon test	vs day 1	% Change in Max	vs day 1	% Change in Med	vs day 1
1b replicate 3	day 1	360	240	21	day 1	na	day 1	na	day 1	na
	day 4	360	240	34	day 4	0.9653	day 4	0	day 4	0
	day 8	320	160	25	day 8	0.0037	day 8	-0.111111	day 8	-0.333333
	day 11	360	120	19	day 11	<0.0001	day 11	0	day 11	-0.5
	day 14	200	80	22	day 14	<0.0001	day 14	-0.444444	day 14	-0.666667
Figure Panel	mRNA level of heat shock proteins (dCt)
	Sample	Replicate 1	Replicate 2	Replicate 3	Replicate 4	Replicate 5	Replicate 6	Replicate 7	Mean	S.D.	P value	Ctrl. in statistics test	Statistics test
1c	day 1 hsp-16.1	0.535	1.16	1.45	4.74	4.775	4.545		2.8675	2.01615			Two-way ANOVA with Tukey's multiple comparison test
	day 8 hsp-16.1	-4.3	-4.14	-2.655	-4.01	-3.73	-2.67	-3.57	-3.58214	0.673695	0.0011	day 1 hsp-16.1
	day 11 hsp-16.1	2.15	1.945	0.925	1.805	1.7	0.815	1.765	1.58643	0.511751	0.3754	day 1 hsp-16.1
	day 1 hsp-16.2	0.775	1.36	1.53	4.59	4.675	4.405		2.88917	1.84582
	day 8 hsp-16.2	-5.26	-5.3	-3.805	-5.1	-4.79	-3.69	-4.65	-4.65643	0.664835	0.0003	day 1 hsp-16.2
	day 11 hsp-16.2	2.01	1.875	1.145	2.145	1.83	0.905	1.905	1.68786	0.46952	0.3783	day 1 hsp-16.2
	day 1 hsp-16.11	4.765	6.44	5.92	9.965	9.75	9.785		7.77083	2.32465
	day 8 hsp-16.11	-0.835	-1.325	-1.26	-0.64	-1.95	-1.43	-1.44	-1.26857	0.429367	0.0011	day 1 hsp-16.11
	day 11 hsp-16.11	4.03	3.395	2.665	3.405	3.36	2.75	3.715	3.33143	0.487782	0.0172	day 1 hsp-16.11
	day 1 hsp-12.6	2.875	3.3	3.83	5.98	6.885	6.375		4.87417	1.73688
	day 8 hsp-12.6	-3.25	-2.88	-2.375	-3.05	-2.42	-2.38	-2.59	-2.70643	0.354879	0.0002	day 1 hsp-12.6
	day 11 hsp-12.6	5.365	5.125	3.815	3.925	4.33	3.555	3.925	4.29143	0.69363	0.7087	day 1 hsp-12.6
	day 1 C12C8.1	7.365	9.12	9.11	10.93	11.36	11.17		9.8425	1.57761
	day 8 C12C8.1	3.105	2.165	1.67	3.56	2.245	2.555	3.685	2.71214	0.758067	0.0005	day 1 C12C8.1
	day 11 C12C8.1	6.47	5.805	5.425	5.975	6.135	5.145	6.415	5.91	0.492434	<0.0001	day 1 C12C8.1
	day 1 F44E5.4/5	3.725	3.35	4.145	3.89	5.34	6.325		4.4625	1.1357
	day 8 F44E5.4/5	-0.085	-0.215	-1.04	-0.295	-0.085	-0.215		-0.3225	0.360967	0.0003	day 1 F44E5.4/5
	day 11 F44E5.4/5	2.51	2.425	2.23	1.29	1.325	1.335		1.8525	0.594144	0.0022	day 1 F44E5.4/5
Figure Panel	mRNA level of heat shock proteins upon heat shock (ddCt vs 0 min)
	Sample	Replicate 1	Replicate 2	Replicate 3	Replicate 4	Mean	S.D.	P value	Ctrl. in statistics test	Statistics test
1d	30 min day 1 hsp-16.1	-9.53833	-9.27833	-8.50833		-9.10833	0.53563			Two-way ANOVA with Tukey's multiple comparison test
	30 min day 8 hsp-16.1	-8.20875	-7.63375	-6.67375	-6.26875	-7.19625	0.885028	0.0379	30 min day 1 hsp-16.1
	30 min day 11 hsp-16.1	-6.40625	-6.29625	-7.61125	-7.87625	-7.0475	0.812449	0.0227	30 min day 1 hsp-16.1
	60 min day 1 hsp-16.1	-10.0083	-9.78833	-9.70833		-9.835	0.155349
	60 min day 8 hsp-16.1	-7.76875	-7.01375	-7.97375	-6.97375	-7.4325	0.513751	0.0028	60 min day 1 hsp-16.1
	60 min day 11 hsp-16.1	-7.09625	-6.66125	-8.32625	-8.72125	-7.70125	0.979566	0.0418	60 min day 1 hsp-16.1
	90 min day 1 hsp-16.1	-10.0533	-10.0883	-9.71333		-9.95167	0.207143
	90 min day 8 hsp-16.1	-7.65875	-8.05375	-6.67375	-6.38875	-7.19375	0.790411	0.0085	90 min day 1 hsp-16.1
	90 min day 11 hsp-16.1	-6.96625	-6.33125	-8.09125	-8.43625	-7.45625	0.977983	0.0252	90 min day 1 hsp-16.1
	30 min day 1 hsp-16.11	-9.34167	-8.99167	-8.17167		-8.835	0.600528
	30 min day 8 hsp-16.11	-7.66875	-6.91375	-6.21375	-5.48875	-6.57125	0.934777	0.0264	30 min day 1 hsp-16.11
	30 min day 11 hsp-16.11	-6.33375	-6.13375	-7.30875	-7.54375	-6.83	0.699921	0.0234	30 min day 1 hsp-16.11
	60 min day 1 hsp-16.11	-9.74167	-9.55167	-9.46167		-9.585	0.142945
	60 min day 8 hsp-16.11	-7.13875	-6.40375	-7.48375	-6.27375	-6.825	0.581297	0.0033	60 min day 1 hsp-16.11
	60 min day 11 hsp-16.11	-6.94375	-6.73875	-7.95375	-8.33875	-7.49375	0.774199	0.022	60 min day 1 hsp-16.11
	90 min day 1 hsp-16.11	-9.74667	-9.75167	-9.39667		-9.63167	0.203531
	90 min day 8 hsp-16.11	-6.83875	-7.50375	-5.84375	-5.33875	-6.38125	0.973828	0.0111	90 min day 1 hsp-16.11
	90 min day 11 hsp-16.11	-6.87375	-6.42875	-7.64875	-8.02375	-7.24375	0.724235	0.0099	90 min day 1 hsp-16.11
	30 min day 1 hsp-16.2	-12.9083	-12.7983	-12.0083		-12.5717	0.490951
	30 min day 8 hsp-16.2	-8.295	-8.13	-8.45	-7.365	-8.06	0.481404	0.0003	30 min day 1 hsp-16.2
	30 min day 11 hsp-16.2	-6.36375	-6.27375	-7.83875	-8.18375	-7.165	0.987947	0.0008	30 min day 1 hsp-16.2
	60 min day 1 hsp-16.2	-13.1383	-13.3183	-13.1283		-13.195	0.106927
	60 min day 8 hsp-16.2	-7.56	-8.02	-6.55	-8.755	-7.72125	0.922988	0.0024	60 min day 1 hsp-16.2
	60 min day 11 hsp-16.2	-6.86375	-6.63875	-8.22375	-8.79875	-7.63125	1.04694	0.0033	60 min day 1 hsp-16.2
	90 min day 1 hsp-16.2	-13.0933	-13.6383	-13.2933		-13.3417	0.275696
	90 min day 8 hsp-16.2	-7.935	-8.92	-6.48	-6.685	-7.505	1.14166	0.0025	90 min day 1 hsp-16.2
	90 min day 11 hsp-16.2	-6.68375	-6.35875	-7.90875	-8.20375	-7.28875	0.904166	0.0008	90 min day 1 hsp-16.2
	30 min day 1 hsp-12.6	-4.085	-2.865	-1.865		-2.93833	1.11182
	30 min day 8 hsp-12.6	-0.80625	-1.03125	0.39875	0.55375	-0.22125	0.813091	0.0586	30 min day 1 hsp-12.6
	30 min day 11 hsp-12.6	-0.4575	-0.2625	-1.9625	-2.6175	-1.325	1.14868	0.2467	30 min day 1 hsp-12.6
	60 min day 1 hsp-12.6	-4.825	-3.825	-3.815		-4.155	0.580259
	60 min day 8 hsp-12.6	-0.72625	-0.04125	-1.06125	-0.63125	-0.615	0.424644	0.0032	60 min day 1 hsp-12.6
	60 min day 11 hsp-12.6	-0.6425	-0.7825	-2.2775	-2.5525	-1.56375	0.990979	0.018	60 min day 1 hsp-12.6
	90 min day 1 hsp-12.6	-5.27	-4.615	-4.46		-4.78167	0.429952
	90 min day 8 hsp-12.6	-0.85625	-2.15125	0.13875	-0.02625	-0.72375	1.04654	0.0041	90 min day 1 hsp-12.6
	90 min day 11 hsp-12.6	-1.0175	-0.9325	-2.4325	-2.7975	-1.795	0.959136	0.0091	90 min day 1 hsp-12.6
	30 min day 1 C12C8.1	-11.9117	-11.9417	-11.0317		-11.6283	0.516946
	30 min day 8 C12C8.1	-5.815	-4.91	-5.74	-3.985	-5.1125	0.856256	0.0002	30 min day 1 C12C8.1
	30 min day 11 C12C8.1	-5.53875	-5.69875	-6.78375	-7.07875	-6.275	0.770058	0.0003	30 min day 1 C12C8.1
	60 min day 1 C12C8.1	-12.1617	-12.5517	-12.1717		-12.295	0.222336
	60 min day 8 C12C8.1	-5.98	-5.89	-4.73	-5.855	-5.61375	0.591515	<0.0001	60 min day 1 C12C8.1
	60 min day 11 C12C8.1	-6.71875	-6.39375	-7.86875	-8.09375	-7.26875	0.838401	0.0014	60 min day 1 C12C8.1
	90 min day 1 C12C8.1	-12.0467	-13.1217	-12.6767		-12.615	0.540147
	90 min day 8 C12C8.1	-6.185	-5.96	-4.2	-5.485	-5.4575	0.887661	0.0001	90 min day 1 C12C8.1
	90 min day 11 C12C8.1	-6.93875	-6.86375	-7.73375	-7.85875	-7.34875	0.520144	0.0003	90 min day 1 C12C8.1
	30 min day 1 F44E5.4	-10.765	-10.375	-10.685		-10.6083	0.205994
	30 min day 8 F44E5.4	-9.89333	-8.17333	-9.80333		-9.29	0.968108	0.0002	30 min day 1 F44E5.4/5
	30 min day 11 F44E5.4	-7.79333	-8.03833	-8.16333		-7.99833	0.188215	0.0003	30 min day 1 F44E5.4/5
	60 min day 1 F44E5.4	-11.55	-11.895	-11.545		-11.6633	0.200645
	60 min day 8 F44E5.4	-8.63333	-10.2333	-10.2033		-9.69	0.915223	<0.0001	60 min day 1 F44E5.4/5
	60 min day 11 F44E5.4	-8.98833	-8.76833	-9.18333		-8.98	0.207625	0.0014	60 min day 1 F44E5.4/5
	90 min day 1 F44E5.4	-11.855	-11.71	-12.35		-11.9717	0.335572
	90 min day 8 F44E5.4	-8.83833	-9.56333	-10.1633		-9.52167	0.663482	0.0001	90 min day 1 F44E5.4/5
	90 min day 11 F44E5.4	-9.08833	-8.47833	-9.00333		-8.85667	0.330391	0.0003	90 min day 1 F44E5.4/5
Figure Panel	# HSF-1::GFP puncta per nucleus upon heat shock
	Sample	Replicate 1	Replicate 2	Replicate 3	Mean	S.D.	P value	Ctrl. in statistics test	Statistics test
1f-g	0 min day 1	0	0.047619	1.03571	0.3611	0.5847			One-way ANOVA with Tukey's multiple comparison test
	0 min day 8	1.13889	1.44828	2.17647	1.588	0.5327	0.0457	0 min day 1
	0 min day 11	0.964286	1.5	0.714286	1.06	0.4014	0.2399	0 min day 1
	15 min day 1	5.35294	6.97059	8.225	6.85	1.44
	15 min day 8	4.72727	4.21154	3.85714	4.265	0.4376	0.0455	15 min day 1
	15 min day 11	4.71739	3.19048	2.57143	3.493	1.105	0.0157	15 min day 1
	(15 min-0 min) day 1	5.35294	6.92297	7.18929	6.488	0.9923
	(15 min-0 min) day 8	3.58838	2.76326	1.68067	2.677	0.9567	0.0073	(15 min-0 min) day 1
	(15 min-0 min) day 11	3.75311	1.69048	1.85714	2.434	1.146	0.0054	(15 min-0 min) day 1

## Sheet: Figure 2
Figure Panel	mRNA level of pbs-7 (ddCt)
	Sample	Replicate 1	Replicate 2	Replicate 3	Mean	S.D.	P value	Ctrl. in statistics test	Statistics test
2d	day 1	0.371667	-0.0683333	-0.303333	2.333e-06	0.3426			One-way ANOVA with Tukey's multiple comparison test
	day 8	0.251667	0.356667	-0.228333	0.1267	0.3119	0.8157	day 1
	day 11	1.76167	1.43667	1.71167	1.637	0.175	0.0008	day 1
							0.0012	day 8
Figure Panel	Relative PBS-7::mCherry level
	Sample	Replicate 1	Replicate 2	Replicate 3	Replicate 4	Mean	S.D.	P value	Ctrl. in statistics test	Statistics test
2e	day 1	1	1	1	1	1	0			One-way ANOVA with Tukey's multiple comparison test
	day 8	0.602299	0.697993	0.630154	0.796061	0.6816	0.08623	0.0002	day 1
	day 11	0.504812	0.432773	0.32821	0.483475	0.4373	0.07876	<0.0001	day 1
Figure Panel	Relative HSF-1::GFP level (day 1 to day 4)
	Sample	Replicate 1	Replicate 2	Replicate 3	Mean	S.D.	P value	Ctrl. in statistics test	Statistics test
2f	luc2 RNAi	1	1	1	1	0
	pbs-7 RNAi	2.84233	2.87682	2.63705	2.785	0.1296	<0.0001	luc2 RNAi	unpaired t-test
Figure Panel	Relative HSF-1::GFP level (day 8 to day 11)
	Sample	Replicate 1	Replicate 2	Replicate 3	Mean	S.D.	P value	Ctrl. in statistics test	Statistics test
2f	luc2 RNAi	1	1	1	1	0
	pbs-7 RNAi	0.802736	1.15499	1.44231	1.133	0.3203	0.5108	luc2 RNAi	unpaired t-test
Figure Panel	Relative HSF-1::GFP level
	Sample	Replicate 1	Replicate 2	Replicate 3	Mean	S.D.	P value	Ctrl. in statistics test	Statistics test
2h	luc2 RNAi + MOCK	1	1	1	1	0			One-way ANOVA with Tukey's multiple comparison test
	pbs-7 RNAi + MOCK	2.36	1.89	1.78	2.01	0.308058	0.0044	luc2 RNAi + MOCK
	luc2 RNAi + MG132	1.58	1.75	1.84	1.72333	0.132035	0.5172	pbs-7 RNAi + MOCK
	pbs-7 RNAi + MG132	1.45	1.66	2.15	1.75333	0.359212	0.599	pbs-7 RNAi + MOCK

## Sheet: Figure 3
Figure Panel	# Q44::YFP puncta per worm
	Sample	Replicate 1	Replicate 2	Replicate 3	Mean	S.D.	P value	Ctrl. in statistics test	Statistics test
3a	luc2 RNAi	2.53333	2.6	2.66667	2.6	0.06667			One-way ANOVA with Tukey's multiple comparison test
	pbs-7+luc2 RNAi	0.428571	0.2	0.307692	0.3121	0.1143	0.0005	luc2 RNAi
	pbs-7+hsf-1 RNAi	3.84615	3	2.13333	2.993	0.8564	0.5777	luc2 RNAi
							0.0011	pbs-7+luc2 RNAi
Figure Panel	Q44::YFP intensity (AU)
	Sample	Replicate 1	Replicate 2	Replicate 3	Mean	S.D.	P value	Ctrl. in statistics test	Statistics test
3a	luc2 RNAi	40.99	42.825	44.8975	42.9	1.955			One-way ANOVA with Tukey's multiple comparison test
	pbs-7+luc2 RNAi	10.97	8.3175	11.4025	10.23	1.67	<0.0001	luc2 RNAi
	pbs-7+hsf-1 RNAi	37.67	35.155	34.9033	35.91	1.53	0.0012	luc2 RNAi
							<0.0001	pbs-7+luc2 RNAi
Figure Panel	% Area of Ab puncta in BWM
	Sample	Mean	S.D.	# Tested worms	P value	Ctrl. in statistics test	Statistics test
3b	luc2 RNAi	12.24	6.609	25			One-way ANOVA with Tukey's multiple comparison test
	pbs-7+luc2 RNAi	8.37	3.809	37	0.0256	luc2 RNAi
	pbs-7+hsf-1 RNAi	11.85	6.666	27	0.9676	luc2 RNAi
					0.0433	pbs-7+luc2 RNAi
Figure Panel	% Paralyzed worms
	Sample	Replicate 1	Replicate 2	Replicate 3	Replicate 4	Mean	S.D.	# Tested worms	P value	Ctrl. in statistics test	Statistics test
3c	luc2 RNAi day 3	9	22	12	13	14	5.59762	236			Two-way ANOVA with Tukey's multiple comparison test
	pbs-7+luc2 RNAi day 3	0	10	6	3	4.75	4.272	242	0.5279	luc2 RNAi day 3
	pbs-7+hsf-1 RNAi day 3	10	16	15	20	15.25	4.113	250	0.9881	luc2 RNAi day 3
									0.4417	pbs-7+luc2 RNAi day 3
	luc2 RNAi day 5	31	67	47	20	41.25	20.4349	185
	pbs-7+luc2 RNAi day 5	10	37	8	7	15.5	14.3875	184	0.0141	luc2 RNAi day 5
	pbs-7+hsf-1 RNAi day 5	53	62	55	27	49.25	15.327	190	0.6182	luc2 RNAi day 5
									0.0013	pbs-7+luc2 RNAi day 5
	luc2 RNAi day 7	54	82	67	62	66.25	11.7863	182
	pbs-7+luc2 RNAi day 7	26	53	26	22	31.75	14.2916	175	0.001	luc2 RNAi day 3
	pbs-7+hsf-1 RNAi day 7	81	85	78	73	79.25	5.058	185	0.2919	luc2 RNAi day 3
									<0.0001	pbs-7+luc2 RNAi day 3
Figure Panel	mRNA level of heat shock proteins with no HS (ddCt)
	Sample	Replicate 1	Replicate 2	Replicate 3	Mean	S.D.	P value	Ctrl. in statistics test	Statistics test
3d	luc2i hsp-16.1	0.0733333	0.0833333	-0.156667	-3.333e-08	0.1358			One-way ANOVA with Tukey's multiple comparison test
	pbs-7i+luc2i hsp-16.1	-6.97667	-7.75667	-7.08667	-7.273	0.4222	<0.0001	luc2i hsp-16.1
	pbs-7i+hsf-1i hsp-16.1	-0.986667	-0.156667	-0.936667	-0.6933	0.4654	0.1061	luc2i hsp-16.1
	luc2i hsp-16.11	0.075	0.16	-0.235	0	0.2079
	pbs-7i+luc2i hsp-16.11	-6.705	-7.25	-6.715	-6.89	0.3118	<0.0001	luc2i hsp-16.11
	pbs-7i+hsf-1i hsp-16.11	-0.7	-0.135	-0.96	-0.5983	0.4218	0.1116	luc2i hsp-16.11
	luc2i hsp-16.2	0.281667	0.0366667	-0.318333	3.333e-08	0.3017
	pbs-7i+luc2i hsp-16.2	-6.01833	-6.59333	-6.04833	-6.22	0.3237	<0.0001	luc2i hsp-16.2
	pbs-7i+hsf-1i hsp-16.2	0.356667	0.861667	-0.213333	0.335	0.5378	0.5266	luc2i hsp-16.2
	luc2i C12C8.1	0.0983333	0.0833333	-0.181667	-3.333e-08	0.1575
	pbs-7i+luc2i C12C8.1	-2.65167	-2.59667	-2.18167	-2.477	0.257	0.0006	luc2i C12C8.1
	pbs-7i+hsf-1i C12C8.1	-0.266667	1.01833	0.513333	0.4217	0.6474	0.4043	luc2i C12C8.1
	luc2i F44E5.4/5	0.0916667	0.0966667	-0.188333	3.333e-08	0.1631
	pbs-7i+luc2i F44E5.4/5	-4.92833	-5.88333	-4.83833	-5.217	0.5791	<0.0001	luc2i F44E5.4/5
	pbs-7i+hsf-1i F44E5.4/5	-0.00333333	0.121667	-0.0233333	0.03167	0.07858	0.9911	luc2i F44E5.4/5
Figure Panel	mRNA level of autophagy genes with no HS (ddCt)
	Sample	Replicate 1	Replicate 2	Replicate 3	Mean	S.D.	P value	Ctrl. in statistics test	Statistics test
3e	luc2i bec-1	0.09	-0.2	0.12	0.003333	0.1767			One-way ANOVA with Tukey's multiple comparison test
	pbs-7i+luc2i bec-1	-0.7	-1.44	-1.34	-1.16	0.4015	0.0049	luc2i bec-1
	pbs-7i+hsf-1i bec-1	-0.06	0.21	-0.29	-0.04667	0.2503	0.9684	luc2i bec-1
	luc2i lgg-1	0.22	-0.29	0.08	0.003333	0.2635
	pbs-7i+luc2i lgg-1	-0.52	-1.68	-1.67	-1.29	0.6669	0.0219	luc2i lgg-1
	pbs-7i+hsf-1i lgg-1	0	0.49	-0.06	0.1433	0.3017	0.9013	luc2i lgg-1
	luc2i sqst-1	0.14	-0.4	0.27	0.003333	0.3553
	pbs-7i+luc2i sqst-1	-1.35	-2.68	-2.01	-2.013	0.665	0.0029	luc2i sqst-1
	pbs-7i+hsf-1i sqst-1	-0.94	-0.49	-0.72	-0.7167	0.225	0.1681	luc2i sqst-1
	luc2i atg-18	0.04	-0.24	0.21	0.003333	0.2272
	pbs-7i+luc2i atg-18	0.02	0.23	0.22	0.1567	0.1185	0.5004	luc2i atg-18
	pbs-7i+hsf-1i atg-18	-0.05	0.04	0.27	0.08667	0.165	0.7937	luc2i atg-18
	luc2i unc-51	0.25	-0.25	0.01	0.003333	0.2501
	pbs-7i+luc2i unc-51	-0.19	-1.04	-0.82	-0.6833	0.4412	0.0666	luc2i unc-51
	pbs-7i+hsf-1i unc-51	-0.39	-0.13	0.04	-0.16	0.2166	0.7648	luc2i unc-51

## Sheet: Figure 4
Figure Panel	% worms with normal movement after 4 h at 35℃
	Sample	Replicate 1	Replicate 2	Replicate 3	Mean	S.D.	P value	Ctrl. in statistics test	Statistics test
4a	luc2 RNAi	51.9231	56.3187	66.6667	58.3	7.569
	pbs-7 RNAi	26.9231	38.7914	31.7308	32.48	5.97	0.0097	luc2 RNAi	unpaired t-test
Figure Panel	Sample	Max (min)	Med (min)	# Worms	Gehan-Breslow-Wilcoxon test	vs luc2 RNAi	% Change in Max	vs luc2 RNAi	% Change in Med	vs luc2 RNAi
4b replicate 1	luc2 RNAi	440	320	18	luc2 RNAi	na	luc2 RNAi	na	luc2 RNAi	na
	pbs-7 RNAi	360	280	19	pbs-7 RNAi	0.0117	pbs-7 RNAi	-0.181818	pbs-7 RNAi	-0.125
Figure Panel	Sample	Max (min)	Med (min)	# Worms	Gehan-Breslow-Wilcoxon test	vs luc2 RNAi	% Change in Max	vs luc2 RNAi	% Change in Med	vs luc2 RNAi
4b replicate 2	luc2 RNAi	400	300	18	luc2 RNAi	na	luc2 RNAi	na	luc2 RNAi	na
	pbs-7 RNAi	360	160	22	pbs-7 RNAi	0.0034	pbs-7 RNAi	-0.1	pbs-7 RNAi	-0.466667
Figure Panel	Sample	Max (min)	Med (min)	# Worms	Gehan-Breslow-Wilcoxon test	vs luc2 RNAi	% Change in Max	vs luc2 RNAi	% Change in Med	vs luc2 RNAi
4b replicate 3	luc2 RNAi	480	200	14	luc2 RNAi	na	luc2 RNAi	na	luc2 RNAi	na
	pbs-7 RNAi	280	160	18	pbs-7 RNAi	0.0099	pbs-7 RNAi	-0.416667	pbs-7 RNAi	-0.2
Figure Panel	mRNA level of heat shock proteins (ddCt)
	Sample	Replicate 1	Replicate 2	Replicate 3	Mean	S.D.	P value	Ctrl. in statistics test	Statistics test
4c	30 min luc2i hsp-16.1	-8.27	-8.24	-7.99	-8.167	0.1537
	30 min pbs-7i hsp-16.1	-1.3	-1.47	-1.42	-1.397	0.08737	<0.0001	luc2i hsp-16.1	unpaired t-test
	30 min luc2i hsp-16.11	-8.21	-8.09	-7.8	-8.033	0.2108
	30 min pbs-7i hsp-16.11	-1.6	-1.71	-1.72	-1.677	0.06658	<0.0001	luc2i hsp-16.11	unpaired t-test
	30 min luc2i hsp-16.2	-8.15	-8.02	-7.83	-8	0.1609
	30 min pbs-7i hsp-16.2	-1.74	-1.87	-1.83	-1.813	0.06658	<0.0001	luc2i hsp-16.2	unpaired t-test
	30 min luc2i hsp-12.6	-4.17	-3.57	-3.67	-3.803	0.3215
	30 min pbs-7i hsp-12.6	-1.82	-4.19	-3.08	-3.03	1.186	0.3369	luc2i hsp-12.6	unpaired t-test
	30 min luc2i C12C8.1	-7.92	-7.84	-7.53	-7.763	0.206
	30 min pbs-7i C12C8.1	-2.91	-3.05	-3.24	-3.067	0.1656	<0.0001	luc2i C12C8.1	unpaired t-test
	30 min luc2i F44E5.4/5	-8.25	-7.72	-7.81	-7.927	0.2836
	30 min pbs-7i F44E5.4/5	-4.27	-4.38	-4.57	-4.407	0.1518	<0.0001	luc2i F44E5.4/5	unpaired t-test
Figure Panel	# HSF-1::GFP puncta per nucleus upon heat shock
	Sample	Replicate 1	Replicate 2	Replicate 3	Mean	S.D.	P value	Ctrl. in statistics test	Statistics test
4e-f	0 min luc2i	0.454545	0.0526316	0.583333	0.3635	0.2768
	0 min pbs-7i	0.222222	0.153846	0.892857	0.423	0.4084	0.8448	0 min luc2i	unpaired t-test
	15 min luc2i	4.76923	9.33333	5.84211	6.648	2.386
	15 min pbs-7i	1.91667	1.9375	2.83333	2.229	0.5233	0.0351	15 min luc2i	unpaired t-test
	(15 min-0 min) luc2i	4.31469	9.2807	5.25877	6.285	2.637
	(15 min-0 min) pbs-7i	1.69444	1.78365	1.94048	1.806	0.1246	0.0425	(15 min-0 min) luc2i	unpaired t-test

## Sheet: Figure 5
Figure Panel	% worms with normal movement after 4 h at 35℃
	Sample	Replicate 1	Replicate 2	Replicate 3	Mean	S.D.	P value	Ctrl. in statistics test	Statistics test
5a	luc2 RNAi from day 10 to day 11	8.33	13.64	12.5	11.49	2.795
	F44E5.4/5 RNAi from day 10 to day 11	52.38	37.5	58.33	49.4	10.73	0.0041	luc2 RNAi from day 10 to day 11	unpaired t-test
Figure Panel	Sample	Max (min)	Med (min)	# Worms	Gehan-Breslow-Wilcoxon test	vs luc2 RNAi from day 10 to day 11	% Change in Max	vs luc2 RNAi from day 10 to day 11	% Change in Med	vs luc2 RNAi from day 10 to day 11
5b replicate 1	luc2 RNAi from day 10 to day 11	200	120	16	luc2 RNAi from day 10 to day 11	na	luc2 RNAi from day 10 to day 11	na	luc2 RNAi from day 10 to day 11	na
	F44E5.4/5 RNAi from day 10 to day 11	400	220	22	F44E5.4/5 RNAi from day 10 to day 11	<0.0001	F44E5.4/5 RNAi from day 10 to day 11	1	F44E5.4/5 RNAi from day 10 to day 11	0.833333
Figure Panel	Sample	Max (min)	Med (min)	# Worms	Gehan-Breslow-Wilcoxon test	vs luc2 RNAi from day 10 to day 11	% Change in Max	vs luc2 RNAi from day 10 to day 11	% Change in Med	vs luc2 RNAi from day 10 to day 11
5b replicate 2	luc2 RNAi from day 10 to day 11	160	80	14	luc2 RNAi from day 10 to day 11	na	luc2 RNAi from day 10 to day 11	na	luc2 RNAi from day 10 to day 11	na
	F44E5.4/5 RNAi from day 10 to day 11	400	160	23	F44E5.4/5 RNAi from day 10 to day 11	<0.0001	F44E5.4/5 RNAi from day 10 to day 11	1.5	F44E5.4/5 RNAi from day 10 to day 11	1
Figure Panel	Sample	Max (min)	Med (min)	# Worms	Gehan-Breslow-Wilcoxon test	vs luc2 RNAi from day 10 to day 11	% Change in Max	vs luc2 RNAi from day 10 to day 11	% Change in Med	vs luc2 RNAi from day 10 to day 11
5b replicate 3	luc2 RNAi from day 10 to day 11	100	100	18	luc2 RNAi from day 10 to day 11	na	luc2 RNAi from day 10 to day 11	na	luc2 RNAi from day 10 to day 11	na
	F44E5.4/5 RNAi from day 10 to day 11	180	180	12	F44E5.4/5 RNAi from day 10 to day 11	0.0072	F44E5.4/5 RNAi from day 10 to day 11	0.8	F44E5.4/5 RNAi from day 10 to day 11	0.8
Figure Panel	# HSF-1::GFP puncta per nucleus upon heat shock
	Sample	Replicate 1	Replicate 2	Replicate 3	Mean	S.D.	P value	Ctrl. in statistics test	Statistics test
5d-e	0 min luc2 RNAi from day 10 to day 11	0	0.357143	0.638889	0.332	0.3202
	0 min F44E5.4/5 RNAi from day 10 to day 11	0	0.1	0.125	0.075	0.06614	0.245	0 min luc2 RNAi from day 10 to day 11	unpaired t-test
	15 min luc2 RNAi from day 10 to day 11	1.43333	0.390909	2.14286	1.322	0.8812
	15 min F44E5.4/5 RNAi from day 10 to day 11	3.625	4.5	5.86111	4.662	1.127	0.016	15 min luc2 RNAi from day 10 to day 11	unpaired t-test
	(15 min-0 min) luc2 RNAi from day 10 to day 11	1.43333	0.033766	1.50397	0.9904	0.8292
	(15 min-0 min) F44E5.4/5 RNAi from day 10 to day 11	3.625	4.4	5.73611	4.587	1.068	0.01	(15 min-0 min) luc2 RNAi from day 10 to day 11	unpaired t-test
Figure Panel	% worms with normal movement after 4 h at 35℃
	Sample	Replicate 1	Replicate 2	Replicate 3	Mean	S.D.	P value	Ctrl. in statistics test	Statistics test
5f	luc2 RNAi from day 1 to day 2	68	68	60	65.33	4.6188
	F44E5.4/5 RNAi from day 1 to day 2	67	42	37	48.57	16.0728	0.1594	luc2 RNAi from day 1 to day 2	unpaired t-test
Figure Panel	Sample	Max (min)	Med (min)	# Worms	Gehan-Breslow-Wilcoxon test	vs luc2 RNAi from day 1 to day 2	% Change in Max	vs luc2 RNAi from day 1 to day 2	% Change in Med	vs luc2 RNAi from day 1 to day 2
5g replicate 1	luc2 RNAi from day 1 to day 2	320	240	39	luc2 RNAi from day 1 to day 2	na	luc2 RNAi from day 1 to day 2	na	luc2 RNAi from day 1 to day 2	na
	F44E5.4/5 RNAi from day 1 to day 2	320	240	40	F44E5.4/5 RNAi from day 1 to day 2	0.0502	F44E5.4/5 RNAi from day 1 to day 2	0	F44E5.4/5 RNAi from day 1 to day 2	0
Figure Panel	Sample	Max (min)	Med (min)	# Worms	Gehan-Breslow-Wilcoxon test	vs luc2 RNAi from day 1 to day 2	% Change in Max	vs luc2 RNAi from day 1 to day 2	% Change in Med	vs luc2 RNAi from day 1 to day 2
5g replicate 2	luc2 RNAi from day 1 to day 2	320	240	40	luc2 RNAi from day 1 to day 2	na	luc2 RNAi from day 1 to day 2	na	luc2 RNAi from day 1 to day 2	na
	F44E5.4/5 RNAi from day 1 to day 2	320	240	40	F44E5.4/5 RNAi from day 1 to day 2	0.9698	F44E5.4/5 RNAi from day 1 to day 2	0	F44E5.4/5 RNAi from day 1 to day 2	0
Figure Panel	Sample	Max (min)	Med (min)	# Worms	Gehan-Breslow-Wilcoxon test	vs luc2 RNAi from day 1 to day 2	% Change in Max	vs luc2 RNAi from day 1 to day 2	% Change in Med	vs luc2 RNAi from day 1 to day 2
5g replicate 3	luc2 RNAi from day 1 to day 2	320	240	30	luc2 RNAi from day 1 to day 2	na	luc2 RNAi from day 1 to day 2	na	luc2 RNAi from day 1 to day 2	na
	F44E5.4/5 RNAi from day 1 to day 2	320	200	30	F44E5.4/5 RNAi from day 1 to day 2	0.9006	F44E5.4/5 RNAi from day 1 to day 2	0	F44E5.4/5 RNAi from day 1 to day 2	0.167
Figure Panel	# HSF-1::GFP puncta per nucleus upon heat shock
	Sample	Replicate 1	Replicate 2	Replicate 3	Mean	S.D.	P value	Ctrl. in statistics test	Statistics test
5i-j	0 min luc2 RNAi from day 1 to day 2	0.69	0.47	0.61	0.59	0.111355
	0 min F44E5.4/5 RNAi from day 1 to day 2	1.42	1.38	1.01	1.27	0.226053	0.0095	0 min luc2 RNAi from day 1 to day 2	unpaired t-test
	15 min luc2 RNAi from day 1 to day 2	10.68	6.68	6.13	7.83	2.48345
	15 min F44E5.4/5 RNAi from day 1 to day 2	9.03	6.43	6.5	7.32	1.48132	0.7752	15 min luc2 RNAi from day 1 to day 2	unpaired t-test
	(15 min-0 min) luc2 RNAi from day 1 to day 2	9.99	6.21	5.52	7.24	2.40643
	(15 min-0 min) F44E5.4/5 RNAi from day 1 to day 2	7.61	5.05	5.49	6.05	1.3688	0.4979	(15 min-0 min) luc2 RNAi from day 1 to day 2	unpaired t-test

## Sheet: Figure S1
Figure Panel	% worms with normal movement in thermorecovery assay
	Sample	Replicate 1	Replicate 2	Replicate 3	Mean	S.D.	P value	Ctrl. in statistics test	Statistics test
S1a	luc2 RNAi 2 h	56.25	49.5475	50	51.93	3.746
	hsf-1 RNAi 2 h	0	0	0	0	0	<0.0001	luc2 RNAi 2 h	unpaired t-test
	luc2 RNAi 3 h	32.3864	45.8333	35.2273	37.82	7.087
	hsf-1 RNAi 3 h	0	0	0	0	0	0.0008	luc2 RNAi 3 h	unpaired t-test
	luc2 RNAi 4 h	31.6667	33.1818	26.6667	30.51	3.409
	hsf-1 RNAi 4 h	0	0	0	0	0	0.0001	luc2 RNAi 4 h	unpaired t-test
Figure Panel	Sample	Max (min)	Med (min)	# Worms	Gehan-Breslow-Wilcoxon test	vs luc2 RNAi	% Change in Max	vs luc2 RNAi	% Change in Med	vs luc2 RNAi
S1b replicate 1	luc2 RNAi	280	160	24	luc2 RNAi	na	luc2 RNAi	na	luc2 RNAi	na
	hsf-1 RNAi	160	80	25	hsf-1 RNAi	<0.0001	hsf-1 RNAi	-0.428571	hsf-1 RNAi	-0.5
Figure Panel	Sample	Max (min)	Med (min)	# Worms	Gehan-Breslow-Wilcoxon test	vs luc2 RNAi	% Change in Max	vs luc2 RNAi	% Change in Med	vs luc2 RNAi
S1b replicate 2	luc2 RNAi	320	160	28	luc2 RNAi	na	luc2 RNAi	na	luc2 RNAi	na
	hsf-1 RNAi	240	80	30	hsf-1 RNAi	<0.0001	hsf-1 RNAi	-0.25	hsf-1 RNAi	-0.5
Figure Panel	Sample	Max (min)	Med (min)	# Worms	Gehan-Breslow-Wilcoxon test	vs luc2 RNAi	% Change in Max	vs luc2 RNAi	% Change in Med	vs luc2 RNAi
S1b replicate 3	luc2 RNAi	280	120	25	luc2 RNAi	na	luc2 RNAi	na	luc2 RNAi	na
	hsf-1 RNAi	200	80	24	hsf-1 RNAi	<0.0001	hsf-1 RNAi	-0.285714	hsf-1 RNAi	-0.333333
Figure Panel	mRNA level of heat shock proteins upon heat shock (ddCt vs Day 1 0 min)
	Sample	Replicate 1	Replicate 2	Replicate 3	Replicate 4	Mean	S.D.	P value	Ctrl. in statistics test	Statistics test
S1c	30 min day 1 hsp-16.1	-9.53833	-9.27833	-8.50833		-9.10833	0.53563			Two-way ANOVA with Tukey's multiple comparison test
	30 min day 8 hsp-16.1	-13.03	-12.46	-11.5	-11.09	-12.02	0.884873	0.0073	30 min day 1 hsp-16.1
	30 min day 11 hsp-16.1	-5.75	-5.64	-6.95	-7.22	-6.39	0.811295	0.0073	30 min day 1 hsp-16.1
	60 min day 1 hsp-16.1	-10.0083	-9.78833	-9.70833		-9.835	0.155349
	60 min day 8 hsp-16.1	-12.59	-11.84	-12.8	-11.8	-12.2575	0.512665	0.0027	60 min day 1 hsp-16.1
	60 min day 11 hsp-16.1	-6.44	-6	-7.67	-8.06	-7.0425	0.979605	0.0194	60 min day 1 hsp-16.1
	90 min day 1 hsp-16.1	-10.0533	-10.0883	-9.71333		-9.95167	0.207143
	90 min day 8 hsp-16.1	-12.48	-12.88	-11.5	-11.21	-12.0175	0.791133	0.0217	90 min day 1 hsp-16.1
	90 min day 11 hsp-16.1	-6.31	-5.67	-7.43	-7.78	-6.7975	0.978822	0.0123	90 min day 1 hsp-16.1
	30 min day 1 hsp-16.11	-9.34167	-8.99167	-8.17167		-8.835	0.600528
	30 min day 8 hsp-16.11	-13.76	-13	-12.3	-11.58	-12.66	0.934808	0.0029	30 min day 1 hsp-16.11
	30 min day 11 hsp-16.11	-5.76	-5.56	-6.74	-6.97	-6.2575	0.701065	0.0086	30 min day 1 hsp-16.11
	60 min day 1 hsp-16.11	-9.74167	-9.55167	-9.46167		-9.585	0.142945
	60 min day 8 hsp-16.11	-13.23	-12.49	-13.57	-12.36	-12.9125	0.582201	0.0017	60 min day 1 hsp-16.11
	60 min day 11 hsp-16.11	-6.37	-6.17	-7.38	-7.77	-6.9225	0.774398	0.0107	60 min day 1 hsp-16.11
	90 min day 1 hsp-16.11	-9.74667	-9.75167	-9.39667		-9.63167	0.203531
	90 min day 8 hsp-16.11	-12.93	-13.59	-11.93	-11.43	-12.47	0.972831	0.0169	90 min day 1 hsp-16.11
	90 min day 11 hsp-16.11	-6.3	-5.86	-7.08	-7.45	-6.6725	0.723297	0.0048	90 min day 1 hsp-16.11
	30 min day 1 hsp-16.2	-12.9083	-12.7983	-12.0083		-12.5717	0.490951
	30 min day 8 hsp-16.2	-15.02	-14.85	-15.17	-14.09	-14.7825	0.479818	0.0067	30 min day 1 hsp-16.2
	30 min day 11 hsp-16.2	-8.7	-8.61	-10.17	-10.52	-9.5	0.986813	0.0088	30 min day 1 hsp-16.2
	60 min day 1 hsp-16.2	-13.1383	-13.3183	-13.1283		-13.195	0.106927
	60 min day 8 hsp-16.2	-14.28	-14.74	-13.27	-15.48	-14.4425	0.924856	0.142	60 min day 1 hsp-16.2
	60 min day 11 hsp-16.2	-9.2	-8.97	-10.56	-11.13	-9.965	1.04666	0.0165	60 min day 1 hsp-16.2
	90 min day 1 hsp-16.2	-13.0933	-13.6383	-13.2933		-13.3417	0.275696
	90 min day 8 hsp-16.2	-14.66	-15.64	-13.2	-13.41	-14.2275	1.14109	0.3947	90 min day 1 hsp-16.2
	90 min day 11 hsp-16.2	-9.02	-8.69	-10.24	-10.54	-9.6225	0.904742	0.0044	90 min day 1 hsp-16.2
	30 min day 1 hsp-12.6	-5.62417	-4.40417	-3.40417		-4.4775	1.11182
	30 min day 8 hsp-12.6	-8.57	-8.79	-7.36	-7.21	-7.9825	0.812706	0.0276	30 min day 1 hsp-12.6
	30 min day 11 hsp-12.6	-0.77	-0.58	-2.28	-2.93	-1.64	1.14807	0.0543	30 min day 1 hsp-12.6
	60 min day 1 hsp-12.6	-6.36417	-5.36417	-5.35417		-5.69417	0.580259
	60 min day 8 hsp-12.6	-8.49	-7.8	-8.82	-8.39	-8.375	0.425088	0.0081	60 min day 1 hsp-12.6
	60 min day 11 hsp-12.6	-0.96	-1.1	-2.59	-2.87	-1.88	0.989781	0.0036	60 min day 1 hsp-12.6
	90 min day 1 hsp-12.6	-6.80917	-6.15417	-5.99917		-6.32083	0.429952
	90 min day 8 hsp-12.6	-8.62	-9.91	-7.62	-7.79	-8.485	1.04564	0.04	90 min day 1 hsp-12.6
	90 min day 11 hsp-12.6	-1.33	-1.25	-2.75	-3.11	-2.11	0.958749	0.0023	90 min day 1 hsp-12.6
	30 min day 1 C12C8.1	-11.9117	-11.9417	-11.0317		-11.6283	0.516946
	30 min day 8 C12C8.1	-11.72	-10.82	-11.65	-9.89	-11.02	0.857088	0.5232	30 min day 1 C12C8.1
	30 min day 11 C12C8.1	-8.15	-8.31	-9.4	-9.69	-8.8875	0.771163	0.0058	30 min day 1 C12C8.1
	60 min day 1 C12C8.1	-12.1617	-12.5517	-12.1717		-12.295	0.222336
	60 min day 8 C12C8.1	-11.89	-11.8	-10.64	-11.76	-11.5225	0.59084	0.151	60 min day 1 C12C8.1
	60 min day 11 C12C8.1	-9.33	-9.01	-10.48	-10.71	-9.8825	0.838307	0.016	60 min day 1 C12C8.1
	90 min day 1 C12C8.1	-12.0467	-13.1217	-12.6767		-12.615	0.540147
	90 min day 8 C12C8.1	-12.09	-11.87	-10.11	-11.39	-11.365	0.886247	0.1456	90 min day 1 C12C8.1
	90 min day 11 C12C8.1	-9.55	-9.48	-10.35	-10.47	-9.9625	0.519832	0.0047	90 min day 1 C12C8.1
	30 min day 1 F44E5.4/5	-10.765	-10.375	-10.685		-10.6083	0.205994
	30 min day 8 F44E5.4/5	-14.08	-12.36	-13.99		-13.4767	0.968108	0.0581	30 min day 1 F44E5.4/5
	30 min day 11 F44E5.4/5	-9.15	-9.39	-9.52		-9.35333	0.187705	0.0033	30 min day 1 F44E5.4/5
	60 min day 1 F44E5.4/5	-11.55	-11.895	-11.545		-11.6633	0.200645
	60 min day 8 F44E5.4/5	-12.82	-14.42	-14.39		-13.8767	0.915223	0.0863	60 min day 1 F44E5.4/5
	60 min day 11 F44E5.4/5	-10.34	-10.12	-10.54		-10.3333	0.210079	0.0031	60 min day 1 F44E5.4/5
	90 min day 1 F44E5.4/5	-11.855	-11.71	-12.35		-11.9717	0.335572
	90 min day 8 F44E5.4/5	-13.03	-13.75	-14.35		-13.71	0.660908	0.055	90 min day 1 F44E5.4/5
	90 min day 11 F44E5.4/5	-10.44	-9.83	-10.36		-10.21	0.331512	0.0064	90 min day 1 F44E5.4/5

## Sheet: Figure S2
Figure Panel	Relative HSF-1::GFP level
	Sample	Replicate 1	Replicate 2	Replicate 3	Mean	S.D.	P value	Ctrl. in statistics test	Statistics test
S2a	day 1	1	1	1	1	0			One-way ANOVA with Tukey's multiple comparison test
	day 8	4.59589	3.88561	2.26221	3.581	1.196	0.0243	day 1
	day 11	4.93483	3.22358	3.02633	3.728	1.05	0.0193	day 1
Figure Panel	mRNA level of hsf-1 (ddct)
	Sample	Replicate 1	Replicate 2	Replicate 3	Mean	S.D.	P value	Ctrl. in statistics test	Statistics test
S2b	day 1	0.155	0.205	-0.36	0	0.3128			One-way ANOVA with Tukey's multiple comparison test
	day 8	0.245	-0.05	-0.265	-0.02333	0.256	0.9924	day 1
	day 11	-0.01	0.04	-0.165	-0.045	0.1069	0.9741	day 1
							0.9944	day 8

## Sheet: Figure S3
Figure Panel	Relative PBS-7::mCh level
	Sample	Replicate 1	Replicate 2	Replicate 3	Mean	S.D.	P value	Ctrl. in statistics test	Statistics test
S3d left	luc2 RNAi	1	1	1	1	0
	pbs-7 RNAi	0.29289	0.534135	0.436763	0.4213	0.121367	0.0012	luc2 RNAi	unpaired t-test
Figure Panel	Relative PBS-7::mCh level
	Sample	Replicate 1	Replicate 2	Replicate 3	Mean	S.D.	P value	Ctrl. in statistics test	Statistics test
S3d right	luc2 RNAi	1	1	1	1	0
	pbs-7+luc2 RNAi	0.29289	0.534135	0.436763	0.4213	0.121367	0.0012	luc2 RNAi	unpaired t-test
Figure Panel	Relative HSF-1::GFP level
	Sample	Replicate 1	Replicate 2	Replicate 3	Mean	S.D.	P value	Ctrl. in statistics test	Statistics test
S3e	luc2 RNAi	1	1	1	1	0
	pbs-7 RNAi	4.22	3.14	2.97	3.44333	0.677963	0.0034	luc2 RNAi	unpaired t-test
Figure Panel	Relative Q44::YFP level
	Sample	Replicate 1	Replicate 2	Replicate 3	Mean	S.D.	P value	Ctrl. in statistics test	Statistics test
S3f	luc2 RNAi	1	1	1	1	0
	pbs-7 RNAi	0.221612	0.099725	0.115	0.145446	0.0664027	<0.0001	luc2 RNAi	unpaired t-test
Figure Panel	Relative hsf-1 mRNA level (dCt)
	Sample	Replicate 1	Replicate 2	Replicate 3	Mean	S.D.	P value	Ctrl. in statistics test	Statistics test
S3g	luc2 RNAi	0.885	1.02	3.475	1.793	1.45793
	pbs-7+hsf-1 RNAi	3.985	4.21	5.635	4.61	0.894777	0.0463	luc2 RNAi	unpaired t-test

## Sheet: Figure S4
Figure Panel	# AP per 100 mm2 (day 4)
	Sample	Replicate 1	Replicate 2	Replicate 3	Mean	S.D.	P value	Ctrl. in statistics test	Statistics test
S4b	luc2 RNAi	0.334	0.1848	0.31	0.276267	0.0801162
	pbs-7 RNAi	0.6254	0.5503	0.5681	0.581267	0.0392431	0.0041	luc2 RNAi	unpaired t-test
Figure Panel	# AL per 100 mm2 (day 4)
	Sample	Replicate 1	Replicate 2	Replicate 3	Mean	S.D.	P value	Ctrl. in statistics test	Statistics test
S4b	luc2 RNAi	6.515	5.953	7.226	6.56467	0.637952
	pbs-7 RNAi	7.21	6.091	7.805	7.03533	0.870247	0.492	luc2 RNAi	unpaired t-test
Figure Panel	# AP per 100 mm2 (day 9)
	Sample	Replicate 1	Replicate 2	Replicate 3	Mean	S.D.	P value	Ctrl. in statistics test	Statistics test
S4c	luc2 RNAi	0.6311	0.6684	0.701	0.666833	0.0349763
	pbs-7 RNAi	1.026	1.043	1.299	1.12267	0.152946	0.0073	luc2 RNAi	unpaired t-test
Figure Panel	# AL per 100 mm2 (day 9)
	Sample	Replicate 1	Replicate 2	Replicate 3	Mean	S.D.	P value	Ctrl. in statistics test	Statistics test
S4c	luc2 RNAi	8.986	11.58	9.097	9.88767	1.46665
	pbs-7 RNAi	22.39	19.53	20.47	20.7967	1.45772	0.0008	luc2 RNAi	unpaired t-test

## Sheet: Figure S6
Figure Panel	Relative F44E5.4/5 level in intestine
	Sample	Replicate 1	Replicate 2	Replicate 3	Mean	S.D.	P value	Ctrl. in statistics test	Statistics test
S6a	luc2 RNAi	1	1	1	1	0
	F44E5.4/5 RNAi	0.500277	0.682634	0.589411	0.5908	0.0911861	0.0015	luc2 RNAi	unpaired t-test
Figure Panel	Relative C12C8.1 mRNA level (dCt)
	Sample	Replicate 1	Replicate 2	Replicate 3	Replicate 4	Mean	S.D.	P value	Ctrl. in statistics test	Statistics test
S6b left	luc2 RNAi	7.01	7.29	6.45	8.17	7.23	0.717403
	C12C8.1 RNAi	9.2	8.14	8.42	9.47	8.808	0.629464	0.0163	luc2 RNAi	unpaired t-test
Figure Panel	Relative hsp-90 mRNA level (dCt)
	Sample	Replicate 1	Replicate 2	Replicate 3	Mean	S.D.	P value	Ctrl. in statistics test	Statistics test
S6b right	luc2 RNAi	-3.54	-3.79	-3.41	-3.58	0.193132
	hsp-90 RNAi	2.4	2.48	2.23	2.37	0.127671	<0.0001	luc2 RNAi	unpaired t-test
Figure Panel	% worms with normal movement after 4 h at 35℃
	Sample	Replicate 1	Replicate 2	Replicate 3	Mean	S.D.	P value	Ctrl. in statistics test	Statistics test
S6c left	luc2 RNAi from day 10 to day 11	33	33	37	34.33	2.3094
	C12C8.1 RNAi from day 10 to day 11	47	40	57	48	8.544	0.0555	luc2 RNAi from day 10 to day 11	unpaired t-test
Figure Panel	% worms with normal movement after 4 h at 35℃
	Sample	Replicate 1	Replicate 2	Replicate 3	Mean	S.D.	P value	Ctrl. in statistics test	Statistics test
S6c right	luc2 RNAi from day 10 to day 11	27	33	43	34.33	8.0829
	hsp-90 RNAi from day 10 to day 11	30	30	53	37.67	13.2791	0.7292	luc2 RNAi from day 10 to day 11	unpaired t-test
Figure Panel	Sample	Max (min)	Med (min)	# Worms	Gehan-Breslow-Wilcoxon test	vs luc2 RNAi from day 10 to day 11	% Change in Max	vs luc2 RNAi from day 10 to day 11	% Change in Med	vs luc2 RNAi from day 10 to day 11
S6d left replicate 1	luc2 RNAi from day 10 to day 11	360	120	30	luc2 RNAi from day 10 to day 11	na	luc2 RNAi from day 10 to day 11	na	luc2 RNAi from day 10 to day 11	na
	C12C8.1 RNAi from day 10 to day 11	360	140	26	C12C8.1 RNAi from day 10 to day 11	0.3488	C12C8.1 RNAi from day 10 to day 11	0	C12C8.1 RNAi from day 10 to day 11	0.167
Figure Panel	Sample	Max (min)	Med (min)	# Worms	Gehan-Breslow-Wilcoxon test	vs luc2 RNAi from day 10 to day 11	% Change in Max	vs luc2 RNAi from day 10 to day 11	% Change in Med	vs luc2 RNAi from day 10 to day 11
S6d left replicate 2	luc2 RNAi from day 10 to day 11	360	160	30	luc2 RNAi from day 10 to day 11	na	luc2 RNAi from day 10 to day 11	na	luc2 RNAi from day 10 to day 11	na
	C12C8.1 RNAi from day 10 to day 11	360	200	30	C12C8.1 RNAi from day 10 to day 11	0.3711	C12C8.1 RNAi from day 10 to day 11	0	C12C8.1 RNAi from day 10 to day 11	0.25
Figure Panel	Sample	Max (min)	Med (min)	# Worms	Gehan-Breslow-Wilcoxon test	vs luc2 RNAi from day 10 to day 11	% Change in Max	vs luc2 RNAi from day 10 to day 11	% Change in Med	vs luc2 RNAi from day 10 to day 11
S6d left replicate 3	luc2 RNAi from day 10 to day 11	360	120	30	luc2 RNAi from day 10 to day 11	na	luc2 RNAi from day 10 to day 11	na	luc2 RNAi from day 10 to day 11	na
	C12C8.1 RNAi from day 10 to day 11	360	160	30	C12C8.1 RNAi from day 10 to day 11	0.0246	C12C8.1 RNAi from day 10 to day 11	0	C12C8.1 RNAi from day 10 to day 11	0.333
Figure Panel	Sample	Max (min)	Med (min)	# Worms	Gehan-Breslow-Wilcoxon test	vs luc2 RNAi from day 10 to day 11	% Change in Max	vs luc2 RNAi from day 10 to day 11	% Change in Med	vs luc2 RNAi from day 10 to day 11
S6d right replicate 1	luc2 RNAi from day 10 to day 11	320	120	31	luc2 RNAi from day 10 to day 11	na	luc2 RNAi from day 10 to day 11	na	luc2 RNAi from day 10 to day 11	na
	hsp-90 RNAi from day 10 to day 11	240	80	31	hsp-90 RNAi from day 10 to day 11	0.3576	hsp-90 RNAi from day 10 to day 11	-0.25	hsp-90 RNAi from day 10 to day 11	-0.333
Figure Panel	Sample	Max (min)	Med (min)	# Worms	Gehan-Breslow-Wilcoxon test	vs luc2 RNAi from day 10 to day 11	% Change in Max	vs luc2 RNAi from day 10 to day 11	% Change in Med	vs luc2 RNAi from day 10 to day 11
S6d right replicate 2	luc2 RNAi from day 10 to day 11	360	160	30	luc2 RNAi from day 10 to day 11	na	luc2 RNAi from day 10 to day 11	na	luc2 RNAi from day 10 to day 11	na
	hsp-90 RNAi from day 10 to day 11	360	160	30	hsp-90 RNAi from day 10 to day 11	0.2787	hsp-90 RNAi from day 10 to day 11	0	hsp-90 RNAi from day 10 to day 11	0
Figure Panel	Sample	Max (min)	Med (min)	# Worms	Gehan-Breslow-Wilcoxon test	vs luc2 RNAi from day 10 to day 11	% Change in Max	vs luc2 RNAi from day 10 to day 11	% Change in Med	vs luc2 RNAi from day 10 to day 11
S6d right replicate 3	luc2 RNAi from day 10 to day 11	360	160	30	luc2 RNAi from day 10 to day 11	na	luc2 RNAi from day 10 to day 11	na	luc2 RNAi from day 10 to day 11	na
	hsp-90 RNAi from day 10 to day 11	400	160	30	hsp-90 RNAi from day 10 to day 11	0.8737	hsp-90 RNAi from day 10 to day 11	0.111	hsp-90 RNAi from day 10 to day 11	0

[truncated: 1 more sheets: Fig.S6]
